# Supplementary material for: A polyketide synthase gene cluster required for pathogenicity of Pseudocercospora fijiensis on banana
Source: PLoS One. 2021 Oct 27;16(10):e0258981. doi: 10.1371/journal.pone.0258981 (PMC8550591; doi:10.1371/journal.pone.0258981)
Supplement: S1 Table — Tblastn results using the P. fijiensis PKS10-2 protein sequence (NCBI accession XP_007931278.1) as a query, against 33 genome sequences within the Mycosphaerellales (S6 Table). For each hit, the table indicates the species, the genome assembly scaffold, the percent identity and similarity of the hit, the bitscore, the E-value, the gap open value, the number of mismatches, the length of the hit, the query sequence start and end location, and the subject sequence start and end location. (XLSX) [file pone.0258981.s002.xlsx]

## Sheet: Legend
S1 Table. Homologs of PKS10-2 among members of Mycosphaerellales. Tblastn results using the P. fijiensis PKS10-2 protein sequence (NCBI accession XP_007931278.1) as a query, against 33 genome sequences within the Mycosphaerellales (S6 Table). For each hit, the table indicates the species, the genome assembly scaffold, the percent identity and similarity of the hit, the bitscore, the E-value, the …

## Sheet: Homologs of PKS10-2
Species	Scaffold	% identity	% pos	bitscore	e-value	gapopen	mismatch	length	qstart	qend	sstart	send
Pseudocercospora fuligena	JABCIY010000214.1	76.4	82.61	1439	0	3	175	966	1632	2544	111397	114294
Pseudocercospora fuligena	JABCIY010000214.1	78.34	88.14	1378	0	1	184	877	638	1514	108309	110921
Pseudocercospora cruenta	JAASFE010006224.1	78.42	87.79	1376	0	1	183	876	639	1514	288506	285897
Cercospora berteroae	PNEN01000549.1	38.92	54.55	821	0	28	712	1331	2	1271	34580	30708
Pseudocercospora cruenta	JAASFE010006224.1	72.7	78.96	818	0	2	123	575	1632	2172	285422	283698
Cercospora cf. sigesbeckiae	RQIF01000003.1	38.1	53.89	811	0	27	716	1336	2	1271	1491368	1487496
Cercospora sesami	JAASLG010001420.1	38.17	54.09	810	0	25	723	1331	2	1271	6782	2907
Cercospora kikuchii	VTAY01000100.1	38.1	53.89	809	0	27	716	1336	2	1271	442541	446413
Cercospora nicotianae	POSS01000043.1	39.01	54.46	807	0	31	708	1333	2	1271	68039	71911
Cercospora citrullina	JAASFF010001089.1	37.84	54.28	806	0	27	724	1332	2	1271	247542	251411
Cercospora cf. flagellaris	RJLU01000004.1	38.62	54.62	806	0	30	712	1331	4	1271	1003374	999508
Cercospora beticola	NC_036772.1	38.48	54.14	805	0	27	722	1328	2	1271	2660180	2664052
Zasmidium angulare	NHNX01000039.1	39.52	54.47	801	0	28	708	1298	12	1271	20498	16722
Cercospora zeina	MVDW01000020.1	38.74	53.73	798	0	26	726	1314	13	1284	111197	107367
Cercospora sojina	CP036208.1	38.14	54.78	798	0	25	728	1298	13	1271	3245244	3241459
Ramichloridium luteum	MTSC01000016.1	38.14	54.28	783	0	24	680	1227	6	1195	97247	93693
Cercospora sojina	CP036215.1	46.99	65.07	774	0	11	436	896	637	1514	2582765	2580141
Mycosphaerelloides madeirae	NHNV01000001.1	35.91	53.11	744	0	31	738	1320	6	1283	1467415	1471176
Cercospora sojina	CP036212.1	42.76	58.56	734	0	17	524	987	13	987	89479	86606
Pseudocercospora fuligena	JABCIY010000047.1	27.43	45.26	718	0	74	1596	2636	65	2520	343857	351353
Pallidocercospora crystallina	QQNG01000254.1	31.42	48.39	711	0	55	1085	1862	6	1772	444651	439357
Ramichloridium luteum	MTSC01000021.1	31.48	47.24	694	0	57	1113	1922	36	1896	248343	243007
Pseudocercospora macadamiae	WRNY01000080.1	33.01	49.63	690	0	45	948	1636	4	1610	36481	31931
Cercospora sesami	JAASLG010000739.1	30.88	48.24	683	0	55	1056	1849	4	1731	1805	7048
Cercospora beticola	NC_036779.1	31.23	48.4	677	0	54	1060	1841	4	1731	484756	489999
Cercospora zeina	MVDW01000010.1	31.71	47.94	675	0	56	1035	1848	6	1731	150604	155832
Cercospora brassicicola	JAASLH010002476.1	42.93	57.61	674	0	16	455	927	2	882	10670	7974
Ramularia coccinea	JABNMW010000004.1	30.23	46.94	672	0	64	1108	1975	111	1897	2062246	2067924
Zasmidium citrigriseum	NHNW01000082.1	34.16	50.98	671	0	29	746	1332	4	1277	110129	113905
Cercospora kikuchii	VTAY01000017.1	31.02	47.89	670	0	53	1060	1844	4	1731	249231	254474
Cercospora cf. flagellaris	RJLU01000002.1	30.71	47.99	669	0	51	1071	1840	4	1731	2400963	2395720
Cercospora brassicicola	JAASLH010000458.1	30.77	47.53	668	0	52	1066	1843	4	1731	3447	8690
Cercospora cf. sigesbeckiae	RQIF01000005.1	31.02	47.83	668	0	53	1060	1844	4	1731	904742	899499
Cercospora sojina	CP036213.1	30.99	47.73	668	0	54	1050	1852	4	1731	2764037	2769280
Cercospora nicotianae	POSS01000025.1	30.68	48	668	0	52	1060	1848	4	1731	393722	388482
Passalora sequoiae	WSQC01000043.1	31.48	47.15	667	0	50	1058	1839	4	1731	2460980	2466223
Cercospora citrullina	JAASFF010001181.1	31.01	47.89	667	0	54	1055	1848	4	1731	402160	396917
Cercospora berteroae	PNEN01000472.1	30.8	47.78	666	0	54	1064	1844	4	1731	20362	15119
Cercospora brassicicola	JAASLH010000274.1	34.79	51.4	665	0	31	741	1325	3	1272	11320	15090
Cercospora cf. sigesbeckiae	RQIF01000007.1	34.72	51.25	662	0	31	742	1325	3	1272	207000	210770
Pseudocercospora cruenta	JAASFE010006224.1	88.74	94.1	660	0	0	42	373	2172	2544	283635	282517
Ramularia endophylla	MWSQ01005730.1	35.72	50.86	656	0	34	711	1341	6	1268	8874	5071
Cercospora kikuchii	VTAY01000054.1	34.22	51.14	656	0	28	766	1312	3	1272	597512	593742
Zymoseptoria pseudotritici	AFIR01000614.1	32.17	49.07	654	0	40	903	1551	4	1525	150621	154913
Zasmidium angulare	NHNX01000003.1	37.64	52.64	653	0	28	634	1193	134	1272	1244635	1241225
Cercospora nicotianae	POSS01000060.1	29.28	45.69	652	0	49	1191	1974	6	1916	21653	16158
Pseudocercospora cruenta	JAASFE010006214.1	30.89	47.14	650	0	50	1056	1803	167	1918	266512	261521
Cercospora kikuchii	VTAY01000105.1	29.43	45.95	650	0	50	1188	1974	6	1916	1648339	1642844
Cercospora citrullina	JAASFF010000442.1	29.29	45.62	650	0	50	1187	1977	6	1916	396360	390865
Ramichloridium luteum	MTSC01000012.1	36.8	54.09	650	0	34	646	1174	152	1281	540908	544273
Pseudocercospora macadamiae	WRNY01000007.1	31.07	48.48	649	0	53	1069	1838	6	1731	213464	208209
Cercospora beticola	NC_036771.1	28.9	45.36	644	0	53	1175	1993	6	1916	3059924	3054426
Passalora sequoiae	WSQC01000032.1	29.89	46.87	639	0	51	1074	1837	10	1746	252743	257911
Pallidocercospora crystallina	QQNG01000219.1	31.01	47.73	638	0	55	1062	1848	6	1731	77169	71899
Cercospora cf. flagellaris	RJLU01000009.1	31.55	48.63	636	0	38	963	1610	6	1586	1291831	1296330
Ramularia endophylla	KZ109688.1	31.07	47.96	634	0	55	1064	1841	6	1731	24898	19646
Cercospora berteroae	PNEN01000194.1	31.3	46.89	632	0	48	1033	1770	6	1731	10053	5161
Cercospora sojina	CP036219.1	31.1	46.8	632	0	46	1043	1765	6	1731	77280	82172
Cercospora sojina	CP036219.1	31.1	46.8	632	0	46	1043	1765	6	1731	57496	52604
Cercospora sesami	JAASLG010000204.1	31.53	48.87	632	0	37	925	1551	6	1528	31010	35335
Pseudocercospora cruenta	JAASFE010003610.1	29.9	48.44	630	0	51	1052	1796	65	1744	271262	276376
Pseudocercospora cruenta	JAASFE010000419.1	29.52	46.11	626	3e-180	52	1072	1863	65	1751	103112	108505
Pseudocercospora fuligena	JABCIY010000082.1	30.9	47.96	624	2e-178	53	1081	1835	6	1731	76418	81688
Zasmidium citrigriseum	NHNW01000007.1	30.43	47.34	624	4e-178	51	1072	1840	6	1731	625084	619847
Pseudocercospora cruenta	JAASFE010004572.1	30.95	47.98	622	2e-177	55	1084	1832	6	1731	19263	13993
Mycosphaerelloides madeirae	NHNV01000073.1	31.17	47.17	612	2e-174	46	979	1662	6	1592	17142	12427
Pseudocercospora macadamiae	WRNY01000003.1	29.87	47.53	611	0	58	1058	1801	172	1924	1170143	1165212
Cercospora cf. sigesbeckiae	RQIF01000002.1	29.18	45.64	603	1e-171	49	1143	1902	78	1916	636582	631300
Pseudocercospora macadamiae	WRNY01000004.1	29.78	46.75	602	0	48	1073	1756	223	1895	288876	283840
Ramularia coccinea	JABNMW010000006.1	28.22	45.93	600	4e-180	45	1190	1903	93	1918	2344842	2339431
Pseudocercospora cruenta	JAASFE010004761.1	34.8	51.02	594	4e-170	27	700	1227	36	1232	163815	167285
Mycosphaerella sp. PB-2012b	KZ108860.1	33.88	50.08	593	8e-169	28	714	1278	6	1196	1888	5589
Pseudocercospora macadamiae	WRNY01000007.1	32.26	46.73	590	1e-167	32	729	1361	6	1232	646753	650658
Ramularia endophylla	KZ109439.1	34.31	50.36	585	4e-166	27	700	1233	7	1195	42755	39255
Mycosphaerelloides madeirae	NHNV01000029.1	33.13	48.97	580	2e-164	35	692	1313	7	1191	71681	75445
Pseudocercospora cruenta	JAASFE010004772.1	37.11	51.14	571	1e-167	20	517	1005	61	994	41868	44750
Pseudocercospora fuligena	JABCIY010000224.1	36.87	50.74	568	2e-166	20	514	1009	61	994	505484	508366
Zasmidium citrigriseum	NHNW01000001.1	32.56	48.14	560	1e-158	28	745	1290	6	1259	578656	575054
Ramularia coccinea	JABNMW010000007.1	27.25	43.81	558	0	69	1364	2319	398	2499	515193	508555
Zymoseptoria pseudotritici	AFIR01000897.1	27.75	43.66	554	0	64	1294	2144	321	2304	17896	24042
Teratosphaeria gauchensis	VCMR01000011.1	32.54	48.71	553	0	46	838	1472	172	1610	672874	668825
Teratosphaeria zuluensis	VCMQ01000008.1	32.15	49.01	553	0	44	845	1471	172	1610	731524	735573
Pallidocercospora crystallina	QQNG01000271.1	29.33	46.31	503	3e-178	56	1012	1667	315	1895	83167	78407
Zasmidium angulare	NHNX01000028.1	31.25	46.8	503	1e-169	39	810	1376	224	1527	36215	40150
Cercospora berteroae	PNEN01001800.1	28.73	45.53	495	8e-163	53	993	1702	315	1895	134322	139130
Cercospora sesami	JAASLG010000634.1	28.84	45.76	493	5e-168	43	901	1567	315	1775	11453	7077
Mycosphaerella sp. PB-2012b	MWSN01002435.1	28.93	45.87	492	9e-172	49	1027	1659	314	1895	58928	54177
Zasmidium citrigriseum	NHNW01000021.1	28.46	45.05	490	0	54	1005	1718	315	1895	21132	16240
Mycosphaerelloides madeirae	NHNV01000013.1	27.84	46.28	489	6e-174	51	1040	1692	315	1899	130518	125665
Cercospora cf. sigesbeckiae	RQIF01000001.1	29.39	46.3	488	3e-174	40	904	1514	312	1743	283399	279107
Cercospora beticola	NC_036773.1	29.29	46	488	2e-160	42	890	1526	312	1743	382420	378128
Cercospora kikuchii	VTAY01000075.1	29.33	46.3	484	3e-172	40	905	1514	312	1743	728550	732842
Zasmidium angulare	NHNX01000011.1	29.79	45.36	481	5e-179	54	944	1618	221	1743	976012	971450
Cercospora sojina	CP036215.1	62.7	76.19	462	0	2	121	378	2170	2530	2577880	2576756
Ramichloridium luteum	MTSC01000023.1	32.04	48.81	456	2e-161	28	650	1133	205	1269	401771	398529
Teratosphaeria destructans	WBMN01000008.1	33.15	51.2	447	0	19	546	914	275	1166	344310	341698
Cercospora zeina	MVDW01000141.1	29.57	43.85	447	7e-175	56	899	1576	272	1743	40420	36014
Mycosphaerelloides madeirae	NHNV01000024.1	29.43	45.34	408	0	49	768	1427	417	1712	43644	47600
Ramularia coccinea	JABNMW010000007.1	36.73	51.93	404	2e-110	17	405	776	6	717	2187480	2189741
Microcyclosporella mali	NHNU01000018.1	33.68	48.91	399	0	25	544	965	315	1230	97300	94547
Cercospora beticola	NC_036771.1	29.09	45.01	396	0	42	813	1382	421	1731	4037887	4034030
Cercospora nicotianae	POSS01000070.1	27.97	44.11	396	2e-171	66	988	1716	315	1912	69323	74080
Cercospora nicotianae	POSS01000044.1	28.87	45.01	395	0	42	816	1382	421	1731	133843	129986
Cercospora cf. flagellaris	RJLU01000015.1	28.85	44.69	392	0	42	815	1383	421	1731	339126	335269
Cercospora zeina	MVDW01000091.1	28.87	44.89	390	0	47	830	1410	419	1751	11147	15088
Passalora sequoiae	WSQC01000043.1	27.72	43.99	390	3e-106	48	866	1432	421	1788	1083955	1087935
Cercospora berteroae	PNEN01000571.1	28.81	45.65	389	0	41	822	1378	421	1731	113371	109514
Zymoseptoria pseudotritici	AFIR01000982.1	29.52	45.72	389	0	47	816	1345	421	1709	5048	8854
Cercospora citrullina	JAASFF010000086.1	28.68	44.58	389	0	41	816	1384	421	1731	154410	158267
Cercospora cf. flagellaris	RJLU01000007.1	26.94	44.24	388	6e-176	59	1000	1659	347	1915	1261657	1257047
Cercospora kikuchii	VTAY01000043.1	28.88	44.71	387	0	39	830	1371	421	1731	393708	389851
Mycosphaerella sp. PB-2012b	KZ108492.1	27.79	44.61	386	1e-174	52	885	1540	313	1731	16430	12129
Cercospora brassicicola	JAASLH010002210.1	28.7	44.2	384	0	40	821	1380	421	1731	5054	8911
Ramularia coccinea	JABNMW010000002.1	31.12	45.21	381	0	23	561	1022	348	1272	4476961	4474034
Cercospora cf. sigesbeckiae	RQIF01000020.1	28.32	44.01	377	0	39	839	1370	421	1731	382382	378525
Cercospora sojina	CP036215.1	38.06	52.8	372	0	11	376	733	1508	2171	2580105	2577934
Zasmidium citrigriseum	NHNW01000001.1	25.51	40.99	371	5e-176	77	1257	2176	322	2255	1646833	1640672
Zasmidium citrigriseum	NHNW01000058.1	41.79	58.21	370	0	12	292	548	2	541	158865	160451
Microcyclosporella mali	NHNU01000008.1	31.72	45.3	366	5e-172	33	582	1075	317	1286	368897	371980
Mycosphaerelloides madeirae	NHNV01000089.1	32.21	44.81	365	1e-165	23	503	953	314	1176	35736	33037
Ramularia coccinea	JABNMW010000006.1	30.17	47.82	363	4e-98	16	558	918	7	895	56486	53895
Cercospora sojina	CP036209.1	26.66	43.78	361	3e-176	39	874	1414	540	1898	3802758	3806675
Ramularia coccinea	JABNMW010000004.1	27.27	44.24	358	3e-96	51	883	1485	497	1855	374814	379055
Cercospora sojina	CP036215.1	50.9	66.15	355	0	6	164	387	273	639	2583952	2582810
Ramularia coccinea	JABNMW010000007.1	30.51	46.74	352	2e-94	26	563	967	280	1197	1296146	1293426
Pseudocercospora cruenta	JAASFE010006224.1	78.18	85.91	349	1e-93	1	47	220	421	640	289215	288559
Zasmidium citrigriseum	NHNW01000082.1	26.93	44.64	347	3e-93	35	747	1259	6	1235	87703	84359
Zasmidium citrigriseum	NHNW01000058.1	29.54	45.73	344	0	43	755	1266	542	1743	160552	164130
Teratosphaeria zuluensis	VCMQ01000008.1	33.2	49.93	336	1e-89	21	384	723	317	987	253890	255917
Pseudocercospora fuligena	JABCIY010000214.1	75.45	83.64	333	8e-89	1	53	220	421	640	107603	108259
Cercospora beticola	NC_036772.1	35.28	49.11	332	8e-127	25	405	788	157	896	1870956	1868764
Cercospora berteroae	PNEN01000571.1	43.6	60.9	330	0	5	232	422	4	421	114681	113422
Cercospora cf. flagellaris	RJLU01000015.1	43.6	61.37	329	0	5	232	422	4	421	340436	339177
Cercospora brassicicola	JAASLH010002210.1	43.6	61.14	329	0	5	232	422	4	421	3744	5003
Teratosphaeria pseudoeucalypti	JABBMZ010000153.1	42.33	59.95	329	1e-176	5	236	437	1	423	40638	39334
Teratosphaeria destructans	WBMN01000009.1	42.56	59.73	329	4e-176	5	235	437	1	423	364167	362863
Mycosphaerelloides madeirae	NHNV01000001.1	27.66	45.43	328	2e-87	37	730	1193	588	1733	365946	369266
Zymoseptoria pseudotritici	AFIR01000982.1	43.9	61.03	328	0	6	232	426	1	421	3727	4998
Cercospora cf. sigesbeckiae	RQIF01000020.1	43.6	61.14	328	0	5	232	422	4	421	383692	382433
Pseudocercospora cruenta	JAASFE010004761.1	35.37	51.56	328	2e-93	16	393	735	352	1042	341079	343169
Cercospora beticola	NC_036771.1	43.6	61.14	327	0	5	232	422	4	421	4039197	4037938
Cercospora nicotianae	POSS01000044.1	43.6	61.14	327	0	5	232	422	4	421	135153	133894
Cercospora zeina	MVDW01000091.1	43.9	61.5	327	0	6	232	426	1	421	9829	11100
Cercospora sesami	JAASLG010000563.1	27.3	43.89	327	2e-171	44	836	1392	600	1912	13865	9981
Cercospora sojina	CP036208.1	32.95	48.39	326	1e-86	20	460	777	7	758	3983268	3981046
Cercospora kikuchii	VTAY01000043.1	43.36	60.66	324	0	5	233	422	4	421	395018	393759
Cercospora citrullina	JAASFF010000086.1	43.13	60.19	323	0	5	234	422	4	421	153100	154359
Ramularia coccinea	JABNMW010000002.1	28.04	44.74	320	6e-85	32	656	1102	807	1854	487441	484385
Teratosphaeria pseudoeucalypti	JABBMZ010000153.1	26.72	43.21	320	1e-176	44	857	1407	419	1731	39230	35250
Cercospora cf. flagellaris	RJLU01000004.1	30.88	46.59	318	2e-84	25	534	910	7	885	1565713	1568250
Cercospora brassicicola	JAASLH010002476.1	49.22	63.95	318	2e-84	3	142	319	2	303	960	13
Teratosphaeria destructans	WBMN01000009.1	26.5	42.99	318	4e-176	44	845	1419	419	1731	362759	358779
Pseudocercospora fuligena	JABCIY010000071.1	28.81	44.61	318	3e-168	35	620	1076	424	1466	245624	248512
Cercospora beticola	NC_036772.1	32.18	48.13	312	1e-82	19	466	777	7	758	2027750	2025528
Ramichloridium luteum	MTSC01000023.1	30.62	45.88	311	3e-82	27	530	898	7	877	221165	218670
Teratosphaeria gauchensis	VCMR01000011.1	35.83	53.85	308	3e-81	12	290	533	466	987	1126684	1125209
Hortaea thailandica	NAJL01000056.1	26.05	44.2	308	4e-175	47	772	1328	697	1896	28406	32143
Ramularia coccinea	JABNMW010000007.1	28.18	45.27	304	5e-80	34	662	1100	805	1857	2189998	2193054
Pseudocercospora fuligena	JABCIY010000071.1	42.01	56.62	303	3e-168	6	225	438	4	424	244296	245573
Ramularia endophylla	MWSQ01001190.1	39.8	56.04	303	3e-161	11	251	505	63	522	9011	7521
Cercospora sojina	CP036212.1	29.75	45.44	302	1e-79	25	553	911	7	893	1421593	1419050
Teratosphaeria gauchensis	VCMR01000011.1	42.5	56.75	301	4e-79	7	180	400	6	356	1128367	1127171
Pseudocercospora cruenta	JAASFE010006224.1	88.08	96.03	297	0	0	18	151	1	151	292735	292283
Pseudocercospora fuligena	JABCIY010000214.1	88.74	94.7	295	0	0	17	151	1	151	106081	106533
Ramularia endophylla	MWSQ01001190.1	31	46.17	295	3e-161	21	452	771	542	1281	7413	5248
Zymoseptoria pseudotritici	AFIR01000513.1	33.17	50.25	294	1e-164	17	327	603	424	994	7942	6266
Pseudocercospora cruenta	JAASFE010001456.1	28.77	44.13	291	3e-159	33	623	1074	424	1466	234506	237394
Ramularia coccinea	JABNMW010000002.1	39.23	55.78	288	3e-75	8	223	441	2	402	490157	488850
Pseudocercospora cruenta	JAASFE010004761.1	30.72	45.36	287	6e-75	18	486	765	7	756	160992	158785
Cercospora beticola	NC_036773.1	31.4	48.55	287	7e-75	21	434	723	35	720	2775146	2773053
Ramularia coccinea	JABNMW010000007.1	36.12	50.41	283	0	5	215	490	5	398	516758	515295
Ramularia coccinea	JABNMW010000006.1	39.09	54.12	281	0	12	230	486	274	709	2981594	2983003
Teratosphaeria zuluensis	VCMQ01000008.1	44	59.43	278	3e-72	6	167	350	6	328	252817	253860
Mycosphaerelloides madeirae	NHNV01000029.1	28.68	44.07	273	1e-70	27	558	910	7	885	51066	53615
Cercospora cf. sigesbeckiae	RQIF01000007.1	29.5	45.83	271	6e-132	28	516	912	350	1200	485596	488133
Mycosphaerelloides madeirae	NHNV01000024.1	45.06	59.26	268	0	4	169	324	6	323	42278	43240
Microcyclosporella mali	NHNU01000008.1	46.67	62.81	265	5e-172	1	150	285	13	297	367882	368730
Pseudocercospora fuligena	JABCIY010000214.1	83.23	89.22	260	0	2	22	167	276	442	107098	107580
Ramularia coccinea	JABNMW010000002.1	46.26	62.99	260	0	3	130	281	13	274	4478143	4477307
Pseudocercospora cruenta	JAASFE010006224.1	90.97	97.92	258	0	0	13	144	276	419	291718	291287
Mycosphaerella sp. PB-2012b	KZ108492.1	40.34	57.1	257	1e-174	3	164	352	6	312	17535	16483
Cercospora sojina	CP036209.1	38.46	53.17	255	3e-176	7	247	442	78	515	3801478	3802740
Ramularia coccinea	JABNMW010000006.1	30.31	45.4	253	2e-64	23	458	782	7	743	118318	120537
Cercospora beticola	NC_036771.1	39.24	53.41	250	1e-72	4	201	367	7	353	18346	19440
Cercospora beticola	NC_036772.1	29.88	44.57	249	2e-63	26	461	810	2	743	257721	260033
Mycosphaerelloides madeirae	NHNV01000029.1	26.93	43.16	246	1e-62	20	582	906	7	885	69707	67149
Mycosphaerelloides madeirae	NHNV01000013.1	29.46	45.66	245	4e-62	24	469	784	4	746	142029	139807
Cercospora sojina	CP036215.1	54.95	65.32	244	7e-103	2	59	222	7	187	2584979	2584314
Cercospora citrullina	JAASFF010001089.1	27.55	43.71	244	7e-62	25	538	922	1671	2530	252420	254981
Cercospora nicotianae	POSS01000043.1	26.86	42.92	241	6e-61	26	569	953	1641	2530	72821	75484
Cercospora cf. sigesbeckiae	RQIF01000003.1	37.15	51.4	239	2e-60	9	251	428	7	431	52404	53642
Cercospora cf. flagellaris	RJLU01000004.1	27.97	43.31	239	2e-60	27	528	919	1671	2525	998496	995950
Zasmidium angulare	NHNX01000039.1	27.83	43.37	239	2e-60	27	533	920	1673	2530	15737	13185
Cercospora berteroae	PNEN01000549.1	28.11	43.35	238	6e-60	28	529	925	1671	2530	29699	27138
Cercospora beticola	NC_036772.1	27.39	42.72	236	2e-59	25	542	920	1671	2530	2665064	2667625
Cercospora sojina	CP036208.1	28.17	43.23	236	2e-59	27	531	923	1671	2530	3240447	3237886
Cercospora cf. flagellaris	RJLU01000007.1	41.29	56.77	236	6e-176	2	179	310	7	315	1262781	1261858
Cercospora nicotianae	POSS01000070.1	41.4	55.73	236	2e-171	2	181	314	3	315	68338	69273
Zasmidium citrigriseum	NHNW01000058.1	29.83	44.67	234	6e-59	22	402	694	538	1194	58205	60142
Teratosphaeria destructans	WBMN01000008.1	41.5	58.84	233	0	5	143	294	6	274	345250	344381
Cercospora cf. flagellaris	RJLU01000004.1	29.65	44.15	231	5e-58	21	430	752	161	864	226262	228364
Pseudocercospora cruenta	JAASFE010004761.1	45.1	60.14	231	3e-61	4	147	286	32	314	339857	340693
Pseudocercospora fuligena	JABCIY010000214.1	78.91	82.99	229	0	1	12	147	148	275	106575	107015
Pseudocercospora cruenta	JAASFE010006224.1	80.42	83.92	227	0	1	9	143	152	275	292229	291801
Cercospora cf. sigesbeckiae	RQIF01000003.1	27.14	42.89	227	1e-56	26	543	921	1671	2530	1486484	1483923
Cercospora sesami	JAASLG010000563.1	40.65	55.48	226	2e-171	2	181	310	7	315	15764	14841
Cercospora beticola	NC_036771.1	26.18	43.57	222	3e-55	40	707	1127	674	1751	19899	23051
Cercospora cf. sigesbeckiae	RQIF01000007.1	39.24	55.06	219	6e-132	2	189	316	2	316	484442	485383
Zasmidium citrigriseum	NHNW01000021.1	34.39	47.8	207	0	9	178	410	1	321	22385	21162
Mycosphaerelloides madeirae	NHNV01000001.1	34.99	54.4	206	2e-50	10	262	443	2107	2533	1473262	1474560
Pseudocercospora cruenta	JAASFE010001456.1	46.09	62.89	204	3e-159	2	131	256	172	427	233719	234465
Pseudocercospora cruenta	JAASFE010004761.1	37.38	53.89	201	7e-49	4	193	321	39	356	337205	336258
Mycosphaerelloides madeirae	NHNV01000089.1	44.55	64.09	201	1e-165	2	120	220	94	312	36454	35798
Ramichloridium luteum	MTSC01000016.1	36.46	56.2	199	2e-48	8	222	395	2151	2534	91382	90252
Ramichloridium luteum	MTSC01000012.1	53.49	68.02	198	5e-48	1	78	172	4	175	540409	540918
Cercospora zeina	MVDW01000020.1	35.04	54.48	197	1e-47	6	226	391	2150	2537	104911	103814
Cercospora kikuchii	VTAY01000100.1	29.8	46.19	194	1e-46	15	345	604	1979	2530	448255	449985
Cercospora kikuchii	VTAY01000054.1	30.32	47.34	191	2e-65	15	348	564	185	720	186189	187829
Ramichloridium luteum	MTSC01000012.1	35.1	53.12	191	1e-45	9	225	416	2152	2538	546423	547622
Pseudocercospora fuligena	JABCIY010000214.1	85.25	90.16	186	4e-44	0	18	122	1512	1633	110963	111328
Teratosphaeria zuluensis	VCMQ01000008.1	26.83	42.46	186	3e-44	24	545	902	1668	2514	257668	260193
Pseudocercospora cruenta	JAASFE010006224.1	86.07	89.34	185	4e-44	0	17	122	1512	1633	285856	285491
Teratosphaeria gauchensis	VCMR01000011.1	26.79	43.11	184	9e-44	27	549	907	1668	2519	1123441	1120901
Cercospora zeina	MVDW01000141.1	39.84	54.3	181	7e-175	4	129	256	6	242	41367	40618
Zymoseptoria pseudotritici	AFIR01000513.1	26.77	44.14	181	5e-43	30	535	904	1672	2514	4560	2047
Zymoseptoria pseudotritici	AFIR01000513.1	53.41	65.91	178	1e-164	2	80	176	147	320	8965	8438
Zymoseptoria pseudotritici	AFIR01000614.1	32.98	55.15	177	1e-41	7	236	379	2149	2520	156821	157924
Teratosphaeria zuluensis	VCMQ01000008.1	28.51	49.79	176	4e-41	10	283	470	2087	2520	737067	738425
Zasmidium angulare	NHNX01000011.1	42.73	55.07	176	5e-179	2	112	227	6	216	976761	976087
Ramularia coccinea	JABNMW010000006.1	51.88	66.88	175	0	2	74	160	13	171	2980666	2981139
Ramularia coccinea	JABNMW010000006.1	27.65	42.88	173	0	17	359	604	709	1272	2983063	2984760
Microcyclosporella mali	NHNU01000018.1	56.25	72.92	172	0	0	63	144	172	315	97797	97366
Microcyclosporella mali	NHNU01000018.1	50.92	68.71	172	0	2	77	163	9	171	98335	97856
Cercospora beticola	NC_036772.1	26.53	46.77	171	1e-39	16	382	573	1309	1854	1867360	1865678
Cercospora beticola	CP036208.1	30.29	46.29	171	2e-72	15	313	525	245	734	5127532	5126012
Teratosphaeria gauchensis	VCMR01000011.1	28.72	49.79	171	1e-39	11	282	470	2087	2520	667330	665972
Zasmidium citrigriseum	NHNW01000007.1	37.34	50.32	171	8e-43	7	183	316	7	321	638772	637867
Ramularia coccinea	JABNMW010000006.1	33.42	52.41	168	7e-39	10	227	395	2146	2534	2338661	2337567
Ramularia endophylla	MWSQ01005730.1	32.74	51.52	164	1e-37	6	241	394	2152	2530	2543	1389
Microcyclosporella mali	NHNU01000008.1	31.48	51.62	164	8e-38	11	251	432	2138	2530	374093	375370
Zymoseptoria pseudotritici	AFIR01000897.1	46.67	66.11	162	0	1	94	180	141	318	17289	17828
Ramularia coccinea	JABNMW010000002.1	30.64	45.59	162	6e-37	12	223	408	391	746	488826	487627
Cercospora sojina	CP036215.1	80.43	92.39	159	7e-103	0	18	92	184	275	2584275	2584000
Pseudocercospora macadamiae	WRNY01000080.1	27.48	49.68	159	3e-36	12	284	473	2087	2520	30427	29069
Hortaea thailandica	NAJL01000056.1	40.69	58.33	159	4e-175	0	121	204	111	314	26333	26944
Zasmidium angulare	NHNX01000003.1	53.06	63.95	157	2e-35	2	66	147	13	158	1245039	1244605
Zasmidium citrigriseum	NHNW01000001.1	37.96	54.17	150	5e-176	2	130	216	7	222	1647928	1647293
Pseudocercospora macadamiae	NHNV01000013.1	29.16	43.05	150	1e-33	8	280	439	7	435	146956	148209
Cercospora sojina	CP036212.1	34.59	53.42	149	8e-46	4	180	292	2250	2533	83121	82255
Ramularia coccinea	JABNMW010000002.1	35.45	50.84	149	2e-44	6	166	299	593	885	2527230	2528063
Zasmidium angulare	NHNX01000003.1	33.22	56.16	149	5e-33	7	176	292	2251	2534	1238610	1237768
Cercospora kikuchii	VTAY01000054.1	24.64	40.64	148	6e-33	29	542	913	1697	2521	592997	590433
Cercospora cf. sigesbeckiae	RQIF01000007.1	24.23	40.35	146	3e-32	26	547	912	1697	2521	211515	214079
Cercospora sojina	CP036219.1	32.56	45.8	144	1e-31	14	265	476	195	651	278216	279532
Cercospora berteroae	PNEN01000194.1	29.11	49.06	142	3e-31	8	277	426	2104	2520	3841	2612
Ramichloridium luteum	MTSC01000023.1	33.93	51.34	142	2e-161	2	116	224	6	197	402514	401843
Cercospora sojina	CP036219.1	28.87	49.06	141	9e-31	8	278	426	2104	2520	83490	84719
Cercospora sojina	CP036219.1	28.87	49.06	141	9e-31	8	278	426	2104	2520	51286	50057
Cercospora cf. flagellaris	RJLU01000004.1	29.79	45.27	139	3e-72	10	273	433	317	734	661276	662526
Cercospora beticola	NC_036772.1	30.88	46.08	139	6e-73	12	267	434	317	734	618615	617365
Pseudocercospora cruenta	JAASFE010001456.1	27.98	47.15	139	5e-30	6	250	386	2174	2542	239541	240665
Pseudocercospora macadamiae	WRNY01000003.1	29.17	50.26	137	2e-29	7	241	384	2150	2520	1164466	1163369
Cercospora beticola	NC_036773.1	29.33	48.5	137	2e-29	12	269	433	2107	2535	376968	375769
Cercospora sojina	CP036209.1	28.8	50.69	136	3e-29	12	278	434	2096	2520	3807350	3808585
Pseudocercospora cruenta	JAASFE010004761.1	28.54	48.99	136	3e-29	12	276	445	2089	2520	169403	170650
Pseudocercospora fuligena	JABCIY010000071.1	27.32	47.81	136	3e-29	6	238	366	2171	2520	250648	251709
Ramichloridium luteum	MTSC01000021.1	32	48.75	135	5e-29	11	222	400	2139	2503	242173	241019
Pseudocercospora cruenta	JAASFE010004761.1	28.36	45.8	135	6e-29	12	295	476	2071	2520	345308	346675
Mycosphaerella sp. PB-2012b	KZ108860.1	30.95	49.05	135	8e-29	11	249	420	2107	2514	8030	9202
Ramularia coccinea	JABNMW010000006.1	61.54	75.96	134	0	0	40	104	172	275	2981229	2981540
Cercospora cf. sigesbeckiae	RQIF01000007.1	28.03	44.62	134	1e-28	22	343	585	1366	1912	488566	490200
Cercospora berteroae	PNEN01001800.1	29.56	48.5	133	3e-28	11	268	433	2107	2535	139767	140966
Pseudocercospora cruenta	JAASFE010006214.1	28.54	47.17	132	4e-28	8	279	424	2110	2520	260838	259600
Cercospora nicotianae	POSS01000060.1	29	50.46	132	5e-28	13	272	438	2096	2520	15539	14304
Cercospora citrullina	JAASFF010000442.1	27.76	50.82	132	5e-28	11	277	425	2112	2520	390241	389009
Cercospora cf. sigesbeckiae	RQIF01000001.1	29.26	48.16	132	5e-28	14	268	434	2107	2535	277947	276748
Cercospora kikuchii	VTAY01000075.1	29.26	48.16	132	5e-28	14	268	434	2107	2535	734002	735201
Cercospora kikuchii	VTAY01000105.1	28.34	50.23	131	1e-27	12	280	434	2096	2520	1642223	1640988
Cercospora cf. flagellaris	RJLU01000004.1	34.15	50.41	130	3e-72	5	152	246	7	247	660233	660955
Cercospora beticola	NC_036772.1	34.15	50.41	130	6e-73	5	152	246	7	247	619658	618936
Cercospora sojina	CP036208.1	33.87	50.4	130	2e-72	5	154	248	7	249	5128304	5127576
Ramularia coccinea	JABNMW010000004.1	43.12	60	130	2e-27	2	87	160	188	345	373493	373966
Cercospora cf. flagellaris	RJLU01000009.1	28.11	50.46	130	2e-27	12	281	434	2096	2520	1297947	1299182
Ramularia endophylla	KZ109688.1	28.61	46.45	130	2e-27	11	246	409	2131	2520	18583	17438
Cercospora cf. sigesbeckiae	RQIF01000002.1	28.34	50.23	130	1e-27	12	280	434	2096	2520	630679	629444
Cercospora kikuchii	VTAY01000043.1	31.09	50.14	129	6e-27	9	215	357	2169	2520	388741	387749
Cercospora cf. sigesbeckiae	RQIF01000020.1	31.09	50.14	129	5e-27	9	215	357	2169	2520	377414	376422
Ramularia coccinea	JABNMW010000007.1	27.77	45.59	128	9e-27	16	330	533	2022	2520	1291468	1289933
Cercospora sesami	JAASLG010000634.1	27.67	47.91	128	8e-27	12	280	430	2107	2535	6009	4810
Cercospora brassicicola	JAASLH010002210.1	30.81	50.14	127	2e-26	9	216	357	2169	2520	10022	11014
Cercospora berteroae	PNEN01000571.1	29.97	48.74	126	3e-26	9	219	357	2169	2520	108403	107411
Zymoseptoria pseudotritici	AFIR01000982.1	30.14	48.17	126	3e-26	8	221	355	2169	2520	10016	11008
Zasmidium citrigriseum	NHNW01000058.1	34.17	51.44	126	2e-26	7	156	278	280	549	57385	58161
Cercospora nicotianae	POSS01000044.1	30.81	49.58	125	5e-26	9	216	357	2169	2520	128875	127883
Cercospora citrullina	JAASFF010000086.1	30.45	48.88	125	6e-26	10	216	358	2169	2520	159378	160370
Cercospora sojina	CP036213.1	30.47	47.67	125	5e-26	12	241	407	2131	2520	2770343	2771488
Pseudocercospora fuligena	JABCIY010000082.1	29.79	45.6	125	7e-26	8	227	386	2152	2520	82823	83899
Pallidocercospora crystallina	QQNG01000271.1	28.97	47.43	125	4e-26	13	270	428	2107	2531	77706	76516
Mycosphaerella sp. PB-2012b	MWSN01002435.1	27.51	47.61	125	6e-26	10	267	418	2107	2520	53540	52383
Zasmidium angulare	NHNX01000028.1	30.13	50.13	125	7e-26	9	232	385	2139	2520	42151	43203
Pseudocercospora macadamiae	WRNY01000003.1	39.41	54.12	124	0	3	98	170	4	173	1170688	1170194
Cercospora beticola	NC_036771.1	27.55	47.72	124	1e-25	14	258	461	2107	2520	3053772	3052477
Cercospora beticola	NC_036771.1	30.53	49.3	124	1e-25	9	217	357	2169	2520	4032919	4031927
Cercospora cf. flagellaris	RJLU01000015.1	30.9	50.84	124	2e-25	10	217	356	2169	2520	334158	333166
Cercospora zeina	MVDW01000091.1	30.25	49.3	124	1e-25	9	218	357	2169	2520	16115	17107
Teratosphaeria gauchensis	VCMR01000011.1	38.55	57.23	124	0	2	99	166	6	171	673415	672927
Teratosphaeria zuluensis	VCMQ01000008.1	38.55	57.23	124	0	2	99	166	6	171	730983	731471
Mycosphaerelloides madeirae	NHNV01000029.1	25.07	40.9	124	1e-25	18	450	714	1837	2514	76952	78946
Passalora sequoiae	WSQC01000043.1	30.49	45.99	123	3e-25	10	223	387	2152	2520	2467346	2468422
Pseudocercospora cruenta	JAASFE010004572.1	29.46	45.99	123	2e-25	9	227	387	2152	2520	12858	11782
Zasmidium angulare	NHNX01000011.1	26.18	44	122	7e-25	18	326	550	1994	2520	970765	969287
Mycosphaerelloides madeirae	NHNV01000029.1	33.14	47.04	122	5e-65	5	188	338	224	533	2033	1050
Ramularia coccinea	JABNMW010000004.1	30.79	46.76	121	1e-24	13	259	432	2104	2510	379848	381098
Cercospora kikuchii	VTAY01000017.1	28.81	45.76	121	1e-24	11	240	413	2131	2520	255546	256691
Cercospora brassicicola	JAASLH010000458.1	28.81	45.76	121	8e-25	11	240	413	2131	2520	9762	10907
Cercospora cf. sigesbeckiae	RQIF01000005.1	28.81	45.76	121	1e-24	11	240	413	2131	2520	898427	897282
Cercospora citrullina	JAASFF010001181.1	28.57	45.04	121	1e-24	10	241	413	2131	2520	395845	394700
Zymoseptoria pseudotritici	AFIR01000513.1	46.46	63.78	121	1e-164	2	66	127	6	132	9443	9069
Cercospora zeina	MVDW01000010.1	28.5	46.19	120	2e-24	11	237	407	2137	2520	156916	158043
Cercospora sesami	JAASLG010000739.1	28.81	45.76	119	3e-24	10	240	413	2131	2520	8120	9265
Cercospora berteroae	PNEN01000472.1	28.72	45.64	119	5e-24	10	226	390	2152	2520	13978	12902
Pseudocercospora macadamiae	WRNY01000007.1	30.58	46.62	119	4e-24	10	241	399	2130	2519	652375	653490
Pallidocercospora crystallina	QQNG01000219.1	30.07	44.01	119	7e-24	10	228	409	2152	2539	70752	69637
Teratosphaeria destructans	WBMN01000009.1	29.64	47.42	119	6e-24	10	225	388	2152	2520	357629	356553
Cercospora beticola	NC_036779.1	29.23	45.38	118	1e-23	10	224	390	2152	2520	491140	492216
Cercospora nicotianae	POSS01000025.1	28.81	45.76	118	9e-24	11	240	413	2131	2520	387407	386262
Mycosphaerella sp. PB-2012b	KZ108492.1	29.33	45.27	118	9e-24	13	249	433	2110	2520	11135	9942
Pseudocercospora cruenta	JAASFE010001456.1	40.48	54.17	118	3e-159	3	95	168	4	171	233178	233666
Cercospora cf. flagellaris	RJLU01000002.1	29.23	45.64	117	2e-23	10	224	390	2152	2520	2394579	2393503
Pseudocercospora macadamiae	WRNY01000007.1	29.49	45.38	117	2e-23	10	223	390	2152	2520	207065	205989
Teratosphaeria pseudoeucalypti	JABBMZ010000153.1	29.38	47.16	117	2e-23	10	226	388	2152	2520	34100	33024
Zasmidium citrigriseum	NHNW01000007.1	27.72	45.3	116	3e-23	9	246	404	2136	2520	618766	617636
Mycosphaerelloides madeirae	NHNV01000089.1	30.35	49.86	116	4e-23	11	230	369	2129	2493	31152	30115
Ramularia coccinea	JABNMW010000006.1	31.53	50.51	115	4e-39	6	175	295	2263	2537	2987450	2988313
Zasmidium citrigriseum	NHNW01000001.1	25.61	41.43	115	7e-61	16	338	531	370	885	1369311	1370777
Pseudocercospora fuligena	JABCIY010000224.1	30.33	46.37	115	7e-23	11	232	399	2130	2517	510821	511912
Zasmidium angulare	NHNX01000028.1	38.73	50.98	114	1e-22	3	120	204	229	431	19071	18472
Pseudocercospora cruenta	JAASFE010004772.1	31.02	46.52	114	2e-22	9	221	374	2130	2493	47205	48245
Zasmidium citrigriseum	NHNW01000021.1	25.94	45.64	113	2e-22	12	245	401	2129	2508	15438	14329
Cercospora sesami	JAASLG010001420.1	44.3	61.74	112	6e-22	2	77	149	2143	2291	432	4
Zasmidium citrigriseum	NHNW01000001.1	35.27	48.31	112	7e-61	4	110	207	82	267	1368270	1368881
Passalora sequoiae	WSQC01000043.1	38.89	53.7	111	1e-44	2	95	162	7	168	1082246	1082719
Cercospora cf. sigesbeckiae	RQIF01000002.1	25.64	39.93	111	1e-21	17	339	546	403	935	1955488	1956963
Teratosphaeria destructans	WBMN01000008.1	26.65	47.17	109	3e-21	11	276	424	2104	2514	339033	337828
Cercospora cf. sigesbeckiae	RQIF01000001.1	38.99	55.35	109	3e-174	1	81	159	173	315	283913	283437
Cercospora kikuchii	VTAY01000075.1	38.99	55.35	109	3e-172	1	81	159	173	315	728036	728512
Cercospora sesami	JAASLG010000634.1	32.65	46.74	109	5e-168	11	131	291	82	315	12348	11500
Pseudocercospora macadamiae	WRNY01000004.1	27.32	46.99	108	9e-21	10	232	366	2169	2531	282967	281963
Cercospora berteroae	PNEN01001800.1	39.38	55.62	108	8e-163	2	80	160	173	315	133796	134275
Microcyclosporella mali	NHNU01000018.1	40.85	54.93	107	4e-43	6	107	213	2104	2304	92257	91640
Passalora sequoiae	WSQC01000032.1	26.82	46.09	107	2e-20	12	233	384	2174	2543	259058	260107
Pseudocercospora cruenta	JAASFE010003610.1	26.88	45.1	107	3e-20	11	278	439	2107	2520	277499	278761
Cercospora beticola	NC_036773.1	31.8	48.95	107	2e-160	4	129	239	111	315	383174	382458
Cercospora cf. sigesbeckiae	RQIF01000007.1	24.14	46.68	105	8e-20	8	249	377	2171	2520	490999	492099
Ramularia coccinea	JABNMW010000002.1	24.53	46.36	105	7e-20	12	301	481	2087	2520	483368	481971
Mycosphaerelloides madeirae	NHNV01000029.1	35.86	48.99	105	2e-21	2	104	198	181	356	6413	7003
Ramularia coccinea	JABNMW010000002.1	40.99	61.49	103	2e-42	2	87	161	2147	2305	4471859	4471395
Hortaea thailandica	NAJL01000056.1	33.2	49.03	102	4e-175	7	146	259	316	556	27022	27771
Pallidocercospora crystallina	QQNG01000254.1	28.53	45.81	101	1e-18	11	232	382	2152	2520	438369	437308
Mycosphaerella sp. PB-2012b	KZ108860.1	25.3	42.49	99.8	4e-18	20	327	506	1417	1897	5896	7335
Zasmidium angulare	NHNX01000028.1	25	41.33	99	8e-18	6	161	300	7	260	19922	19077
Ramularia coccinea	JABNMW010000002.1	31.6	51.52	98.6	2e-42	5	144	231	2314	2539	4471305	4470640
Pseudocercospora cruenta	JAASFE010000419.1	37.06	53.81	98.6	6e-31	6	110	197	2110	2300	109841	110407
Passalora sequoiae	WSQC01000043.1	40.94	57.48	97.8	1e-44	2	57	127	166	274	1082770	1083150
Cercospora zeina	MVDW01000141.1	25.9	46.23	97.8	6e-19	7	199	305	2231	2520	34580	33702
Microcyclosporella mali	NHNU01000018.1	28.63	48.55	97.4	4e-43	3	150	241	2314	2539	91553	90852
Hortaea thailandica	NAJL01000056.1	36.52	49.44	97.1	4e-175	4	76	178	551	692	27810	28340
Mycosphaerelloides madeirae	NHNV01000024.1	40.27	61.07	96.3	4e-17	2	85	149	2215	2360	49026	49469
Mycosphaerelloides madeirae	NHNV01000073.1	31.76	48.65	96.3	4e-17	10	165	296	2152	2433	10854	10036
Zasmidium citrigriseum	NHNW01000058.1	29.54	47.33	95.9	4e-26	8	165	281	2251	2520	62464	63240
Cercospora brassicicola	JAASLH010000274.1	24.42	39.24	95.5	6e-17	24	381	688	1697	2294	15835	17751
Zasmidium citrigriseum	NHNW01000058.1	35.57	51.68	95.1	6e-33	1	76	149	94	222	56637	57083
Zasmidium angulare	NHNX01000003.1	30.42	46.77	95.1	1e-16	8	163	263	1646	1898	1240591	1239833
Zasmidium angulare	NHNX01000028.1	43.14	64.71	94	1e-169	0	58	102	109	210	35818	36123
Ramularia endophylla	KZ109439.1	29.09	50.18	93.6	1e-24	7	172	275	2248	2520	36819	36058
Mycosphaerelloides madeirae	NHNV01000029.1	28.25	46.84	93.6	3e-16	6	176	269	494	756	7556	8329
Ramichloridium luteum	MTSC01000012.1	26.07	47.14	91.3	1e-15	9	190	280	1651	1920	544838	545656
Zasmidium citrigriseum	NHNW01000058.1	25.78	44.53	90.5	3e-15	10	249	384	2146	2520	165163	166233
Hortaea thailandica	NAJL01000056.1	29.31	47.24	90.5	2e-15	10	165	290	2249	2520	33448	34251
Mycosphaerelloides madeirae	NHNV01000013.1	46.24	63.44	89.4	6e-174	0	50	93	224	316	130859	130581
Mycosphaerelloides madeirae	NHNV01000029.1	46.15	62.5	88.2	5e-65	2	53	104	543	646	958	656
Cercospora kikuchii	VTAY01000054.1	35.67	52.23	87.8	2e-65	5	86	157	35	183	185737	186186
Mycosphaerelloides madeirae	NHNV01000029.1	39.29	60.71	87.8	5e-65	1	67	112	102	213	2452	2120
Ramularia endophylla	MWSQ01001190.1	30.31	45.99	87.8	2e-14	10	165	287	2243	2514	2498	1698
Zasmidium citrigriseum	NHNW01000082.1	28.01	50.35	86.7	1e-21	10	177	282	2251	2521	116681	117481
Pallidocercospora crystallina	QQNG01000271.1	41.74	56.52	86.3	3e-178	0	67	115	201	315	83562	83218
Mycosphaerelloides madeirae	NHNV01000013.1	29.55	49.14	85.9	9e-24	7	182	291	2247	2535	124567	123758
Cercospora sesami	JAASLG010000563.1	30	48.08	85.9	2e-171	10	148	260	350	598	14631	13921
Ramularia coccinea	JABNMW010000007.1	26.52	43.77	84.7	3e-26	10	186	313	2257	2542	2194577	2195464
Mycosphaerelloides madeirae	NHNV01000013.1	38.46	66.35	84	6e-174	0	64	104	108	211	131274	130963
Ramularia coccinea	JABNMW010000004.1	31.11	46.67	82	0	2	66	135	6	115	2061794	2062192
Passalora sequoiae	WSQC01000043.1	25	41.78	82	6e-22	7	165	292	2251	2520	1089405	1090184
Ramularia coccinea	JABNMW010000007.1	43.82	61.8	81.3	4e-43	1	49	89	201	289	1296442	1296179
Ramularia coccinea	JABNMW010000006.1	32.43	46.85	80.5	3e-12	4	132	222	2177	2386	53036	52389
Cercospora sesami	JAASLG010000563.1	24.32	47.95	80.5	2e-12	7	200	292	2251	2533	8884	8045
Cercospora berteroae	PNEN01001800.1	29.61	45.15	80.5	9e-16	5	90	206	29	182	133167	133775
Zasmidium citrigriseum	NHNW01000001.1	39.17	51.67	80.1	5e-176	3	54	120	223	324	1647231	1646875
Ramularia coccinea	JABNMW010000007.1	28.88	42.25	79	4e-43	4	71	187	7	131	1297365	1296805
Zasmidium citrigriseum	NHNW01000058.1	28.76	45.06	79	8e-12	6	152	233	1671	1894	60611	61294
Cercospora cf. flagellaris	RJLU01000007.1	24.84	46.5	79	8e-12	9	206	314	2232	2533	1256007	1255120
Cercospora beticola	NC_036771.1	25.27	46.62	78.2	1e-11	6	186	281	2251	2520	24638	25441
Pseudocercospora macadamiae	WRNY01000004.1	51.32	68.42	78.2	0	0	37	76	151	226	289151	288924
Cercospora cf. sigesbeckiae	RQIF01000002.1	33.33	46.43	77.8	3e-31	5	74	168	224	354	1954706	1955206
Pseudocercospora cruenta	JAASFE010004761.1	27.59	44.06	77.4	2e-11	8	172	261	494	746	335776	335021
Zasmidium angulare	NHNX01000003.1	35.44	58.23	77	3e-11	3	93	158	2104	2260	1239086	1238637
Zasmidium citrigriseum	NHNW01000001.1	25.6	45.39	77	1e-22	6	208	293	2257	2540	572425	571550
Cercospora cf. flagellaris	RJLU01000004.1	33.09	47.06	75.9	7e-11	2	85	136	2	134	225739	226137
Zasmidium citrigriseum	NHNW01000058.1	43.18	54.55	75.1	6e-33	1	48	88	6	93	56291	56548
Cercospora nicotianae	POSS01000070.1	24.1	47.84	75.1	2e-19	6	193	278	2251	2520	75174	75977
Ramularia coccinea	JABNMW010000006.1	41.06	56.29	74.7	4e-39	4	77	151	2121	2266	2986969	2987400
Microcyclosporella mali	NHNU01000008.1	23.02	41.39	74.3	2e-10	19	309	517	1414	1898	371990	373369
Ramularia coccinea	JABNMW010000004.1	29.33	47.67	72.8	2e-19	10	190	300	2252	2542	2069043	2069903
Ramularia coccinea	JABNMW010000002.1	49.33	61.33	72.8	0	1	37	75	275	348	4477250	4477026
Cercospora beticola	NC_036772.1	36.63	57.43	72.4	8e-127	1	62	101	63	163	1871299	1871003
Cercospora beticola	NC_036772.1	40.79	61.84	72.4	8e-127	1	43	76	919	994	1868671	1868450
Mycosphaerella sp. PB-2012b	MWSN01002435.1	43.37	62.65	72.4	9e-172	0	47	83	233	315	59230	58982
Mycosphaerelloides madeirae	NHNV01000001.1	26.26	46.04	72	1e-09	8	192	278	1646	1913	1471792	1472616
Cercospora cf. flagellaris	RJLU01000004.1	32.56	51.74	71.2	2e-23	4	106	172	2104	2273	1771161	1771652
Ramularia coccinea	JABNMW010000004.1	41.94	53.76	71.2	3e-16	0	54	93	111	203	373174	373452
Cercospora beticola	NC_036772.1	34.1	51.45	70.5	7e-22	4	102	173	2105	2273	1864815	1864321
Zasmidium citrigriseum	NHNW01000082.1	34.34	51.01	69.3	5e-09	5	117	198	2140	2334	83878	83315
Mycosphaerelloides madeirae	NHNV01000089.1	38.2	56.18	69.3	1e-165	2	51	89	4	89	36792	36529
Zymoseptoria pseudotritici	AFIR01000897.1	41.27	68.25	67.8	2e-08	0	37	63	7	69	16674	16862
Cercospora cf. flagellaris	RJLU01000004.1	48.78	69.51	66.6	2e-23	1	41	82	2273	2354	1771702	1771944
Ramularia endophylla	MWSQ01005730.1	25.13	50.27	66.6	4e-08	3	132	187	1674	1857	4259	3714
Cercospora cf. sigesbeckiae	RQIF01000001.1	28.04	43.92	66.6	3e-174	6	82	189	36	172	284526	283966
Pseudocercospora cruenta	JAASFE010006214.1	31.25	46.88	65.9	0	2	85	128	44	171	266919	266545
Pseudocercospora macadamiae	WRNY01000004.1	29.44	38.33	65.5	1e-07	5	65	180	1	119	289923	289387
Ramularia coccinea	JABNMW010000007.1	41.18	64.71	65.1	4e-43	0	40	68	132	199	1296728	1296525
Pseudocercospora cruenta	JAASFE010000419.1	30.81	45.02	65.1	6e-31	7	133	211	2315	2520	110514	111122
Ramularia coccinea	JABNMW010000006.1	33.54	55.7	64.7	1e-07	5	99	158	1432	1588	123544	124002
Cercospora sojina	CP036212.1	41.18	56.62	63.9	8e-46	4	54	136	2143	2253	83576	83172
Mycosphaerelloides madeirae	NHNV01000013.1	29.84	45.16	63.9	3e-07	3	61	124	6	105	131785	131420
Microcyclosporella mali	NHNU01000018.1	25.69	41.67	63.5	4e-07	10	177	288	1661	1920	93655	92819
Cercospora kikuchii	VTAY01000075.1	27.51	43.39	63.2	3e-172	6	83	189	36	172	727423	727983
Mycosphaerella sp. PB-2012b	MWSN01002435.1	40.74	60.49	63.2	9e-172	1	42	81	98	172	59761	59519
Ramularia coccinea	JABNMW010000007.1	32.06	55.73	62.8	3e-26	2	78	131	2121	2251	2194144	2194503
Ramularia coccinea	JABNMW010000006.1	25.5	42.95	62.8	6e-07	7	205	298	1637	1920	2985337	2986221
Cercospora beticola	NC_036772.1	46.34	67.07	62.4	7e-22	1	43	82	2273	2354	1864271	1864029
Mycosphaerelloides madeirae	NHNV01000013.1	34.97	52.76	62.4	7e-07	5	98	163	1430	1588	150997	151473
Cercospora cf. sigesbeckiae	RQIF01000002.1	31.76	45.95	62.4	3e-31	5	79	148	83	208	1954150	1954593
Ramularia coccinea	JABNMW010000002.1	24.32	42.25	61.2	2e-06	9	220	329	1583	1904	4473640	4472720
Ramichloridium luteum	MTSC01000023.1	44.44	64.44	61.2	8e-12	2	48	90	2255	2342	396021	395752
Ramularia coccinea	JABNMW010000006.1	33.03	49.54	60.8	4e-180	3	47	109	6	90	2345252	2344932
Zasmidium angulare	NHNX01000028.1	25.85	43.54	60.8	2e-06	13	173	294	494	759	18292	17462
Ramularia coccinea	JABNMW010000002.1	35.51	52.34	59.7	2e-44	3	65	107	497	599	2526868	2527188
Cercospora cf. sigesbeckiae	RQIF01000002.1	36.05	53.49	59.7	5e-06	2	48	86	6	85	636793	636539
Zymoseptoria pseudotritici	AFIR01000513.1	36	45.6	59.7	1e-164	2	57	125	321	424	8369	8001
Pallidocercospora crystallina	QQNG01000271.1	26.21	38.35	58.9	3e-178	6	74	206	66	197	84229	83624
Cercospora cf. sigesbeckiae	RQIF01000003.1	29.32	52.63	58.5	1e-05	5	83	133	624	746	54214	54609
Cercospora beticola	NC_036771.1	27.75	51.45	58.2	1e-05	5	113	173	2104	2269	24130	24633
Zasmidium citrigriseum	NHNW01000001.1	24.89	46.15	58.2	5e-176	9	141	221	2314	2525	1640371	1639757
Zasmidium citrigriseum	NHNW01000001.1	32.19	50	58.2	1e-22	2	92	146	2107	2251	572910	572491
Zasmidium citrigriseum	NHNW01000007.1	32.28	52.53	57.4	2e-05	4	100	158	1432	1588	633844	633389
Ramularia endophylla	MWSQ01001190.1	39.44	59.15	57	3e-05	2	40	71	6	74	9232	9023
Zasmidium citrigriseum	NHNW01000001.1	33.67	52.04	56.6	7e-61	3	58	98	265	356	1368920	1369210
Zasmidium angulare	NHNX01000028.1	37.38	57.01	56.6	4e-05	5	57	107	1417	1522	14617	14324
Cercospora sesami	JAASLG010001420.1	25.11	42.55	55.8	7e-05	7	160	235	1671	1898	1895	1218
Cercospora sojina	CP036212.1	24.52	41.29	55.8	0	10	201	310	982	1274	86564	85683
Cercospora beticola	NC_036772.1	40	57.5	55.1	6e-73	3	45	80	240	317	618904	618668
Ramularia endophylla	MWSQ01001190.1	23.4	43.4	54.7	0.0002	5	163	235	1671	1897	4376	3699
Cercospora sojina	CP036209.1	36.92	58.46	54.3	3e-176	1	40	65	6	70	3801276	3801467
Zasmidium citrigriseum	NHNW01000001.1	42.86	64.29	53.5	5e-176	0	32	56	2250	2305	1640624	1640457
Mycosphaerelloides madeirae	NHNV01000013.1	31.65	50.63	53.5	9e-24	4	93	158	2104	2255	125043	124597
Cercospora cf. flagellaris	RJLU01000004.1	39.19	58.11	53.1	3e-72	2	43	74	245	317	661005	661223
Cercospora zeina	MVDW01000020.1	26.23	39.75	53.1	0.0005	9	146	244	1671	1898	106397	105720
Mycosphaerelloides madeirae	NHNV01000001.1	24.45	44.98	53.1	3e-17	7	150	229	2314	2541	371142	371762
Cercospora cf. flagellaris	RJLU01000007.1	27.75	50.29	53.1	0.0004	5	113	173	2104	2269	1256467	1255964
Cercospora beticola	NC_036771.1	33.58	50	52.8	1e-72	3	82	134	350	482	19481	19864
Zasmidium angulare	NHNX01000028.1	38.89	64.81	52.8	0.0006	0	33	54	10	63	35367	35528
Ramularia coccinea	JABNMW010000004.1	25	42.54	52	2e-19	7	153	268	1988	2251	2068309	2068980
Zasmidium citrigriseum	NHNW01000058.1	36.05	56.98	51.2	4e-26	2	50	86	2169	2253	62172	62417
Passalora sequoiae	WSQC01000043.1	27.15	49.67	50.8	6e-22	4	95	151	2111	2253	1088929	1089360
Zasmidium angulare	NHNX01000028.1	21.36	38.19	50.8	1e-169	12	235	398	1552	1894	40233	41357
Pallidocercospora crystallina	QQNG01000271.1	34.57	46.91	50.4	3e-178	1	34	81	1	62	84530	84288
Zymoseptoria pseudotritici	AFIR01000513.1	27.37	40.22	50.1	0.004	6	106	179	1104	1269	5862	5359
Cercospora beticola	NC_036772.1	40	60	49.7	8e-127	0	33	55	7	61	1871516	1871352
Mycosphaerella sp. PB-2012b	MWSN01002435.1	46.3	62.96	49.7	9e-172	0	29	54	173	226	59460	59299
Cercospora nicotianae	POSS01000070.1	25.62	48.75	49.3	2e-19	5	108	160	2104	2257	74669	75133
Hortaea thailandica	NAJL01000056.1	30.13	49.36	48.9	0.009	5	96	156	2129	2280	33042	33482
Pseudocercospora cruenta	JAASFE010004772.1	33.33	44	48.9	1e-167	1	32	75	6	62	41596	41820
Cercospora sojina	CP036219.1	40	45.56	48.5	0.013	4	43	90	7	96	251586	251822
Ramularia endophylla	KZ109439.1	35.24	53.33	48.5	1e-24	2	63	105	2152	2255	37150	36848
Pseudocercospora fuligena	JABCIY010000224.1	33.78	43.24	48.1	2e-166	1	31	74	6	61	505212	505433
Ramularia endophylla	MWSQ01001190.1	33.64	52.73	48.1	0.016	1	67	110	2144	2253	2835	2524
Cercospora cf. flagellaris	RJLU01000004.1	37.5	57.14	47.8	0.022	0	35	56	2464	2519	1772303	1772470
Cercospora beticola	NC_036772.1	37.5	57.14	47.4	0.029	0	35	56	2464	2519	1863670	1863503
Teratosphaeria gauchensis	VCMR01000011.1	23.86	38.64	46.6	0.04	5	114	176	1104	1268	1124737	1124237
Cercospora kikuchii	VTAY01000100.1	26.05	45.38	46.2	0.054	3	81	119	1671	1788	447425	447763
Mycosphaerelloides madeirae	NHNV01000029.1	45.83	64.58	46.2	0.052	1	23	48	6	53	2910	2776
Teratosphaeria zuluensis	VCMQ01000008.1	24	40	45.8	0.081	6	115	175	1104	1268	256390	256890
Zasmidium citrigriseum	NHNW01000082.1	28.08	50	45.4	1e-21	3	97	146	2110	2253	116211	116630
Cercospora sesami	JAASLG010000563.1	24.86	48.55	45.1	0.11	5	118	173	2104	2269	9392	8889
Cercospora cf. flagellaris	RJLU01000007.1	52.5	70	44.3	6e-176	1	18	40	315	353	1261808	1261689
Cercospora cf. sigesbeckiae	RQIF01000002.1	31.65	49.37	44.3	3e-31	2	50	79	7	85	1953878	1954102
Pseudocercospora cruenta	JAASFE010004761.1	48.84	60.47	44.3	2e-93	0	22	43	310	352	340889	341017
Mycosphaerelloides madeirae	NHNV01000001.1	37.5	60.71	43.9	3e-17	1	33	56	2250	2305	370900	371061
Teratosphaeria destructans	WBMN01000008.1	25.64	45.13	43.9	0.3	7	130	195	1671	1857	340608	340045
Hortaea thailandica	NAJL01000056.1	26.38	36.2	43.1	4e-175	5	60	163	7	111	25797	26279
Ramularia coccinea	JABNMW010000004.1	44.68	57.45	42.7	3e-16	1	24	47	65	111	372945	373079
Ramularia coccinea	JABNMW010000004.1	52.78	63.89	42	0.02	1	15	36	404	439	374352	374453
Zasmidium citrigriseum	NHNW01000001.1	29.07	45.35	40.8	2.4	2	52	86	7	92	1368008	1368238
Pseudocercospora cruenta	JAASFE010006214.1	43.59	58.97	40.4	0	0	22	39	6	44	267089	266973
Mycosphaerelloides madeirae	NHNV01000024.1	34.34	55.56	40	0	2	63	99	325	421	43312	43608
Mycosphaerelloides madeirae	NHNV01000001.1	28.71	49.5	39.7	3e-17	2	61	101	2152	2250	370577	370852
Pseudocercospora macadamiae	WRNY01000007.1	23.66	38.55	39.3	6.9	8	177	262	1658	1911	650992	651732
Ramichloridium luteum	MTSC01000021.1	60.87	78.26	38.1	0	0	9	23	5	27	248494	248426
Cercospora sesami	JAASLG010000563.1	47.5	65	38.1	2e-171	1	20	40	315	353	14791	14672
Ramichloridium luteum	MTSC01000023.1	28.65	49.12	37.4	8e-12	7	101	171	2086	2251	396551	396087
Cercospora zeina	MVDW01000141.1	53.12	65.62	37	7e-175	0	15	32	241	272	40565	40470
Pseudocercospora cruenta	JAASFE010003610.1	34.69	55.1	36.2	0	1	31	49	13	61	271050	271193
Pseudocercospora cruenta	JAASFE010000419.1	27.12	47.46	35.8	3e-180	1	42	59	7	65	102876	103049
Pseudocercospora cruenta	JAASFE010004761.1	51.85	66.67	34.3	3e-61	0	13	27	7	33	339721	339801
Pseudocercospora cruenta	JAASFE010004761.1	43.75	56.25	33.5	4e-170	0	18	32	2	33	163640	163735
Mycosphaerella sp. PB-2012b	MWSN01002435.1	44.83	62.07	32.7	0.13	0	16	29	1	29	60181	60095
Cercospora cf. sigesbeckiae	RQIF01000007.1	44.12	64.71	32	6e-132	1	18	34	321	353	485454	485555
Cercospora berteroae	PNEN01001800.1	44.44	62.96	32	9e-16	0	15	27	1	27	133027	133107
Zasmidium citrigriseum	NHNW01000007.1	50	62.5	31.6	8e-43	1	15	32	322	353	637814	637722
Cercospora sesami	JAASLG010000634.1	41.38	62.07	31.6	5e-168	0	17	29	1	29	12744	12658
Mycosphaerella sp. PB-2012b	MWSN01002435.1	31.82	52.27	31.2	0.13	0	30	44	26	69	60053	59922
Zymoseptoria pseudotritici	AFIR01000897.1	48.15	59.26	30.4	0	0	14	27	85	111	17018	17098
Cercospora sesami	JAASLG010000634.1	28.57	45.45	30.4	5e-168	3	36	77	29	89	12604	12383
Mycosphaerelloides madeirae	NHNV01000029.1	32	72	26.2	2e-21	0	17	25	160	184	6274	6348
Cercospora zeina	MVDW01000141.1	36.84	52.63	25.4	6e-19	1	33	57	2151	2207	34855	34694
Microcyclosporella mali	NHNU01000008.1	44	56	25	5e-172	0	14	25	296	320	368784	368858
Ramularia coccinea	JABNMW010000004.1	29.41	58.82	24.6	0.02	0	24	34	369	402	374188	374289
Zymoseptoria pseudotritici	AFIR01000897.1	38.1	66.67	24.3	0	0	13	21	111	131	17149	17211
