# Supplementary material for: A polyketide synthase gene cluster required for pathogenicity of Pseudocercospora fijiensis on banana
Source: PLoS One. 2021 Oct 27;16(10):e0258981. doi: 10.1371/journal.pone.0258981 (PMC8550591; doi:10.1371/journal.pone.0258981)
Supplement: S2 Table — For each protein sequence encoded by the P. fijiensis PKS10-2 biosynthetic cluster, blastp and/or tblastn searches were performed to identify homologous sequences encoded by the P. fuligena and P. cruenta genomes. The sequence with the best hit from each search was then used for blastp or blastx analysis to verify that the two sequences are each other’s best hit. The table indicates the NCBI accession of the query sequence, a description of the query sequence, the location where the query sequence is encoded in the genome, the NCBI accession or genome assembly scaffold of the subject sequence, the percent identity and similarity of the hit, the bitscore, the E-value, the gap open value, the number of mismatches, the length of the hit, the query sequence start and end location, and the subject sequence start and end location. Sequences represented in Fig 10 are indicated by red text. A) P. fuligena homologs of P. fijiensis sequences encoded by the PKS10-2 gene cluster, identified by blastp analysis; B) P. fijiensis homologs of P. fuligena biosynthetic cluster sequences, identified by blastp analysis; C) P. fuligena homologs of P. fijiensis sequences encoded by the PKS10-2 gene cluster, identified by tblastn analysis; D) P. fijiensis homologs of P. fuligena biosynthetic cluster sequences, identified by blastx analysis; E) P. cruenta homologs of P. fijiensis sequences encoded by the PKS10-2 gene cluster, identified by tblastn analysis; F) P. fijiensis homologs of P. cruenta biosynthetic cluster sequences, identified by blastx analysis; G) P. musae homologs of P. fijiensis sequences encoded by the PKS10-2 gene cluster, identified by blastp analysis; H) P. fijiensis homologs of P. musae biosynthetic cluster sequences, identified by blastp analysis; I) P. musae homologs of P. fijiensis sequences encoded by the PKS10-2 gene cluster, identified by tblastn analysis; J) P. fijiensis homologs of P. musae biosynthetic cluster sequences, identified by blastx analysis; K) P. eumu [file pone.0258981.s003.xlsx]

## Sheet: Table Legend
S2 Table. Results of reciprocal blast searches to identify homologous sequences to those encoded by the P. fijiensis PKS10-2 biosynthetic cluster. For each protein sequence encoded by the P. fijiensis PKS10-2 biosynthetic cluster, blastp and/or tblastn searches were performed to identify homologous sequences encoded by the P. fuligena and P. cruenta genomes. The sequence with the best hit from ea…

## Sheet: A
S2 Table. A) P. fuligena homologs of P. fijiensis sequences encoded by the PKS10-2 gene cluster, identified by blastp analysis.
NCBI accession of query sequence	Description of query sequence	Query sequence location	Subject sequence ID	% identity	% pos	bitscore	e-value	gapopen	mismatch	length	qstart	qend	sstart	send
XP_007931281.1	Cytochrome P450	scaffold_10:152943-154757	KAF7188117.1	80.89	88.68	912	0	0	103	539	5	543	5	543
XP_007931281.1	Cytochrome P450	scaffold_10:152943-154757	KAF7197798.1	46.62	67.09	518	1e-178	3	286	547	1	542	1	546
XP_007931281.1	Cytochrome P450	scaffold_10:152943-154757	KAF7192595.1	43.76	61.45	453	3e-153	4	297	537	2	538	8	539
XP_007931281.1	Cytochrome P450	scaffold_10:152943-154757	KAF7197855.1	39.56	52.68	358	4e-117	9	260	541	4	541	8	484
XP_007931281.1	Cytochrome P450	scaffold_10:152943-154757	KAF7186007.1	37.79	55.99	308	3e-98	2	265	434	13	446	17	445
XP_007931281.1	Cytochrome P450	scaffold_10:152943-154757	KAF7191269.1	27.59	46.12	161	4e-43	12	292	464	88	511	35	494
XP_007931281.1	Cytochrome P450	scaffold_10:152943-154757	KAF7194816.1	26.7	46.17	160	7e-43	12	303	457	79	514	37	482
XP_007931281.1	Cytochrome P450	scaffold_10:152943-154757	KAF7193659.1	26.68	47.69	160	8e-42	12	305	476	79	515	415	885
XP_007931281.1	Cytochrome P450	scaffold_10:152943-154757	KAF7186799.1	26.58	45.75	154	5e-41	12	302	459	80	516	33	478
XP_007931281.1	Cytochrome P450	scaffold_10:152943-154757	KAF7191919.1	26.14	45.68	154	7e-41	8	313	440	81	513	19	453
XP_007931281.1	Cytochrome P450	scaffold_10:152943-154757	KAF7186783.1	26.79	45.6	154	8e-41	14	311	489	69	511	14	501
XP_007931281.1	Cytochrome P450	scaffold_10:152943-154757	KAF7187152.1	25.88	44.91	154	1e-40	11	311	452	79	511	15	461
XP_007931281.1	Cytochrome P450	scaffold_10:152943-154757	KAF7197680.1	27.21	44.25	152	2e-40	11	297	452	81	512	29	468
XP_007931281.1	Cytochrome P450	scaffold_10:152943-154757	KAF7197679.1	26.37	47.26	150	3e-39	16	308	474	58	505	51	509
XP_007931281.1	Cytochrome P450	scaffold_10:152943-154757	KAF7196953.1	25.37	43.34	147	2e-38	11	306	473	79	515	30	491
XP_007931281.1	Cytochrome P450	scaffold_10:152943-154757	KAF7192041.1	28.35	43.72	146	3e-38	15	291	462	72	509	29	474
XP_007931281.1	Cytochrome P450	scaffold_10:152943-154757	KAF7186829.1	26.74	43.37	143	4e-37	12	299	475	65	511	22	475
XP_007931281.1	Cytochrome P450	scaffold_10:152943-154757	KAF7187556.1	24.84	44.62	140	4e-36	13	309	455	84	510	23	472
XP_007931281.1	Cytochrome P450	scaffold_10:152943-154757	KAF7185610.1	24.95	42.94	140	4e-36	11	330	489	63	515	19	506
XP_007931281.1	Cytochrome P450	scaffold_10:152943-154757	KAF7195683.1	26.65	43.8	139	5e-36	15	310	484	62	514	3	472
XP_007931281.1	Cytochrome P450	scaffold_10:152943-154757	KAF7190513.1	26.77	43.81	137	3e-35	14	301	452	81	510	28	471
XP_007931281.1	Cytochrome P450	scaffold_10:152943-154757	KAF7191846.1	25.56	44.17	136	6e-35	12	303	446	88	515	26	460
XP_007931281.1	Cytochrome P450	scaffold_10:152943-154757	KAF7196523.1	26.81	43.96	136	7e-34	13	295	455	88	510	101	549
XP_007931281.1	Cytochrome P450	scaffold_10:152943-154757	KAF7195323.1	24.84	43.06	134	3e-34	12	301	483	64	510	16	472
XP_007931281.1	Cytochrome P450	scaffold_10:152943-154757	KAF7193179.1	24.15	43.11	131	4e-33	16	328	501	66	529	3	488
XP_007931281.1	Cytochrome P450	scaffold_10:152943-154757	KAF7194271.1	24.8	44.06	130	1e-32	14	324	488	71	518	50	534
XP_007931281.1	Cytochrome P450	scaffold_10:152943-154757	KAF7186832.1	27.64	43.7	129	2e-32	22	277	492	80	514	19	488
XP_007931281.1	Cytochrome P450	scaffold_10:152943-154757	KAF7198468.1	23.86	42.12	129	3e-32	11	333	482	54	510	60	532
XP_007931281.1	Cytochrome P450	scaffold_10:152943-154757	KAF7193715.1	25.92	41.56	125	1e-31	11	261	409	129	510	6	399
XP_007931281.1	Cytochrome P450	scaffold_10:152943-154757	KAF7187602.1	26.37	41.77	125	2e-31	14	280	474	81	514	21	465
XP_007931281.1	Cytochrome P450	scaffold_10:152943-154757	KAF7189643.1	24.63	42.46	125	5e-31	12	314	471	68	509	8	466
XP_007931281.1	Cytochrome P450	scaffold_10:152943-154757	KAF7195849.1	25.05	43.25	125	6e-31	15	300	467	88	510	33	493
XP_007931281.1	Cytochrome P450	scaffold_10:152943-154757	KAF7195669.1	24.35	41.74	121	9e-30	11	308	460	78	510	23	469
XP_007931281.1	Cytochrome P450	scaffold_10:152943-154757	KAF7195895.1	26.68	43.27	121	1e-29	13	294	446	80	505	26	458
XP_007931281.1	Cytochrome P450	scaffold_10:152943-154757	KAF7188296.1	23.83	41.96	117	2e-28	17	304	491	48	503	8	463
XP_007931281.1	Cytochrome P450	scaffold_10:152943-154757	KAF7193489.1	24.04	44.26	117	2e-28	17	297	470	70	496	27	479
XP_007931281.1	Cytochrome P450	scaffold_10:152943-154757	KAF7189124.1	25.74	43.25	117	2e-28	14	311	474	71	510	14	480
XP_007931281.1	Cytochrome P450	scaffold_10:152943-154757	KAF7185314.1	25.68	40.71	117	3e-28	14	310	479	56	511	8	463
XP_007931281.1	Cytochrome P450	scaffold_10:152943-154757	KAF7197170.1	24.89	42.62	117	4e-28	16	320	474	79	525	37	501
XP_007931281.1	Cytochrome P450	scaffold_10:152943-154757	KAF7197293.1	24.48	43.59	117	1e-27	13	279	429	120	510	539	960
XP_007931281.1	Cytochrome P450	scaffold_10:152943-154757	KAF7192036.1	23.46	45.79	115	9e-28	13	307	439	81	495	32	465
XP_007931281.1	Cytochrome P450	scaffold_10:152943-154757	KAF7185028.1	25.17	42.38	110	2e-26	17	257	453	78	510	26	416
XP_007931281.1	Cytochrome P450	scaffold_10:152943-154757	KAF7194926.1	23.85	41.74	109	2e-25	14	265	436	121	511	66	479
XP_007931281.1	Cytochrome P450	scaffold_10:152943-154757	KAF7185707.1	25.56	39.46	108	2e-25	13	265	446	79	513	23	412
XP_007931281.1	Cytochrome P450	scaffold_10:152943-154757	KAF7194886.1	24.44	40.25	107	7e-25	15	323	487	63	520	10	480
XP_007931281.1	Cytochrome P450	scaffold_10:152943-154757	KAF7188095.1	23.18	39.07	101	8e-23	18	340	535	63	545	3	518
XP_007931281.1	Cytochrome P450	scaffold_10:152943-154757	KAF7194940.1	25.25	41.25	98.6	3e-22	11	264	400	120	491	31	423
XP_007931281.1	Cytochrome P450	scaffold_10:152943-154757	KAF7196264.1	24.1	39.96	98.6	5e-22	13	324	473	68	518	15	474
XP_007931281.1	Cytochrome P450	scaffold_10:152943-154757	KAF7189166.1	24.55	41.72	98.6	6e-22	19	322	501	53	514	2	485
XP_007931281.1	Cytochrome P450	scaffold_10:152943-154757	KAF7188764.1	21.97	39.43	98.6	6e-22	15	297	487	88	507	33	503
XP_007931281.1	Cytochrome P450	scaffold_10:152943-154757	KAF7191997.1	32.37	47.83	97.1	5e-22	5	129	207	343	542	186	388
XP_007931281.1	Cytochrome P450	scaffold_10:152943-154757	KAF7191928.1	22.52	39.46	96.3	3e-21	16	315	484	66	508	20	484
XP_007931281.1	Cytochrome P450	scaffold_10:152943-154757	KAF7192204.1	23.6	43.48	92	1e-20	8	204	322	192	488	3	307
XP_007931281.1	Cytochrome P450	scaffold_10:152943-154757	KAF7194228.1	31.84	48.04	90.1	4e-20	4	113	179	345	514	83	261
XP_007931281.1	Cytochrome P450	scaffold_10:152943-154757	KAF7194933.1	24.59	41.45	89.7	3e-19	16	270	427	126	514	11	423
XP_007931281.1	Cytochrome P450	scaffold_10:152943-154757	KAF7186094.1	25.5	40.76	88.6	9e-19	21	288	498	74	511	50	524
XP_007931281.1	Cytochrome P450	scaffold_10:152943-154757	KAF7188785.1	21.71	40.18	88.6	1e-18	13	279	433	121	509	59	475
XP_007931281.1	Cytochrome P450	scaffold_10:152943-154757	KAF7192777.1	23.49	39.66	85.1	1e-17	15	301	464	80	504	28	476
XP_007931281.1	Cytochrome P450	scaffold_10:152943-154757	KAF7188929.1	22.9	41.92	84.3	2e-17	19	312	489	79	514	23	499
XP_007931281.1	Cytochrome P450	scaffold_10:152943-154757	KAF7197233.1	22.86	40.38	83.6	4e-17	17	318	468	58	495	7	461
XP_007931281.1	Cytochrome P450	scaffold_10:152943-154757	KAF7195672.1	23.51	41.24	82.4	8e-17	17	323	485	61	510	4	475
XP_007931281.1	Cytochrome P450	scaffold_10:152943-154757	KAF7194939.1	22.15	40.49	79.7	6e-16	12	307	447	95	511	50	485
XP_007931281.1	Cytochrome P450	scaffold_10:152943-154757	KAF7197445.1	21.21	38.74	79	9e-16	16	311	462	88	511	35	481
XP_007931281.1	Cytochrome P450	scaffold_10:152943-154757	KAF7187940.1	31.64	47.46	78.6	7e-16	5	112	177	345	513	167	342
XP_007931281.1	Cytochrome P450	scaffold_10:152943-154757	KAF7195153.1	28.5	47.15	77	5e-15	6	114	193	345	515	324	514
XP_007931281.1	Cytochrome P450	scaffold_10:152943-154757	KAF7190245.1	21.96	38.48	76.3	6e-15	17	305	460	81	495	27	477
XP_007931281.1	Cytochrome P450	scaffold_10:152943-154757	KAF7197749.1	28.29	47.32	75.9	1e-14	8	121	205	328	519	293	484
XP_007931281.1	Cytochrome P450	scaffold_10:152943-154757	KAF7196408.1	27.12	43.64	72.4	1e-13	7	143	236	286	507	273	493
XP_007931281.1	Cytochrome P450	scaffold_10:152943-154757	KAF7192712.1	26.52	45.3	72.4	2e-13	3	129	181	333	511	292	470
XP_007931281.1	Cytochrome P450	scaffold_10:152943-154757	KAF7195722.1	27.03	42.08	72	1e-13	9	158	259	287	533	254	493
XP_007931281.1	Cytochrome P450	scaffold_10:152943-154757	KAF7193399.1	21.95	42.07	71.2	2e-13	9	224	328	160	462	57	377
XP_007931281.1	Cytochrome P450	scaffold_10:152943-154757	KAF7194721.1	27.75	43.46	70.9	1e-13	4	121	191	80	260	14	197
XP_007931281.1	Cytochrome P450	scaffold_10:152943-154757	KAF7197812.1	22.68	39.31	70.5	5e-13	15	309	463	77	500	115	567
XP_007931281.1	Cytochrome P450	scaffold_10:152943-154757	KAF7187091.1	25.99	44.05	69.7	9e-13	7	155	227	297	510	254	480
XP_007931281.1	Cytochrome P450	scaffold_10:152943-154757	KAF7198095.1	24.79	44.63	69.7	9e-13	8	160	242	288	514	271	505
XP_007931281.1	Cytochrome P450	scaffold_10:152943-154757	KAF7190710.1	27.2	43.6	68.6	2e-12	11	139	250	288	507	297	533
XP_007931281.1	Cytochrome P450	scaffold_10:152943-154757	KAF7190035.1	25.09	44	67	7e-12	11	184	275	262	525	272	535
XP_007931281.1	Cytochrome P450	scaffold_10:152943-154757	KAF7196463.1	20.84	39.81	66.6	7e-12	13	296	427	58	464	16	420
XP_007931281.1	Cytochrome P450	scaffold_10:152943-154757	KAF7196866.1	24.64	45.97	65.1	3e-11	7	140	211	82	281	372	574
XP_007931281.1	Cytochrome P450	scaffold_10:152943-154757	KAF7194889.1	22.16	37.84	64.3	4e-11	13	236	370	176	511	150	501
XP_007931281.1	Cytochrome P450	scaffold_10:152943-154757	KAF7188062.1	23.51	45.42	64.3	4e-11	10	166	251	276	506	238	482
XP_007931281.1	Cytochrome P450	scaffold_10:152943-154757	KAF7198480.1	20.88	36.95	64.3	4e-11	15	319	479	55	495	5	461
XP_007931281.1	Cytochrome P450	scaffold_10:152943-154757	KAF7185328.1	26	44.5	63.2	9e-11	6	114	200	339	516	319	506
XP_007931281.1	Cytochrome P450	scaffold_10:152943-154757	KAF7188531.1	28.65	43.86	63.2	1e-10	4	116	171	347	515	296	462
XP_007931281.1	Cytochrome P450	scaffold_10:152943-154757	KAF7197168.1	22.83	35.84	62.8	1e-10	10	239	346	182	508	131	467
XP_007931281.1	Cytochrome P450	scaffold_10:152943-154757	KAF7194883.1	20.34	37.29	62.4	2e-10	14	297	472	95	539	50	469
XP_007931281.1	Cytochrome P450	scaffold_10:152943-154757	KAF7193938.1	26.61	44.04	60.5	7e-10	8	127	218	310	507	292	496
XP_007931281.1	Cytochrome P450	scaffold_10:152943-154757	KAF7186570.1	26.04	46.15	60.1	7e-10	4	118	169	348	510	188	355
XP_007931281.1	Cytochrome P450	scaffold_10:152943-154757	KAF7195908.1	23.93	39.8	59.7	1e-09	13	249	397	171	540	130	500
XP_007931281.1	Cytochrome P450	scaffold_10:152943-154757	KAF7186838.1	26.87	45.27	59.7	2e-09	8	126	201	344	536	268	455
XP_007931281.1	Cytochrome P450	scaffold_10:152943-154757	KAF7185104.1	26.04	47.4	59.3	7e-10	7	129	192	330	512	61	248
XP_007931281.1	Cytochrome P450	scaffold_10:152943-154757	KAF7187825.1	25.21	41.18	58.5	3e-09	6	165	238	283	511	154	387
XP_007931281.1	Cytochrome P450	scaffold_10:152943-154757	KAF7193126.1	25.42	42.94	58.2	1e-09	4	125	177	345	519	57	228
XP_007931281.1	Cytochrome P450	scaffold_10:152943-154757	KAF7187191.1	26.67	41.67	57.4	4e-09	10	145	240	285	506	43	269
XP_007931281.1	Cytochrome P450	scaffold_10:152943-154757	KAF7186015.1	23.44	41.15	57.4	8e-09	8	135	209	324	516	412	611
XP_007931281.1	Cytochrome P450	scaffold_10:152943-154757	KAF7186900.1	23.61	39.81	56.2	1e-08	4	153	216	339	543	294	508
XP_007931281.1	Cytochrome P450	scaffold_10:152943-154757	KAF7193665.1	30.41	46.2	55.8	2e-08	7	108	171	344	506	313	480
XP_007931281.1	Cytochrome P450	scaffold_10:152943-154757	KAF7189178.1	29.27	47.97	54.7	3e-08	2	82	123	345	462	220	342
XP_007931281.1	Cytochrome P450	scaffold_10:152943-154757	KAF7192205.1	25.57	39.73	53.9	7e-08	7	138	219	319	513	301	518
XP_007931281.1	Cytochrome P450	scaffold_10:152943-154757	KAF7195597.1	21.43	42	53.1	1e-07	14	249	350	176	508	137	477
XP_007931281.1	Cytochrome P450	scaffold_10:152943-154757	KAF7193296.1	26.9	44.44	53.1	1e-07	6	108	171	344	508	311	470
XP_007931281.1	Cytochrome P450	scaffold_10:152943-154757	KAF7189144.1	20.73	34.45	53.1	2e-07	8	214	328	219	519	194	502
XP_007931281.1	Cytochrome P450	scaffold_10:152943-154757	KAF7192029.1	21.54	40	51.6	4e-07	4	141	195	336	518	276	470
XP_007931281.1	Cytochrome P450	scaffold_10:152943-154757	KAF7192514.1	26.16	43.02	51.2	6e-07	5	121	172	347	516	293	460
XP_007931281.1	Cytochrome P450	scaffold_10:152943-154757	KAF7192123.1	22.85	42.14	51.2	6e-07	13	213	337	182	491	140	456
XP_007931281.1	Cytochrome P450	scaffold_10:152943-154757	KAF7192387.1	24.88	44.28	50.8	4e-07	6	115	201	220	419	93	258
XP_007931281.1	Cytochrome P450	scaffold_10:152943-154757	KAF7196895.1	25.88	42.94	50.4	3e-07	4	121	170	345	510	24	192
XP_007931281.1	Cytochrome P450	scaffold_10:152943-154757	KAF7192400.1	25.48	40.76	50.4	9e-07	4	103	157	340	491	283	430
XP_007931281.1	Cytochrome P450	scaffold_10:152943-154757	KAF7193761.1	25.82	41.76	50.4	9e-07	5	129	182	344	523	306	483
XP_007931281.1	Cytochrome P450	scaffold_10:152943-154757	KAF7189061.1	22.18	39.3	49.7	2e-06	10	163	257	282	509	260	508
XP_007931281.1	Cytochrome P450	scaffold_10:152943-154757	KAF7190974.1	19.62	38.44	48.9	3e-06	9	264	372	188	535	138	498
XP_007931281.1	Cytochrome P450	scaffold_10:152943-154757	KAF7190024.1	24.14	39.46	47.8	7e-06	11	136	261	326	535	325	574
XP_007931281.1	Cytochrome P450	scaffold_10:152943-154757	KAF7185160.1	22.39	38.31	47.4	9e-06	15	253	402	89	470	10	372
XP_007931281.1	Cytochrome P450	scaffold_10:152943-154757	KAF7195294.1	22.78	39.44	46.2	2e-05	3	121	180	346	513	298	471
XP_007931281.1	Cytochrome P450	scaffold_10:152943-154757	KAF7190038.1	29.45	41.1	45.8	3e-05	7	71	146	394	518	292	426
XP_007931281.1	Cytochrome P450	scaffold_10:152943-154757	KAF7197265.1	22.91	39.63	45.8	3e-05	10	218	323	222	518	194	511
XP_007931281.1	Cytochrome P450	scaffold_10:152943-154757	KAF7186677.1	25.82	38.46	45.4	4e-05	5	119	182	346	513	327	506
XP_007931281.1	Cytochrome P450	scaffold_10:152943-154757	KAF7197197.1	25.77	37.42	44.3	8e-05	5	102	163	346	495	172	328
XP_007931281.1	Cytochrome P450	scaffold_10:152943-154757	KAF7190362.1	22.63	39.47	43.5	0.0001	4	113	190	344	512	132	308
XP_007931281.1	Cytochrome P450	scaffold_10:152943-154757	KAF7188333.1	22.9	36.92	41.6	0.0005	5	122	214	334	506	294	505
XP_007931281.1	Cytochrome P450	scaffold_10:152943-154757	KAF7194896.1	23.48	36.96	41.2	0.0007	7	128	230	338	526	344	566
XP_007931281.1	Cytochrome P450	scaffold_10:152943-154757	KAF7193843.1	23.96	38.02	40.8	0.001	5	125	192	344	520	293	478
XP_007931281.1	Cytochrome P450	scaffold_10:152943-154757	KAF7198280.1	24.05	41.77	38.1	0.007	5	97	158	348	491	298	446
XP_007931281.1	Cytochrome P450	scaffold_10:152943-154757	KAF7198377.1	23.33	38.89	37.7	0.009	5	126	180	344	513	300	477
XP_007931281.1	Cytochrome P450	scaffold_10:152943-154757	KAF7192183.1	28.74	45.98	36.6	0.01	3	56	87	78	161	69	152
XP_007931281.1	Cytochrome P450	scaffold_10:152943-154757	KAF7191924.1	21.84	37.36	36.2	0.027	5	127	174	344	512	305	474
XP_007931281.1	Cytochrome P450	scaffold_10:152943-154757	KAF7189515.1	21.08	36.76	35.8	0.04	4	140	204	343	533	316	511
XP_007931281.1	Cytochrome P450	scaffold_10:152943-154757	KAF7193519.1	21.83	39.59	35.4	0.047	7	120	197	345	508	644	839
XP_007931281.1	Cytochrome P450	scaffold_10:152943-154757	KAF7188476.1	35.82	50.75	33.9	0.081	2	39	67	451	513	112	178
XP_007931281.1	Cytochrome P450	scaffold_10:152943-154757	KAF7189160.1	20.21	38.3	33.5	0.16	10	179	282	192	461	152	399
XP_007931281.1	Cytochrome P450	scaffold_10:152943-154757	KAF7190176.1	29.59	41.84	32.3	0.39	3	56	98	422	511	395	487
XP_007931281.1	Cytochrome P450	scaffold_10:152943-154757	KAF7192387.1	30.12	50.6	31.6	0.6	3	52	83	63	140	2	83
XP_007931281.1	Cytochrome P450	scaffold_10:152943-154757	KAF7186022.1	25.71	45.71	31.6	0.65	2	41	70	155	222	461	521
XP_007931281.1	Cytochrome P450	scaffold_10:152943-154757	KAF7194248.1	23.9	40.49	31.2	0.97	10	120	205	373	546	315	514
XP_007931281.1	Cytochrome P450	scaffold_10:152943-154757	KAF7191952.1	24.74	37.11	30.8	1.3	7	115	194	344	508	300	491
XP_007931281.1	Cytochrome P450	scaffold_10:152943-154757	KAF7195285.1	20.53	35.1	30.4	1.9	2	97	151	385	512	355	505
XP_007931281.1	Cytochrome P450	scaffold_10:152943-154757	KAF7194197.1	23.08	37.98	30.4	1.9	8	137	208	311	495	304	511
XP_007931281.1	Cytochrome P450	scaffold_10:152943-154757	KAF7187805.1	19.26	39.26	29.3	3.6	2	107	135	343	476	291	424
XP_007931281.1	Cytochrome P450	scaffold_10:152943-154757	KAF7193675.1	50	60.71	29.3	4	0	14	28	407	434	219	246
XP_007931281.1	Cytochrome P450	scaffold_10:152943-154757	KAF7197039.1	30.95	50	28.9	6	0	29	42	78	119	791	832
XP_007931281.1	Cytochrome P450	scaffold_10:152943-154757	KAF7185384.1	39.39	54.55	28.9	6.2	0	20	33	478	510	474	506
XP_007931281.1	Cytochrome P450	scaffold_10:152943-154757	KAF7190340.1	26.14	38.64	28.5	7.6	2	52	88	61	143	58	137
XP_007931281.1	Cytochrome P450	scaffold_10:152943-154757	KAF7186186.1	40.62	59.38	28.1	8.4	0	19	32	336	367	60	91
XP_007931361.1	Oxidoreductase/Ketopantoate reductase	scaffold_10:155145-156239	KAF7192428.1	31	44.06	148	9e-41	9	167	429	2	303	17	443
XP_007931361.1	Oxidoreductase/Ketopantoate reductase	scaffold_10:155145-156239	KAF7186630.1	31	44.06	148	9e-41	9	167	429	2	303	17	443
XP_007931361.1	Oxidoreductase/Ketopantoate reductase	scaffold_10:155145-156239	KAF7191804.1	27.38	41.27	57	2e-09	8	150	252	76	303	71	313
XP_007931361.1	Oxidoreductase/Ketopantoate reductase	scaffold_10:155145-156239	KAF7196939.1	23.65	38.85	52.4	7e-08	10	167	296	51	307	50	325
XP_007931361.1	Oxidoreductase/Ketopantoate reductase	scaffold_10:155145-156239	KAF7195078.1	23.77	39.25	48.1	1e-06	10	151	265	79	307	81	330
XP_007931361.1	Oxidoreductase/Ketopantoate reductase	scaffold_10:155145-156239	KAF7195635.1	21.24	38.94	44.3	4e-05	14	205	339	3	302	355	670
XP_007931361.1	Oxidoreductase/Ketopantoate reductase	scaffold_10:155145-156239	KAF7189556.1	22.99	37.64	37.4	0.004	13	195	348	3	301	4	327
XP_007931361.1	Oxidoreductase/Ketopantoate reductase	scaffold_10:155145-156239	KAF7188359.1	34.85	51.52	34.3	0.037	2	37	66	226	291	245	304
XP_007931361.1	Oxidoreductase/Ketopantoate reductase	scaffold_10:155145-156239	KAF7185179.1	21.24	37.46	32	0.2	13	212	339	3	306	11	329
XP_007931361.1	Oxidoreductase/Ketopantoate reductase	scaffold_10:155145-156239	KAF7196281.1	22.71	37.12	29.6	1.3	8	139	229	104	307	230	445
XP_007931361.1	Oxidoreductase/Ketopantoate reductase	scaffold_10:155145-156239	KAF7196464.1	20.7	37.89	29.6	1.4	8	160	256	29	275	282	503
XP_007931361.1	Oxidoreductase/Ketopantoate reductase	scaffold_10:155145-156239	KAF7191077.1	22.18	36.58	28.9	1.9	9	155	257	75	302	76	316
XP_007931361.1	Oxidoreductase/Ketopantoate reductase	scaffold_10:155145-156239	KAF7195808.1	24.68	42.41	28.9	2.2	6	100	158	134	286	37	180
XP_007931362.1	NRPS	scaffold_10:156349-164463	KAF7189289.1	33.1	51.09	578	5e-168	38	752	1284	1356	2587	32	1260
XP_007931362.1	NRPS	scaffold_10:156349-164463	KAF7198373.1	27.43	43.74	460	3e-131	57	989	1710	26	1636	12	1568
XP_007931362.1	NRPS	scaffold_10:156349-164463	KAF7185257.1	25.68	43.46	426	1e-119	58	1061	1698	1	1635	2635	4194
XP_007931362.1	NRPS	scaffold_10:156349-164463	KAF7185257.1	25.77	43.26	394	6e-110	61	1016	1692	43	1647	28	1566
XP_007931362.1	NRPS	scaffold_10:156349-164463	KAF7198517.1	33.33	50.14	353	8e-98	21	379	702	39	717	1757	2392
XP_007931362.1	NRPS	scaffold_10:156349-164463	KAF7198574.1	34.28	51.35	353	2e-97	15	390	703	39	723	2425	3073
XP_007931362.1	NRPS	scaffold_10:156349-164463	KAF7198574.1	26.96	44.32	331	9e-91	36	681	1135	1	1072	3485	4534
XP_007931362.1	NRPS	scaffold_10:156349-164463	KAF7198373.1	28.31	45.38	328	4e-90	33	599	1049	1	1010	1081	2015
XP_007931362.1	NRPS	scaffold_10:156349-164463	KAF7185257.1	30.07	46.67	315	5e-86	18	470	765	1	758	3715	4421
XP_007931362.1	NRPS	scaffold_10:156349-164463	KAF7189289.1	27.56	42.61	308	3e-84	31	681	1103	1	1074	1327	2340
XP_007931362.1	NRPS	scaffold_10:156349-164463	KAF7198574.1	35.36	53.61	298	6e-81	14	274	526	213	721	11	487
XP_007931362.1	NRPS	scaffold_10:156349-164463	KAF7193522.1	28.89	46.67	279	6e-76	17	454	720	4	721	256	919
XP_007931362.1	NRPS	scaffold_10:156349-164463	KAF7188119.1	30.07	45.91	272	4e-73	21	428	745	1	716	784	1464
XP_007931362.1	NRPS	scaffold_10:156349-164463	KAF7185257.1	29.06	44.76	249	6e-66	21	464	764	1	746	1062	1765
XP_007931362.1	NRPS	scaffold_10:156349-164463	KAF7196126.1	24.29	38.59	225	1e-58	75	1002	1770	60	1681	239	1818
XP_007931362.1	NRPS	scaffold_10:156349-164463	KAF7193514.1	26.34	41.53	203	5e-52	33	610	968	746	1663	2600	3514
XP_007931362.1	NRPS	scaffold_10:156349-164463	KAF7185750.1	24.49	40.04	202	7e-52	35	624	1074	70	1072	2701	3658
XP_007931362.1	NRPS	scaffold_10:156349-164463	KAF7198517.1	30.44	47.97	199	6e-51	20	320	542	2083	2592	2246	2762
XP_007931362.1	NRPS	scaffold_10:156349-164463	KAF7198574.1	27.49	42.22	192	1e-48	23	396	713	218	891	1046	1676
XP_007931362.1	NRPS	scaffold_10:156349-164463	KAF7189289.1	23.8	40.28	191	1e-48	35	745	1147	572	1664	771	1842
XP_007931362.1	NRPS	scaffold_10:156349-164463	KAF7198517.1	25.9	40.55	179	8e-45	30	576	915	793	1670	1399	2248
XP_007931362.1	NRPS	scaffold_10:156349-164463	KAF7189289.1	28.08	46.54	173	4e-43	15	322	520	2098	2595	1859	2348
XP_007931362.1	NRPS	scaffold_10:156349-164463	KAF7198574.1	24.89	42.13	170	4e-42	35	577	940	741	1630	2010	2870
XP_007931362.1	NRPS	scaffold_10:156349-164463	KAF7188119.1	30.96	46.7	166	6e-41	9	224	394	329	721	21	367
XP_007931362.1	NRPS	scaffold_10:156349-164463	KAF7185257.1	26.17	42.98	157	3e-38	17	376	577	2101	2647	4247	4803
XP_007931362.1	NRPS	scaffold_10:156349-164463	KAF7198574.1	24.27	39.16	155	2e-37	30	585	927	833	1704	3199	4063
XP_007931362.1	NRPS	scaffold_10:156349-164463	KAF7185750.1	23.14	38.08	154	2e-37	36	711	1158	1	1096	1011	2051
XP_007931362.1	NRPS	scaffold_10:156349-164463	KAF7188119.1	29.53	44.88	145	1e-34	17	310	508	1187	1661	828	1320
XP_007931362.1	NRPS	scaffold_10:156349-164463	KAF7194351.1	28.51	43.8	144	2e-34	13	303	484	1212	1669	13	479
XP_007931362.1	NRPS	scaffold_10:156349-164463	KAF7185750.1	30.07	46.47	142	1e-33	16	275	439	1235	1664	2735	3150
XP_007931362.1	NRPS	scaffold_10:156349-164463	KAF7198373.1	27.64	42.49	137	4e-32	22	303	539	2097	2586	516	1016
XP_007931362.1	NRPS	scaffold_10:156349-164463	KAF7196126.1	24.44	41.53	137	4e-32	19	412	667	57	692	1344	1949
XP_007931362.1	NRPS	scaffold_10:156349-164463	KAF7198574.1	26.51	41.64	132	1e-30	18	342	562	2058	2585	2899	3423
XP_007931362.1	NRPS	scaffold_10:156349-164463	KAF7188119.1	26.61	41.69	131	2e-30	27	323	590	2096	2613	2098	2649
XP_007931362.1	NRPS	scaffold_10:156349-164463	KAF7198517.1	28.33	48.73	130	4e-30	11	200	353	368	717	2	304
XP_007931362.1	NRPS	scaffold_10:156349-164463	KAF7185257.1	27.42	44.49	129	1e-29	13	286	445	1221	1649	2713	3136
XP_007931362.1	NRPS	scaffold_10:156349-164463	KAF7195378.1	24.46	40.41	129	1e-29	27	457	740	58	721	13	726
XP_007931362.1	NRPS	scaffold_10:156349-164463	KAF7193522.1	23.8	43.22	127	5e-29	7	320	479	2098	2562	779	1226
XP_007931362.1	NRPS	scaffold_10:156349-164463	KAF7198574.1	32.22	47.11	124	5e-28	11	193	329	1358	1669	11	326
XP_007931362.1	NRPS	scaffold_10:156349-164463	KAF7196126.1	26.6	40.78	124	5e-28	20	294	564	206	717	2642	3137
XP_007931362.1	NRPS	scaffold_10:156349-164463	KAF7185750.1	27.15	45.25	122	2e-27	22	257	453	1228	1645	42	456
XP_007931362.1	NRPS	scaffold_10:156349-164463	KAF7195378.1	24.86	42.07	122	9e-28	14	323	523	1207	1663	23	541
XP_007931362.1	NRPS	scaffold_10:156349-164463	KAF7185257.1	25.58	43.65	121	4e-27	21	321	520	2098	2586	3163	3647
XP_007931362.1	NRPS	scaffold_10:156349-164463	KAF7185750.1	27.21	41.9	120	9e-27	12	274	463	70	505	21	447
XP_007931362.1	NRPS	scaffold_10:156349-164463	KAF7193522.1	27.03	43.45	119	1e-26	17	296	481	1207	1664	316	764
XP_007931362.1	NRPS	scaffold_10:156349-164463	KAF7188119.1	27.22	43.24	119	2e-26	21	322	518	2104	2590	235	728
XP_007931362.1	NRPS	scaffold_10:156349-164463	KAF7185750.1	25.19	43.22	117	5e-26	19	325	516	1171	1664	1040	1516
XP_007931362.1	NRPS	scaffold_10:156349-164463	KAF7185750.1	26.49	43.82	115	3e-25	18	317	502	2108	2577	1543	2024
XP_007931362.1	NRPS	scaffold_10:156349-164463	KAF7185257.1	26.68	41.7	111	3e-24	19	309	506	2104	2585	1603	2070
XP_007931362.1	NRPS	scaffold_10:156349-164463	KAF7196126.1	22.58	37.99	110	5e-24	27	516	837	867	1631	2171	2947
XP_007931362.1	NRPS	scaffold_10:156349-164463	KAF7188119.1	25.52	40.15	109	1e-23	19	326	533	2091	2591	1334	1827
XP_007931362.1	NRPS	scaffold_10:156349-164463	KAF7194351.1	24.59	39.49	107	4e-23	27	392	671	63	698	4	595
XP_007931362.1	NRPS	scaffold_10:156349-164463	KAF7198517.1	26	43.4	106	1e-22	25	323	523	2101	2585	168	664
XP_007931362.1	NRPS	scaffold_10:156349-164463	KAF7198574.1	31.52	43.64	104	4e-22	13	191	330	1351	1664	1037	1347
XP_007931362.1	NRPS	scaffold_10:156349-164463	KAF7198170.1	26	40.98	103	5e-22	8	289	427	1252	1661	118	534
XP_007931362.1	NRPS	scaffold_10:156349-164463	KAF7185257.1	26.95	43	102	3e-21	20	284	486	2103	2555	512	959
XP_007931362.1	NRPS	scaffold_10:156349-164463	KAF7198574.1	24.75	38.85	100	8e-21	21	362	610	2027	2586	3973	4535
XP_007931362.1	NRPS	scaffold_10:156349-164463	KAF7198574.1	23.14	42.35	97.4	6e-20	17	340	510	2104	2585	355	840
XP_007931362.1	NRPS	scaffold_10:156349-164463	KAF7198574.1	37.5	53.75	96.3	1e-19	4	94	160	47	206	4642	4795
XP_007931362.1	NRPS	scaffold_10:156349-164463	KAF7193514.1	24.55	41.62	96.3	2e-19	28	395	668	86	721	3067	3657
XP_007931362.1	NRPS	scaffold_10:156349-164463	KAF7189289.1	30	42.67	90.9	5e-18	10	175	300	213	500	34	310
XP_007931362.1	NRPS	scaffold_10:156349-164463	KAF7198517.1	23.88	40.09	81.6	3e-15	16	290	469	356	813	792	1204
XP_007931362.1	NRPS	scaffold_10:156349-164463	KAF7185750.1	24.07	39.84	81.3	4e-15	21	399	615	2100	2684	3168	3744
XP_007931362.1	NRPS	scaffold_10:156349-164463	KAF7188119.1	32.89	43.11	73.9	8e-13	9	117	225	1469	1671	13	225
XP_007931362.1	NRPS	scaffold_10:156349-164463	KAF7185257.1	25.67	39.36	73.2	2e-12	17	238	409	2278	2669	2266	2625
XP_007931362.1	NRPS	scaffold_10:156349-164463	KAF7198517.1	46.15	61.54	69.7	1e-11	3	45	91	1547	1634	32	121
XP_007931362.1	NRPS	scaffold_10:156349-164463	KAF7198170.1	27.42	41.94	69.7	1e-11	12	168	310	213	500	230	504
XP_007931362.1	NRPS	scaffold_10:156349-164463	KAF7185750.1	23.11	39.82	67.4	7e-11	16	288	437	2173	2589	3797	4205
XP_007931362.1	NRPS	scaffold_10:156349-164463	KAF7190337.1	23.73	38.31	65.9	2e-10	9	177	295	216	500	707	963
XP_007931362.1	NRPS	scaffold_10:156349-164463	KAF7186958.1	25.16	41.94	63.5	6e-10	9	201	310	1360	1655	201	493
XP_007931362.1	NRPS	scaffold_10:156349-164463	KAF7185750.1	21.93	39.34	63.2	1e-09	12	323	488	2102	2564	477	931
XP_007931362.1	NRPS	scaffold_10:156349-164463	KAF7189031.1	24.83	42.72	62.8	9e-10	11	199	302	1360	1647	179	466
XP_007931362.1	NRPS	scaffold_10:156349-164463	KAF7188119.1	21.09	35.15	61.6	4e-09	27	442	754	388	1075	1951	2617
XP_007931362.1	NRPS	scaffold_10:156349-164463	KAF7196295.1	21.63	37.31	60.1	8e-09	14	303	453	1223	1650	17	442
XP_007931362.1	NRPS	scaffold_10:156349-164463	KAF7198574.1	24.65	50	59.7	2e-08	2	100	142	2099	2234	1361	1501
XP_007931362.1	NRPS	scaffold_10:156349-164463	KAF7196126.1	21.52	40.71	59.7	2e-08	27	401	646	2099	2678	3001	3606
XP_007931362.1	NRPS	scaffold_10:156349-164463	KAF7198517.1	28.57	52.14	58.9	3e-08	4	92	140	2102	2234	983	1121
XP_007931362.1	NRPS	scaffold_10:156349-164463	KAF7190337.1	25.29	40.46	58.5	3e-08	16	282	435	2165	2582	1	409
XP_007931362.1	NRPS	scaffold_10:156349-164463	KAF7193514.1	27.66	49.65	57.4	9e-08	4	85	141	2112	2242	3535	3668
XP_007931362.1	NRPS	scaffold_10:156349-164463	KAF7198517.1	23.18	39.4	57	1e-07	10	186	302	2281	2552	1342	1627
XP_007931362.1	NRPS	scaffold_10:156349-164463	KAF7190389.1	24.39	42.68	56.6	1e-07	14	205	328	1359	1664	182	488
XP_007931362.1	NRPS	scaffold_10:156349-164463	KAF7196126.1	28.95	46.71	56.2	2e-07	3	95	152	2095	2233	1830	1981
XP_007931362.1	NRPS	scaffold_10:156349-164463	KAF7188405.1	21.66	35.95	55.1	3e-07	23	391	637	96	692	47	615
XP_007931362.1	NRPS	scaffold_10:156349-164463	KAF7196295.1	23.68	37.07	54.3	4e-07	10	203	321	188	500	137	423
XP_007931362.1	NRPS	scaffold_10:156349-164463	KAF7193301.1	20.39	37.17	54.3	4e-07	8	190	304	216	500	188	458
XP_007931362.1	NRPS	scaffold_10:156349-164463	KAF7196126.1	21.02	39.28	53.9	8e-07	13	318	471	655	1099	3653	4095
XP_007931362.1	NRPS	scaffold_10:156349-164463	KAF7188889.1	22.33	40.88	53.9	6e-07	14	182	318	217	503	208	491
XP_007931362.1	NRPS	scaffold_10:156349-164463	KAF7198574.1	25	40.23	52.8	2e-06	14	208	348	2276	2585	1995	2327
XP_007931362.1	NRPS	scaffold_10:156349-164463	KAF7190389.1	20.46	38.28	52.8	1e-06	7	197	303	216	503	184	457
XP_007931362.1	NRPS	scaffold_10:156349-164463	KAF7193804.1	21.23	37.97	52.8	1e-06	15	279	424	1260	1651	72	472
XP_007931362.1	NRPS	scaffold_10:156349-164463	KAF7197404.1	22.65	39.48	52.8	1e-06	10	213	309	1357	1654	180	473
XP_007931362.1	NRPS	scaffold_10:156349-164463	KAF7196126.1	23.06	37.92	52	4e-06	17	280	451	2148	2568	3639	4052
XP_007931362.1	NRPS	scaffold_10:156349-164463	KAF7184913.1	22.35	39.71	52	2e-06	14	199	340	1345	1648	186	496
XP_007931362.1	NRPS	scaffold_10:156349-164463	KAF7196126.1	21.84	39.8	51.6	4e-06	17	319	490	2098	2556	733	1189
XP_007931362.1	NRPS	scaffold_10:156349-164463	KAF7190337.1	20.64	39.8	51.6	4e-06	13	288	407	1260	1652	599	984
XP_007931362.1	NRPS	scaffold_10:156349-164463	KAF7198242.1	20.34	34.58	49.7	1e-05	19	354	590	81	621	42	564
XP_007931362.1	NRPS	scaffold_10:156349-164463	KAF7198574.1	37.21	53.49	49.3	2e-05	1	53	86	1221	1306	4677	4761
XP_007931362.1	NRPS	scaffold_10:156349-164463	KAF7193514.1	26.43	38.74	49.3	2e-05	13	201	333	2275	2580	2600	2915
XP_007931362.1	NRPS	scaffold_10:156349-164463	KAF7197374.1	22.39	38.04	49.3	1e-05	12	222	326	1355	1661	178	491
XP_007931362.1	NRPS	scaffold_10:156349-164463	KAF7185935.1	22.83	38.59	49.3	2e-05	12	198	311	1362	1651	194	483
XP_007931362.1	NRPS	scaffold_10:156349-164463	KAF7185596.1	22.67	35.67	49.3	2e-05	10	178	300	217	500	195	456
XP_007931362.1	NRPS	scaffold_10:156349-164463	KAF7193367.1	22.93	37.94	48.1	4e-05	28	323	593	94	621	80	603
XP_007931362.1	NRPS	scaffold_10:156349-164463	KAF7187455.1	23.79	39.23	48.1	4e-05	12	210	311	1365	1664	432	726
XP_007931362.1	NRPS	scaffold_10:156349-164463	KAF7198574.1	30.91	47.27	47.8	6e-05	2	73	110	1	110	901	1007
XP_007931362.1	NRPS	scaffold_10:156349-164463	KAF7196126.1	22.31	37.47	47.8	6e-05	12	218	363	624	948	4186	4522
XP_007931362.1	NRPS	scaffold_10:156349-164463	KAF7194315.1	23.1	39.51	46.6	9e-05	13	206	329	1359	1661	169	476
XP_007931362.1	NRPS	scaffold_10:156349-164463	KAF7195378.1	25.17	45.03	46.2	0.0002	4	95	151	2100	2238	589	733
XP_007931362.1	NRPS	scaffold_10:156349-164463	KAF7185935.1	21.81	35.2	45.8	0.0002	13	163	321	217	500	194	463
XP_007931362.1	NRPS	scaffold_10:156349-164463	KAF7189968.1	22.52	40.07	45.8	0.0002	11	185	302	212	500	191	456
XP_007931362.1	NRPS	scaffold_10:156349-164463	KAF7188075.1	29.25	47.62	45.8	0.0002	6	85	147	2097	2235	713	848
XP_007931362.1	NRPS	scaffold_10:156349-164463	KAF7185750.1	20.76	37.95	45.4	0.0004	19	258	448	631	1020	2126	2534
XP_007931362.1	NRPS	scaffold_10:156349-164463	KAF7198373.1	27.52	48.62	45.1	0.0004	3	71	109	2104	2204	1606	1714
XP_007931362.1	NRPS	scaffold_10:156349-164463	KAF7197374.1	22.66	36.41	45.1	0.0003	29	335	640	37	615	10	550
XP_007931362.1	NRPS	scaffold_10:156349-164463	KAF7185732.1	22.08	39.29	44.3	0.0005	14	179	308	215	500	188	456
XP_007931362.1	NRPS	scaffold_10:156349-164463	KAF7198293.1	56.67	73.33	43.5	0.001	0	13	30	1356	1385	299	328
XP_007931362.1	NRPS	scaffold_10:156349-164463	KAF7190337.1	27.94	52.94	43.1	0.001	0	49	68	654	721	1	68
XP_007931362.1	NRPS	scaffold_10:156349-164463	KAF7193301.1	23.13	39.41	42.7	0.001	12	196	307	1361	1647	188	474
XP_007931362.1	NRPS	scaffold_10:156349-164463	KAF7192388.1	22.22	34.59	42.7	0.002	17	312	477	1211	1638	23	489
XP_007931362.1	NRPS	scaffold_10:156349-164463	KAF7185234.1	24.4	39.18	42.7	0.002	11	182	291	221	500	173	436
XP_007931362.1	NRPS	scaffold_10:156349-164463	KAF7185750.1	21.88	38.12	42.4	0.003	15	270	425	2158	2550	2156	2550
XP_007931362.1	NRPS	scaffold_10:156349-164463	KAF7197425.1	22.32	38.39	42.4	0.002	7	138	224	93	288	62	277
XP_007931362.1	NRPS	scaffold_10:156349-164463	KAF7198275.1	27.78	45.68	41.6	0.004	7	99	162	1235	1381	89	247
XP_007931362.1	NRPS	scaffold_10:156349-164463	KAF7193804.1	21.07	37.79	41.2	0.004	8	200	299	212	500	180	452
XP_007931362.1	NRPS	scaffold_10:156349-164463	KAF7187455.1	24.34	37.61	41.2	0.006	10	126	226	220	419	432	638
XP_007931362.1	NRPS	scaffold_10:156349-164463	KAF7190062.1	23.08	39.1	41.2	0.005	12	186	312	1364	1647	199	484
XP_007931362.1	NRPS	scaffold_10:156349-164463	KAF7198242.1	23.58	33.88	40.8	0.007	15	234	369	1235	1569	57	411
XP_007931362.1	NRPS	scaffold_10:156349-164463	KAF7197425.1	23.28	36.42	40.8	0.008	10	230	335	1364	1686	208	527
XP_007931362.1	NRPS	scaffold_10:156349-164463	KAF7195640.1	21.84	36.55	40.8	0.006	19	234	435	212	612	219	581
XP_007931362.1	NRPS	scaffold_10:156349-164463	KAF7185750.1	21.41	40.55	40.4	0.012	16	261	397	663	1039	4358	4723
XP_007931362.1	NRPS	scaffold_10:156349-164463	KAF7198170.1	28.7	46.96	40.4	0.011	4	69	115	2102	2205	545	657
XP_007931362.1	NRPS	scaffold_10:156349-164463	KAF7192388.1	21.84	40.23	40.4	0.009	9	155	261	72	287	23	279
XP_007931362.1	NRPS	scaffold_10:156349-164463	KAF7196511.1	22.68	40.72	40.4	0.01	20	232	388	34	362	57	435
XP_007931362.1	NRPS	scaffold_10:156349-164463	KAF7194351.1	30.84	46.73	40	0.012	4	66	107	2112	2215	502	603
XP_007931362.1	NRPS	scaffold_10:156349-164463	KAF7185234.1	23.21	38.39	40	0.013	13	219	336	1364	1682	171	484
XP_007931362.1	NRPS	scaffold_10:156349-164463	KAF7186107.1	20.51	35.25	39.7	0.013	14	269	434	213	621	204	586
XP_007931362.1	NRPS	scaffold_10:156349-164463	KAF7195640.1	23.2	38.89	39.3	0.02	11	213	306	1347	1636	205	504
XP_007931362.1	NRPS	scaffold_10:156349-164463	KAF7188075.1	45	67.5	38.9	0.026	0	22	40	655	694	777	816
XP_007931362.1	NRPS	scaffold_10:156349-164463	KAF7185732.1	21.97	36.71	38.5	0.03	10	224	346	1357	1682	185	504
XP_007931362.1	NRPS	scaffold_10:156349-164463	KAF7192264.1	30.71	42.86	38.1	0.03	7	72	140	1258	1384	66	193
XP_007931362.1	NRPS	scaffold_10:156349-164463	KAF7194726.1	23.16	36.44	38.1	0.045	15	194	354	1364	1673	289	608
XP_007931362.1	NRPS	scaffold_10:156349-164463	KAF7190034.1	23.16	38.7	37.7	0.063	15	220	354	1356	1675	209	544
XP_007931362.1	NRPS	scaffold_10:156349-164463	KAF7193627.1	22.49	40.83	37.4	0.079	5	109	169	212	359	188	355
XP_007931362.1	NRPS	scaffold_10:156349-164463	KAF7188621.1	24.53	39.15	37.4	0.083	8	129	212	1179	1376	28	222
XP_007931362.1	NRPS	scaffold_10:156349-164463	KAF7195016.1	47.5	67.5	37	0.11	1	20	40	1346	1384	193	232
XP_007931362.1	NRPS	scaffold_10:156349-164463	KAF7188712.1	27.67	45.28	36.6	0.072	5	107	159	1739	1893	51	205
XP_007931362.1	NRPS	scaffold_10:156349-164463	KAF7188405.1	26.67	38.75	36.2	0.21	11	108	240	1194	1419	33	218
XP_007931362.1	NRPS	scaffold_10:156349-164463	KAF7192191.1	22.73	40.4	36.2	0.18	8	118	198	1234	1409	44	228
XP_007931362.1	NRPS	scaffold_10:156349-164463	KAF7188642.1	26.57	43.36	36.2	0.19	8	80	143	1296	1432	105	228
XP_007931362.1	NRPS	scaffold_10:156349-164463	KAF7198293.1	40.54	62.16	35.8	0.21	0	22	37	206	242	294	330
XP_007931362.1	NRPS	scaffold_10:156349-164463	KAF7186077.1	50	64.29	35.8	0.22	0	14	28	1354	1381	248	275
XP_007931362.1	NRPS	scaffold_10:156349-164463	KAF7186650.1	24.02	39.11	35.8	0.24	7	111	179	1807	1963	429	604
XP_007931362.1	NRPS	scaffold_10:156349-164463	KAF7185750.1	19	37.48	35.4	0.39	21	369	579	660	1200	3795	4311
XP_007931362.1	NRPS	scaffold_10:156349-164463	KAF7184913.1	23.05	36.33	35.4	0.31	9	151	256	215	438	203	444
XP_007931362.1	NRPS	scaffold_10:156349-164463	KAF7186107.1	22.84	35.78	35.4	0.3	7	148	232	1355	1569	201	418
XP_007931362.1	NRPS	scaffold_10:156349-164463	KAF7196511.1	32.39	50.7	35	0.43	2	46	71	1592	1662	513	581
XP_007931362.1	NRPS	scaffold_10:156349-164463	KAF7187380.1	36.84	65.79	35	0.38	0	24	38	2103	2140	573	610
XP_007931362.1	NRPS	scaffold_10:156349-164463	KAF7191287.1	21.1	33.49	34.3	0.45	5	133	218	294	500	21	210
XP_007931362.1	NRPS	scaffold_10:156349-164463	KAF7185596.1	25	39.02	33.9	0.81	16	188	328	1362	1664	195	489
XP_007931362.1	NRPS	scaffold_10:156349-164463	KAF7194315.1	23.03	41.57	33.9	0.89	8	118	178	205	366	162	336
XP_007931362.1	NRPS	scaffold_10:156349-164463	KAF7190772.1	24.35	40.87	33.9	0.8	3	72	115	218	321	253	363
XP_007931362.1	NRPS	scaffold_10:156349-164463	KAF7188075.1	24.18	37.36	33.5	1.4	11	171	273	219	469	273	531
XP_007931362.1	NRPS	scaffold_10:156349-164463	KAF7188889.1	35.9	58.97	33.1	1.5	0	25	39	1347	1385	193	231
XP_007931362.1	NRPS	scaffold_10:156349-164463	KAF7188038.1	23.68	37.38	32.7	1.9	13	185	321	1354	1647	141	428
XP_007931362.1	NRPS	scaffold_10:156349-164463	KAF7187020.1	25	39.06	32.7	2.1	8	107	192	1232	1398	45	224
XP_007931362.1	NRPS	scaffold_10:156349-164463	KAF7185750.1	23.13	37.41	32.3	3.4	4	96	147	878	1021	768	900
XP_007931362.1	NRPS	scaffold_10:156349-164463	KAF7196511.1	68.75	100	32	3.7	0	5	16	1363	1378	276	291
XP_007931362.1	NRPS	scaffold_10:156349-164463	KAF7197096.1	24.04	37.5	32	3.7	18	184	312	1364	1652	246	527
XP_007931362.1	NRPS	scaffold_10:156349-164463	KAF7198574.1	20.47	37.67	31.6	4.6	8	132	215	872	1074	655	842
XP_007931362.1	NRPS	scaffold_10:156349-164463	KAF7192480.1	23.44	39.06	31.6	4.2	6	130	192	1197	1377	14	199
XP_007931362.1	NRPS	scaffold_10:156349-164463	KAF7187593.1	39.53	51.16	31.2	5.6	1	25	43	1106	1148	272	313
XP_007931362.1	NRPS	scaffold_10:156349-164463	KAF7197096.1	34.04	51.06	30.8	7.8	1	25	47	207	253	240	280
XP_007931362.1	NRPS	scaffold_10:156349-164463	KAF7190230.1	19.9	38.35	30.8	6.8	4	139	206	95	284	94	289
XP_007931362.1	NRPS	scaffold_10:156349-164463	KAF7192021.1	36.84	52.63	30.8	7.9	2	34	57	1197	1251	901	957
XP_007931362.1	NRPS	scaffold_10:156349-164463	KAF7187260.1	27.12	52.54	30.4	9.9	2	37	59	2585	2642	48	101
XP_007931282.1	Short-chain dehydrogenase	scaffold_10:165295-166284	KAF7188130.1	78.66	87.5	526	0	1	68	328	1	328	5	330
XP_007931282.1	Short-chain dehydrogenase	scaffold_10:165295-166284	KAF7189481.1	43.62	63.5	279	1e-91	8	171	337	1	328	5	331
XP_007931282.1	Short-chain dehydrogenase	scaffold_10:165295-166284	KAF7189404.1	43.62	63.5	279	1e-91	8	171	337	1	328	5	331
XP_007931282.1	Short-chain dehydrogenase	scaffold_10:165295-166284	KAF7195875.1	34.21	50.75	129	4e-34	6	163	266	26	286	45	303
XP_007931282.1	Short-chain dehydrogenase	scaffold_10:165295-166284	KAF7194227.1	34.25	49.61	118	3e-30	8	148	254	27	273	73	314
XP_007931282.1	Short-chain dehydrogenase	scaffold_10:165295-166284	KAF7185877.1	35	55	115	2e-29	6	133	220	26	244	44	254
XP_007931282.1	Short-chain dehydrogenase	scaffold_10:165295-166284	KAF7191744.1	28.71	46.06	113	6e-29	8	196	317	19	329	10	302
XP_007931282.1	Short-chain dehydrogenase	scaffold_10:165295-166284	KAF7187570.1	34.88	49.3	108	7e-26	6	126	215	30	243	872	1073
XP_007931282.1	Short-chain dehydrogenase	scaffold_10:165295-166284	KAF7194275.1	32.06	46.34	106	2e-26	9	163	287	26	300	41	307
XP_007931282.1	Short-chain dehydrogenase	scaffold_10:165295-166284	KAF7185235.1	34.2	49.78	105	3e-26	7	125	231	18	241	13	223
XP_007931282.1	Short-chain dehydrogenase	scaffold_10:165295-166284	KAF7195277.1	33.64	49.09	100	2e-24	6	114	220	26	235	36	233
XP_007931282.1	Short-chain dehydrogenase	scaffold_10:165295-166284	KAF7190494.1	35.59	53.15	99	6e-24	5	132	222	21	241	14	225
XP_007931282.1	Short-chain dehydrogenase	scaffold_10:165295-166284	KAF7190502.1	31.62	48.9	98.6	1e-23	11	161	272	27	290	41	295
XP_007931282.1	Short-chain dehydrogenase	scaffold_10:165295-166284	KAF7189495.1	28.06	45.67	97.4	3e-23	12	202	335	4	326	5	312
XP_007931282.1	Short-chain dehydrogenase	scaffold_10:165295-166284	KAF7193245.1	33.07	52.76	95.1	9e-23	11	138	254	83	325	36	268
XP_007931282.1	Short-chain dehydrogenase	scaffold_10:165295-166284	KAF7198028.1	33.8	51.85	87.4	8e-20	6	133	216	27	241	47	253
XP_007931282.1	Short-chain dehydrogenase	scaffold_10:165295-166284	KAF7189353.1	25.4	47.18	82	9e-18	6	151	248	25	244	27	268
XP_007931282.1	Short-chain dehydrogenase	scaffold_10:165295-166284	KAF7186259.1	31.25	47.92	79.3	7e-17	11	169	288	15	288	58	330
XP_007931282.1	Short-chain dehydrogenase	scaffold_10:165295-166284	KAF7189382.1	26.07	40.69	76.3	7e-16	13	194	349	11	329	4	318
XP_007931282.1	Short-chain dehydrogenase	scaffold_10:165295-166284	KAF7196898.1	28.16	45.63	74.7	8e-16	4	131	206	30	235	9	197
XP_007931282.1	Short-chain dehydrogenase	scaffold_10:165295-166284	KAF7194583.1	32.91	46.84	72.8	1e-14	9	125	237	2	232	13	221
XP_007931282.1	Short-chain dehydrogenase	scaffold_10:165295-166284	KAF7189191.1	30.05	46.48	71.2	3e-14	7	118	213	61	252	59	261
XP_007931282.1	Short-chain dehydrogenase	scaffold_10:165295-166284	KAF7189912.1	25.15	46.01	70.5	6e-14	13	207	326	18	327	9	313
XP_007931282.1	Short-chain dehydrogenase	scaffold_10:165295-166284	KAF7186433.1	34.72	50.69	69.7	1e-13	3	86	144	23	165	35	171
XP_007931282.1	Short-chain dehydrogenase	scaffold_10:165295-166284	KAF7187064.1	29.52	46.26	68.2	5e-13	10	127	227	26	245	53	253
XP_007931282.1	Short-chain dehydrogenase	scaffold_10:165295-166284	KAF7193387.1	28.52	46.48	67.4	7e-13	13	175	284	9	281	14	280
XP_007931282.1	Short-chain dehydrogenase	scaffold_10:165295-166284	KAF7196804.1	49.09	65.45	62.8	2e-12	0	28	55	9	63	8	62
XP_007931282.1	Short-chain dehydrogenase	scaffold_10:165295-166284	KAF7193787.1	30	45.6	62.4	3e-11	8	145	250	10	243	10	245
XP_007931282.1	Short-chain dehydrogenase	scaffold_10:165295-166284	KAF7197528.1	31.09	45.8	62	5e-11	8	134	238	19	241	30	252
XP_007931282.1	Short-chain dehydrogenase	scaffold_10:165295-166284	KAF7197910.1	36.73	53.06	60.8	7e-11	2	56	98	27	122	11	104
XP_007931282.1	Short-chain dehydrogenase	scaffold_10:165295-166284	KAF7195687.1	28.57	45.14	59.7	2e-10	5	94	175	15	167	6	171
XP_007931282.1	Short-chain dehydrogenase	scaffold_10:165295-166284	KAF7195594.1	28.16	48.06	59.3	2e-10	9	120	206	25	223	2	186
XP_007931282.1	Short-chain dehydrogenase	scaffold_10:165295-166284	KAF7193914.1	29.29	50	59.3	2e-10	4	88	140	27	159	5	140
XP_007931282.1	Short-chain dehydrogenase	scaffold_10:165295-166284	KAF7185496.1	27.97	51.75	57.4	1e-09	4	82	143	28	158	6	139
XP_007931282.1	Short-chain dehydrogenase	scaffold_10:165295-166284	KAF7193382.1	30.93	45.76	56.2	2e-09	12	109	236	23	244	6	201
XP_007931282.1	Short-chain dehydrogenase	scaffold_10:165295-166284	KAF7186162.1	29.58	47.42	54.7	1e-08	8	134	213	30	241	16	213
XP_007931282.1	Short-chain dehydrogenase	scaffold_10:165295-166284	KAF7198324.1	28.77	41.98	53.5	2e-08	8	107	212	30	235	5	178
XP_007931282.1	Short-chain dehydrogenase	scaffold_10:165295-166284	KAF7185714.1	33.33	47.44	53.5	3e-08	6	96	156	26	176	14	166
XP_007931282.1	Short-chain dehydrogenase	scaffold_10:165295-166284	KAF7189327.1	26.14	47.71	53.5	3e-08	5	99	153	9	157	41	183
XP_007931282.1	Short-chain dehydrogenase	scaffold_10:165295-166284	KAF7186175.1	30.13	48.08	53.1	5e-08	6	94	156	23	171	50	197
XP_007931282.1	Short-chain dehydrogenase	scaffold_10:165295-166284	KAF7185946.1	26.12	41.22	52.8	5e-08	8	137	245	4	241	11	218
XP_007931282.1	Short-chain dehydrogenase	scaffold_10:165295-166284	KAF7193264.1	31.85	47.77	52.4	5e-08	7	75	157	25	163	9	151
XP_007931282.1	Short-chain dehydrogenase	scaffold_10:165295-166284	KAF7193921.1	28.66	43.95	52	8e-08	4	100	157	25	176	43	192
XP_007931282.1	Short-chain dehydrogenase	scaffold_10:165295-166284	KAF7189887.1	25.11	38.53	51.2	2e-07	7	140	231	25	245	18	225
XP_007931282.1	Short-chain dehydrogenase	scaffold_10:165295-166284	KAF7198539.1	24.38	47.5	50.8	2e-07	4	94	160	89	244	91	227
XP_007931282.1	Short-chain dehydrogenase	scaffold_10:165295-166284	KAF7198044.1	25.66	46.71	50.4	2e-07	5	103	152	30	174	8	156
XP_007931282.1	Short-chain dehydrogenase	scaffold_10:165295-166284	KAF7196770.1	23.83	41.45	50.4	2e-07	5	109	193	28	202	22	194
XP_007931282.1	Short-chain dehydrogenase	scaffold_10:165295-166284	KAF7196802.1	30.59	44.71	50.1	3e-07	7	99	170	16	180	1	156
XP_007931282.1	Short-chain dehydrogenase	scaffold_10:165295-166284	KAF7184977.1	29.93	45.99	50.1	3e-07	3	75	137	28	160	27	146
XP_007931282.1	Short-chain dehydrogenase	scaffold_10:165295-166284	KAF7187784.1	29.22	48.4	50.1	3e-07	10	132	219	31	244	11	211
XP_007931282.1	Short-chain dehydrogenase	scaffold_10:165295-166284	KAF7188426.1	28	55	49.3	2e-07	2	63	100	24	120	4	97
XP_007931282.1	Short-chain dehydrogenase	scaffold_10:165295-166284	KAF7197282.1	27.56	41.78	48.9	9e-07	7	128	225	23	241	28	223
XP_007931282.1	Short-chain dehydrogenase	scaffold_10:165295-166284	KAF7192260.1	28.39	45.81	48.1	1e-06	6	84	155	27	167	5	146
XP_007931282.1	Short-chain dehydrogenase	scaffold_10:165295-166284	KAF7196246.1	25.33	44	47.8	2e-06	3	96	150	30	179	8	141
XP_007931282.1	Short-chain dehydrogenase	scaffold_10:165295-166284	KAF7189141.1	27.04	41.51	47	3e-06	3	101	159	22	176	8	155
XP_007931282.1	Short-chain dehydrogenase	scaffold_10:165295-166284	KAF7190198.1	26.32	40.79	46.2	5e-06	10	124	228	21	243	1	189
XP_007931282.1	Short-chain dehydrogenase	scaffold_10:165295-166284	KAF7191918.1	25.37	48.51	46.2	6e-06	4	84	134	27	155	9	131
XP_007931282.1	Short-chain dehydrogenase	scaffold_10:165295-166284	KAF7195676.1	29.03	49.46	46.2	6e-06	1	59	93	27	119	3	88
XP_007931282.1	Short-chain dehydrogenase	scaffold_10:165295-166284	KAF7188055.1	28.08	47.95	45.8	8e-06	6	77	146	30	174	34	152
XP_007931282.1	Short-chain dehydrogenase	scaffold_10:165295-166284	KAF7185226.1	32.99	52.58	45.8	1e-05	3	61	97	24	119	25	118
XP_007931282.1	Short-chain dehydrogenase	scaffold_10:165295-166284	KAF7192945.1	26.49	46.36	45.4	8e-06	4	99	151	30	176	8	150
XP_007931282.1	Short-chain dehydrogenase	scaffold_10:165295-166284	KAF7193533.1	29.61	47.37	45.4	1e-05	6	94	152	28	176	22	163
XP_007931282.1	Short-chain dehydrogenase	scaffold_10:165295-166284	KAF7193779.1	28.47	46.72	45.1	1e-05	4	88	137	27	155	10	144
XP_007931282.1	Short-chain dehydrogenase	scaffold_10:165295-166284	KAF7198143.1	29.59	47.96	45.1	2e-05	1	61	98	24	121	30	119
XP_007931282.1	Short-chain dehydrogenase	scaffold_10:165295-166284	KAF7191111.1	23.7	38.73	45.1	2e-05	4	114	173	27	198	87	242
XP_007931282.1	Short-chain dehydrogenase	scaffold_10:165295-166284	KAF7189133.1	29.29	45.71	44.7	2e-05	3	86	140	31	166	14	144
XP_007931282.1	Short-chain dehydrogenase	scaffold_10:165295-166284	KAF7186017.1	33.01	51.46	44.7	2e-05	4	52	103	27	124	15	105
XP_007931282.1	Short-chain dehydrogenase	scaffold_10:165295-166284	KAF7193793.1	26.03	42.47	44.7	2e-05	10	122	219	28	235	3	192
XP_007931282.1	Short-chain dehydrogenase	scaffold_10:165295-166284	KAF7186929.1	25.15	44.17	44.3	2e-05	6	101	163	30	174	9	168
XP_007931282.1	Short-chain dehydrogenase	scaffold_10:165295-166284	KAF7189197.1	28.57	45	44.3	3e-05	4	86	140	27	165	4	130
XP_007931282.1	Short-chain dehydrogenase	scaffold_10:165295-166284	KAF7186350.1	25.15	46.01	44.3	4e-05	6	101	163	26	179	10	160
XP_007931282.1	Short-chain dehydrogenase	scaffold_10:165295-166284	KAF7187786.1	23.28	41.81	43.9	4e-05	7	136	232	27	247	62	262
XP_007931282.1	Short-chain dehydrogenase	scaffold_10:165295-166284	KAF7189793.1	28.05	40.72	43.5	3e-05	8	115	221	30	242	5	189
XP_007931282.1	Short-chain dehydrogenase	scaffold_10:165295-166284	KAF7188779.1	24.42	40.09	43.5	4e-05	5	135	217	25	241	6	193
XP_007931282.1	Short-chain dehydrogenase	scaffold_10:165295-166284	KAF7197849.1	26.7	43.89	43.5	5e-05	11	125	221	21	226	3	201
XP_007931282.1	Short-chain dehydrogenase	scaffold_10:165295-166284	KAF7190108.1	22.94	40.26	43.1	7e-05	6	129	231	26	243	101	295
XP_007931282.1	Short-chain dehydrogenase	scaffold_10:165295-166284	KAF7185751.1	20.81	44.34	42.7	7e-05	7	140	221	27	245	3	190
XP_007931282.1	Short-chain dehydrogenase	scaffold_10:165295-166284	KAF7194352.1	31.36	49.15	42.7	8e-05	3	68	118	14	130	2	107
XP_007931282.1	Short-chain dehydrogenase	scaffold_10:165295-166284	KAF7197011.1	30.1	49.51	42.7	9e-05	3	61	103	22	120	23	118
XP_007931282.1	Short-chain dehydrogenase	scaffold_10:165295-166284	KAF7196909.1	26.49	42.16	42.4	9e-05	6	119	185	29	207	7	180
XP_007931282.1	Short-chain dehydrogenase	scaffold_10:165295-166284	KAF7195371.1	26.25	40	42	0.0001	10	147	240	25	258	19	234
XP_007931282.1	Short-chain dehydrogenase	scaffold_10:165295-166284	KAF7187717.1	24.23	40.53	42	0.0002	8	131	227	28	239	37	237
XP_007931282.1	Short-chain dehydrogenase	scaffold_10:165295-166284	KAF7198337.1	23.71	41.81	42	0.0002	10	126	232	23	246	312	500
XP_007931282.1	Short-chain dehydrogenase	scaffold_10:165295-166284	KAF7189492.1	23.94	47.18	41.6	0.0002	4	96	142	17	149	33	171
XP_007931282.1	Short-chain dehydrogenase	scaffold_10:165295-166284	KAF7197648.1	23.48	46.21	41.6	0.0002	2	93	132	25	155	13	137
XP_007931282.1	Short-chain dehydrogenase	scaffold_10:165295-166284	KAF7185335.1	28.36	44.03	41.2	0.0002	3	85	134	26	155	8	134
XP_007931282.1	Short-chain dehydrogenase	scaffold_10:165295-166284	KAF7197189.1	23.93	42.31	41.2	0.0002	8	140	234	17	241	74	278
XP_007931282.1	Short-chain dehydrogenase	scaffold_10:165295-166284	KAF7196351.1	22.9	38.79	41.2	0.0003	9	90	214	30	176	18	223
XP_007931282.1	Short-chain dehydrogenase	scaffold_10:165295-166284	KAF7185926.1	26.57	43.36	40.8	0.0004	5	79	143	25	157	102	228
XP_007931282.1	Short-chain dehydrogenase	scaffold_10:165295-166284	KAF7185708.1	26.76	44.37	40.8	0.0005	4	90	142	23	157	12	146
XP_007931282.1	Short-chain dehydrogenase	scaffold_10:165295-166284	KAF7196368.1	25.78	43.75	40.4	0.0004	2	77	128	23	149	14	124
XP_007931282.1	Short-chain dehydrogenase	scaffold_10:165295-166284	KAF7197196.1	26.06	42.02	40.4	0.0005	6	123	188	23	200	34	215
XP_007931282.1	Short-chain dehydrogenase	scaffold_10:165295-166284	KAF7189723.1	29.5	42.45	40	0.0005	7	74	139	27	158	6	127
XP_007931282.1	Short-chain dehydrogenase	scaffold_10:165295-166284	KAF7196506.1	23.61	39.48	40	0.0005	8	143	233	19	243	2	207
XP_007931282.1	Short-chain dehydrogenase	scaffold_10:165295-166284	KAF7198510.1	24.83	41.61	40	0.0005	4	94	149	27	164	3	144
XP_007931282.1	Short-chain dehydrogenase	scaffold_10:165295-166284	KAF7187001.1	25	42.5	40	0.0006	2	83	120	2	120	21	134
XP_007931282.1	Short-chain dehydrogenase	scaffold_10:165295-166284	KAF7187331.1	29.47	46.32	40	0.0006	1	61	95	26	120	21	109
XP_007931282.1	Short-chain dehydrogenase	scaffold_10:165295-166284	KAF7197283.1	29.44	42.13	40	0.0008	9	121	197	22	209	98	285
XP_007931282.1	Short-chain dehydrogenase	scaffold_10:165295-166284	KAF7187579.1	24.32	39.86	39.7	0.0006	2	103	148	27	165	8	155
XP_007931282.1	Short-chain dehydrogenase	scaffold_10:165295-166284	KAF7187484.1	23.13	41.04	39.7	0.0006	2	95	134	25	158	6	131
XP_007931282.1	Short-chain dehydrogenase	scaffold_10:165295-166284	KAF7187140.1	22.92	45.14	39.7	0.0007	3	96	144	22	155	9	147
XP_007931282.1	Short-chain dehydrogenase	scaffold_10:165295-166284	KAF7188854.1	27.5	43.12	39.7	0.0007	4	105	160	26	180	26	179
XP_007931282.1	Short-chain dehydrogenase	scaffold_10:165295-166284	KAF7189484.1	30.3	47.47	39.7	0.0008	3	55	99	26	120	9	97
XP_007931282.1	Short-chain dehydrogenase	scaffold_10:165295-166284	KAF7189852.1	23.89	39.68	39.7	0.0008	10	136	247	27	245	10	232
XP_007931282.1	Short-chain dehydrogenase	scaffold_10:165295-166284	KAF7188485.1	21.94	41.29	39.3	0.001	4	89	155	21	161	1	137
XP_007931282.1	Short-chain dehydrogenase	scaffold_10:165295-166284	KAF7188864.1	23.66	41.52	38.9	0.001	7	133	224	29	239	4	202
XP_007931282.1	Short-chain dehydrogenase	scaffold_10:165295-166284	KAF7190157.1	23.29	41.1	38.5	0.002	8	143	219	28	241	6	204
XP_007931282.1	Short-chain dehydrogenase	scaffold_10:165295-166284	KAF7194272.1	24.79	41.03	38.5	0.002	8	149	234	14	245	48	256
XP_007931282.1	Short-chain dehydrogenase	scaffold_10:165295-166284	KAF7189959.1	23.91	45.65	38.5	0.002	4	78	138	110	240	117	234
XP_007931282.1	Short-chain dehydrogenase	scaffold_10:165295-166284	KAF7191386.1	30.37	43.7	38.5	0.002	5	78	135	30	155	57	184
XP_007931282.1	Short-chain dehydrogenase	scaffold_10:165295-166284	KAF7196367.1	24.66	44.39	38.5	0.003	9	130	223	10	230	285	471
XP_007931282.1	Short-chain dehydrogenase	scaffold_10:165295-166284	KAF7190200.1	32.26	56.45	37.7	0.002	2	39	62	100	159	21	81
XP_007931282.1	Short-chain dehydrogenase	scaffold_10:165295-166284	KAF7191789.1	28.57	42.86	37.7	0.004	2	59	105	16	120	6	94
XP_007931282.1	Short-chain dehydrogenase	scaffold_10:165295-166284	KAF7196367.1	27.27	47.47	37.4	0.007	3	48	99	26	121	9	86
XP_007931282.1	Short-chain dehydrogenase	scaffold_10:165295-166284	KAF7190487.1	28.15	42.96	37	0.005	5	82	135	27	157	7	130
XP_007931282.1	Short-chain dehydrogenase	scaffold_10:165295-166284	KAF7192314.1	24.09	40.45	37	0.006	7	134	220	26	241	14	204
XP_007931282.1	Short-chain dehydrogenase	scaffold_10:165295-166284	KAF7188271.1	27.72	46.53	37	0.006	2	63	101	30	125	19	114
XP_007931282.1	Short-chain dehydrogenase	scaffold_10:165295-166284	KAF7194351.1	25.34	42.99	36.6	0.012	9	126	221	26	241	1054	1240
XP_007931282.1	Short-chain dehydrogenase	scaffold_10:165295-166284	KAF7185077.1	28.57	46.94	36.2	0.009	2	58	98	25	120	11	98
XP_007931282.1	Short-chain dehydrogenase	scaffold_10:165295-166284	KAF7185753.1	26	48	36.2	0.009	2	61	100	27	119	4	97
XP_007931282.1	Short-chain dehydrogenase	scaffold_10:165295-166284	KAF7186527.1	26.04	44.79	36.2	0.01	1	59	96	26	121	3	86
XP_007931282.1	Short-chain dehydrogenase	scaffold_10:165295-166284	KAF7188001.1	24.24	46.97	36.2	0.01	3	86	132	23	153	87	205
XP_007931282.1	Short-chain dehydrogenase	scaffold_10:165295-166284	KAF7197446.1	23.08	42.66	35.8	0.014	3	101	143	6	145	13	149
XP_007931282.1	Short-chain dehydrogenase	scaffold_10:165295-166284	KAF7186196.1	25	46.77	35.4	0.018	4	76	124	36	157	22	130
XP_007931282.1	Short-chain dehydrogenase	scaffold_10:165295-166284	KAF7187147.1	21.02	42.04	35.4	0.021	4	113	157	14	163	2	154
XP_007931282.1	Short-chain dehydrogenase	scaffold_10:165295-166284	KAF7187073.1	26.47	44.12	35	0.023	5	84	136	28	155	3	130
XP_007931282.1	Short-chain dehydrogenase	scaffold_10:165295-166284	KAF7196123.1	24.18	43.14	35	0.028	5	100	153	5	149	27	171
XP_007931282.1	Short-chain dehydrogenase	scaffold_10:165295-166284	KAF7197460.1	26.32	49.47	34.7	0.029	3	65	95	26	120	26	115
XP_007931282.1	Short-chain dehydrogenase	scaffold_10:165295-166284	KAF7197224.1	22	38.67	34.7	0.037	4	88	150	30	157	51	193
XP_007931282.1	Short-chain dehydrogenase	scaffold_10:165295-166284	KAF7197766.1	26.39	39.35	34.3	0.037	9	123	216	28	235	45	232
XP_007931282.1	Short-chain dehydrogenase	scaffold_10:165295-166284	KAF7187611.1	23.08	40.6	34.3	0.041	9	141	234	26	246	10	217
XP_007931282.1	Short-chain dehydrogenase	scaffold_10:165295-166284	KAF7187121.1	23.75	40.62	33.5	0.068	4	89	160	96	240	97	238
XP_007931282.1	Short-chain dehydrogenase	scaffold_10:165295-166284	KAF7192411.1	22.52	43.71	33.5	0.082	7	87	151	27	155	6	148
XP_007931282.1	Short-chain dehydrogenase	scaffold_10:165295-166284	KAF7195148.1	25.21	46.22	33.1	0.11	4	78	119	26	142	16	125
XP_007931282.1	Short-chain dehydrogenase	scaffold_10:165295-166284	KAF7186057.1	26.92	48.46	32.7	0.13	4	88	130	30	155	68	194
XP_007931282.1	Short-chain dehydrogenase	scaffold_10:165295-166284	KAF7198244.1	28.04	47.66	32.7	0.14	4	59	107	16	121	1	90
XP_007931282.1	Short-chain dehydrogenase	scaffold_10:165295-166284	KAF7194069.1	29.63	44.44	32.7	0.15	6	84	135	23	152	28	156
XP_007931282.1	Short-chain dehydrogenase	scaffold_10:165295-166284	KAF7187180.1	24.21	47.37	32.3	0.15	1	68	95	25	119	15	105
XP_007931282.1	Short-chain dehydrogenase	scaffold_10:165295-166284	KAF7187325.1	25.74	45.59	32.3	0.16	5	81	136	25	155	6	126
XP_007931282.1	Short-chain dehydrogenase	scaffold_10:165295-166284	KAF7192378.1	25.71	44.29	32.3	0.17	5	87	140	26	157	10	140
XP_007931282.1	Short-chain dehydrogenase	scaffold_10:165295-166284	KAF7196922.1	27.82	41.35	31.6	0.32	5	82	133	30	160	6	126
XP_007931282.1	Short-chain dehydrogenase	scaffold_10:165295-166284	KAF7197531.1	27.51	39.68	31.6	0.32	9	94	189	27	194	49	215
XP_007931282.1	Short-chain dehydrogenase	scaffold_10:165295-166284	KAF7189741.1	21.55	39.22	31.6	0.33	8	159	232	21	245	1	216
XP_007931282.1	Short-chain dehydrogenase	scaffold_10:165295-166284	KAF7189179.1	26.42	46.23	31.6	0.34	3	68	106	30	126	8	112
XP_007931282.1	Short-chain dehydrogenase	scaffold_10:165295-166284	KAF7189902.1	26.96	47.83	31.6	0.35	5	71	115	26	136	35	140
XP_007931282.1	Short-chain dehydrogenase	scaffold_10:165295-166284	KAF7187291.1	23.4	47.87	31.2	0.38	2	65	94	27	120	45	131
XP_007931282.1	Short-chain dehydrogenase	scaffold_10:165295-166284	KAF7188733.1	25.81	48.39	31.2	0.43	2	60	93	30	121	17	101
XP_007931282.1	Short-chain dehydrogenase	scaffold_10:165295-166284	KAF7198337.1	25.71	48.57	30.8	0.77	5	59	105	26	121	10	104
XP_007931282.1	Short-chain dehydrogenase	scaffold_10:165295-166284	KAF7185855.1	36.36	56.82	30.8	0.48	0	28	44	27	70	4	47
XP_007931282.1	Short-chain dehydrogenase	scaffold_10:165295-166284	KAF7186905.1	23	44	30.8	0.48	2	68	100	21	120	1	91
XP_007931282.1	Short-chain dehydrogenase	scaffold_10:165295-166284	KAF7187512.1	24.02	40.61	30.8	0.51	7	147	229	14	241	17	219
XP_007931282.1	Short-chain dehydrogenase	scaffold_10:165295-166284	KAF7193816.1	25.52	46.21	30.8	0.56	7	77	145	30	158	9	138
XP_007931282.1	Short-chain dehydrogenase	scaffold_10:165295-166284	KAF7190122.1	24.28	43.93	30.4	0.64	8	101	173	25	182	25	182
XP_007931282.1	Short-chain dehydrogenase	scaffold_10:165295-166284	KAF7198342.1	30.3	43.18	30.4	0.64	4	80	132	25	153	29	151
XP_007931282.1	Short-chain dehydrogenase	scaffold_10:165295-166284	KAF7197672.1	25.25	51.52	30.4	0.71	3	65	99	27	119	111	206
XP_007931282.1	Short-chain dehydrogenase	scaffold_10:165295-166284	KAF7190380.1	27.08	48.96	30.4	0.92	3	64	96	97	186	541	636
XP_007931282.1	Short-chain dehydrogenase	scaffold_10:165295-166284	KAF7188609.1	25.66	43.36	30	0.96	2	72	113	25	129	5	113
XP_007931282.1	Short-chain dehydrogenase	scaffold_10:165295-166284	KAF7191306.1	23.81	43.45	30	1	5	110	168	25	180	25	186
XP_007931282.1	Short-chain dehydrogenase	scaffold_10:165295-166284	KAF7198267.1	23.12	38.75	29.6	1.3	6	85	160	30	162	14	162
XP_007931282.1	Short-chain dehydrogenase	scaffold_10:165295-166284	KAF7186789.1	22.58	47.31	29.6	1.4	2	63	93	27	119	4	87
XP_007931282.1	Short-chain dehydrogenase	scaffold_10:165295-166284	KAF7191293.1	20.33	41.91	29.3	1.5	10	165	241	30	259	6	230
XP_007931282.1	Short-chain dehydrogenase	scaffold_10:165295-166284	KAF7186925.1	23.12	36.25	29.3	1.5	4	91	160	28	176	5	143
XP_007931282.1	Short-chain dehydrogenase	scaffold_10:165295-166284	KAF7189528.1	21.11	50	29.3	1.6	2	67	90	31	119	10	96
XP_007931282.1	Short-chain dehydrogenase	scaffold_10:165295-166284	KAF7193845.1	24.79	41.03	29.3	2.1	2	77	117	16	131	4	110
XP_007931282.1	Short-chain dehydrogenase	scaffold_10:165295-166284	KAF7195512.1	21.97	40.91	28.9	2.1	4	83	132	28	148	12	134
XP_007931282.1	Short-chain dehydrogenase	scaffold_10:165295-166284	KAF7198460.1	21.59	40.15	28.9	2.5	10	170	264	12	263	17	255
XP_007931282.1	Short-chain dehydrogenase	scaffold_10:165295-166284	KAF7189081.1	25	50	28.1	4.1	3	61	92	30	120	24	108
XP_007931282.1	Short-chain dehydrogenase	scaffold_10:165295-166284	KAF7188981.1	27.34	45.32	28.1	4.2	6	78	139	26	155	24	148
XP_007931282.1	Short-chain dehydrogenase	scaffold_10:165295-166284	KAF7195361.1	43.33	60	28.1	4.3	0	17	30	27	56	21	50
XP_007931282.1	Short-chain dehydrogenase	scaffold_10:165295-166284	KAF7193145.1	23.21	41.35	28.1	4.3	8	139	237	19	243	60	265
XP_007931282.1	Short-chain dehydrogenase	scaffold_10:165295-166284	KAF7198307.1	22.02	42.2	28.1	4.4	2	68	109	19	121	62	159
XP_007931282.1	Short-chain dehydrogenase	scaffold_10:165295-166284	KAF7198573.1	18.18	50.65	28.1	4.6	1	60	77	89	162	98	174
XP_007931282.1	Short-chain dehydrogenase	scaffold_10:165295-166284	KAF7193633.1	28.57	41.96	28.1	5	5	62	112	173	277	56	156
XP_007931282.1	Short-chain dehydrogenase	scaffold_10:165295-166284	KAF7191934.1	29.17	43.06	28.1	5.3	1	50	72	62	133	495	565
XP_007931282.1	Short-chain dehydrogenase	scaffold_10:165295-166284	KAF7197520.1	23.91	43.48	27.7	4.8	6	89	138	24	156	4	130
XP_007931282.1	Short-chain dehydrogenase	scaffold_10:165295-166284	KAF7196204.1	22.95	42.62	27.7	5.1	4	84	122	30	149	6	119
XP_007931282.1	Short-chain dehydrogenase	scaffold_10:165295-166284	KAF7188759.1	26.87	46.27	27.7	6.5	0	49	67	45	111	1350	1416
XP_007931282.1	Short-chain dehydrogenase	scaffold_10:165295-166284	KAF7190326.1	29.17	48.96	27.3	6.3	4	55	96	28	120	5	90
XP_007931282.1	Short-chain dehydrogenase	scaffold_10:165295-166284	KAF7185393.1	22.11	45.26	26.9	9.6	2	67	95	26	119	7	95
XP_007931278.1	PKS10-2	scaffold_10:174642-182868	KAF7188114.1	79.38	86.62	4193	0	7	469	2594	1	2539	1	2583
XP_007931278.1	PKS10-2	scaffold_10:174642-182868	KAF7194934.1	28.2	46.26	870	0	70	1628	2631	13	2520	66	2558
XP_007931278.1	PKS10-2	scaffold_10:174642-182868	KAF7195137.1	28.18	44.89	815	0	82	1620	2711	1	2520	1	2575
XP_007931278.1	PKS10-2	scaffold_10:174642-182868	KAF7195680.1	28.99	45.09	679	0	56	1136	1987	1	1895	1	1804
XP_007931278.1	PKS10-2	scaffold_10:174642-182868	KAF7193808.1	29.73	45.93	672	0	59	1165	1968	12	1918	1	1811
XP_007931278.1	PKS10-2	scaffold_10:174642-182868	KAF7193514.1	30.9	47.96	663	0	53	1081	1835	6	1731	4	1760
XP_007931278.1	PKS10-2	scaffold_10:174642-182868	KAF7187634.1	33.61	48.07	652	0	27	728	1321	6	1232	12	1277
XP_007931278.1	PKS10-2	scaffold_10:174642-182868	KAF7187003.1	31.02	48.51	368	5e-107	27	552	909	7	898	34	884
XP_007931278.1	PKS10-2	scaffold_10:174642-182868	KAF7185933.1	33.16	49.41	325	1e-89	24	448	763	7	743	408	1134
XP_007931278.1	PKS10-2	scaffold_10:174642-182868	KAF7189209.1	25.62	43.72	318	1e-87	32	786	1210	605	1788	492	1613
XP_007931278.1	PKS10-2	scaffold_10:174642-182868	KAF7196198.1	29.18	44.43	307	7e-84	23	543	898	7	877	372	1203
XP_007931278.1	PKS10-2	scaffold_10:174642-182868	KAF7189209.1	40.7	54.65	303	7e-83	6	241	430	4	432	51	467
XP_007931278.1	PKS10-2	scaffold_10:174642-182868	KAF7198010.1	31.42	46.28	285	3e-77	24	462	767	2	736	393	1127
XP_007931278.1	PKS10-2	scaffold_10:174642-182868	KAF7192782.1	27.33	41.56	271	5e-73	22	537	900	7	885	363	1166
XP_007931278.1	PKS10-2	scaffold_10:174642-182868	KAF7187634.1	31.09	47.76	161	2e-39	10	238	402	2130	2520	1846	2219
XP_007931278.1	PKS10-2	scaffold_10:174642-182868	KAF7195680.1	28.44	48.02	158	2e-38	12	270	429	2107	2531	2017	2412
XP_007931278.1	PKS10-2	scaffold_10:174642-182868	KAF7193514.1	29.79	45.6	151	3e-36	8	227	386	2152	2520	2139	2497
XP_007931278.1	PKS10-2	scaffold_10:174642-182868	KAF7186991.1	28.57	47.79	109	7e-24	15	221	385	2147	2515	468	814
XP_007931278.1	PKS10-2	scaffold_10:174642-182868	KAF7194556.1	21.99	40.21	63.2	6e-10	6	199	291	156	431	149	426
XP_007931278.1	PKS10-2	scaffold_10:174642-182868	KAF7186723.1	27.24	41.25	54.3	3e-07	10	143	257	540	761	41	288
XP_007931278.1	PKS10-2	scaffold_10:174642-182868	KAF7193808.1	22.33	42.33	51.2	5e-06	5	145	215	2316	2514	2138	2346
XP_007931278.1	PKS10-2	scaffold_10:174642-182868	KAF7193808.1	30.67	49.33	47	0.0001	1	46	75	2171	2245	2070	2138
XP_007931278.1	PKS10-2	scaffold_10:174642-182868	KAF7195241.1	29.41	53.78	44.3	0.0002	6	73	119	1424	1540	39	148
XP_007931278.1	PKS10-2	scaffold_10:174642-182868	KAF7185742.1	24.32	38.92	40	0.013	6	87	185	540	671	1714	1898
XP_007931278.1	PKS10-2	scaffold_10:174642-182868	KAF7198337.1	25.3	42.77	39.7	0.014	5	99	166	2159	2310	14	168
XP_007931278.1	PKS10-2	scaffold_10:174642-182868	KAF7187880.1	25.2	46.46	37.4	0.043	4	73	127	1428	1544	32	146
XP_007931278.1	PKS10-2	scaffold_10:174642-182868	KAF7190610.1	27.64	45.53	37.4	0.053	4	66	123	1422	1536	37	144
XP_007931278.1	PKS10-2	scaffold_10:174642-182868	KAF7188348.1	24.6	46.83	36.2	0.11	4	72	126	1426	1543	50	160
XP_007931278.1	PKS10-2	scaffold_10:174642-182868	KAF7187634.1	23.17	38.22	35	0.47	7	182	259	1658	1911	1389	1635
XP_007931278.1	PKS10-2	scaffold_10:174642-182868	KAF7188001.1	25.65	41.36	35	0.26	6	121	191	2147	2332	83	257
XP_007931278.1	PKS10-2	scaffold_10:174642-182868	KAF7196367.1	24.05	39.87	34.3	0.73	4	104	158	2159	2312	304	449
XP_007931278.1	PKS10-2	scaffold_10:174642-182868	KAF7191655.1	25.23	49.55	33.9	0.79	4	73	111	1429	1536	166	269
XP_007931278.1	PKS10-2	scaffold_10:174642-182868	KAF7188075.1	26.74	46.51	33.5	1.2	2	58	86	2436	2520	751	832
XP_007931278.1	PKS10-2	scaffold_10:174642-182868	KAF7197080.1	36	58	32.3	2.8	1	30	50	793	842	396	443
XP_007931278.1	PKS10-2	scaffold_10:174642-182868	KAF7195315.1	22.3	41.01	31.2	3.8	4	78	139	1421	1542	69	194
XP_007931278.1	PKS10-2	scaffold_10:174642-182868	KAF7190781.1	24.16	42.7	31.2	4	7	109	178	1425	1592	44	205
XP_007931278.1	PKS10-2	scaffold_10:174642-182868	KAF7196349.1	27.73	39.5	31.2	5.6	5	73	119	540	649	24	138
XP_007931278.1	PKS10-2	scaffold_10:174642-182868	KAF7198519.1	23.53	40.34	30.8	5.7	4	78	119	1424	1540	30	137
XP_007931278.1	PKS10-2	scaffold_10:174642-182868	KAF7194759.1	26.72	43.97	30.8	6.9	6	71	116	1434	1540	177	287
XP_007931363.1	Monooxygenase	scaffold_10:183070-184977	KAF7188126.1	79.61	86.68	991	0	1	122	608	1	608	1	606
XP_007931363.1	Monooxygenase	scaffold_10:183070-184977	KAF7197640.1	31.83	51.73	277	2e-84	16	363	578	8	577	4	558
XP_007931363.1	Monooxygenase	scaffold_10:183070-184977	KAF7192607.1	31.73	50.09	261	5e-78	18	365	583	8	571	16	584
XP_007931363.1	Monooxygenase	scaffold_10:183070-184977	KAF7198096.1	30.79	46.19	233	1e-67	22	357	604	7	565	4	591
XP_007931363.1	Monooxygenase	scaffold_10:183070-184977	KAF7198350.1	28.24	46.39	210	2e-59	18	372	595	11	566	8	586
XP_007931363.1	Monooxygenase	scaffold_10:183070-184977	KAF7197412.1	25	39.39	69.7	1e-12	20	230	396	12	378	65	422
XP_007931363.1	Monooxygenase	scaffold_10:183070-184977	KAF7186060.1	28.4	50.3	68.2	4e-12	8	105	169	12	172	20	180
XP_007931363.1	Monooxygenase	scaffold_10:183070-184977	KAF7189518.1	26.29	46.95	64.3	6e-11	11	127	213	12	205	62	263
XP_007931363.1	Monooxygenase	scaffold_10:183070-184977	KAF7198198.1	27.11	46.39	61.6	4e-10	7	107	166	11	172	50	205
XP_007931363.1	Monooxygenase	scaffold_10:183070-184977	KAF7190386.1	25.87	42.79	60.8	6e-10	6	135	201	2	194	4	198
XP_007931363.1	Monooxygenase	scaffold_10:183070-184977	KAF7185996.1	25.47	47.17	60.8	6e-10	11	137	212	12	208	68	273
XP_007931363.1	Monooxygenase	scaffold_10:183070-184977	KAF7197462.1	28.14	48.5	59.3	2e-09	6	108	167	10	172	13	171
XP_007931363.1	Monooxygenase	scaffold_10:183070-184977	KAF7190058.1	22.66	37.19	58.2	4e-09	16	239	406	12	391	7	363
XP_007931363.1	Monooxygenase	scaffold_10:183070-184977	KAF7195409.1	24.88	47.42	55.8	3e-08	12	130	213	12	205	60	261
XP_007931363.1	Monooxygenase	scaffold_10:183070-184977	KAF7191091.1	28.74	45.98	54.3	7e-08	10	110	174	2	172	34	196
XP_007931363.1	Monooxygenase	scaffold_10:183070-184977	KAF7196758.1	27.22	45	53.9	1e-07	9	106	180	1	172	4	166
XP_007931363.1	Monooxygenase	scaffold_10:183070-184977	KAF7188581.1	25.12	45.41	53.5	2e-07	10	137	207	12	205	83	284
XP_007931363.1	Monooxygenase	scaffold_10:183070-184977	KAF7191300.1	26.11	43.31	52.4	3e-07	5	102	157	8	160	4	150
XP_007931363.1	Monooxygenase	scaffold_10:183070-184977	KAF7196353.1	25.29	46.55	52.4	3e-07	9	108	174	12	172	22	186
XP_007931363.1	Monooxygenase	scaffold_10:183070-184977	KAF7185928.1	23.74	42.92	51.6	6e-07	8	148	219	6	220	201	404
XP_007931363.1	Monooxygenase	scaffold_10:183070-184977	KAF7189946.1	24.04	40.87	51.6	7e-07	6	141	208	2	205	11	205
XP_007931363.1	Monooxygenase	scaffold_10:183070-184977	KAF7190309.1	25	42.86	50.8	1e-06	6	134	196	12	205	127	311
XP_007931363.1	Monooxygenase	scaffold_10:183070-184977	KAF7188495.1	24.74	44.74	50.1	2e-06	6	131	190	2	189	18	197
XP_007931363.1	Monooxygenase	scaffold_10:183070-184977	KAF7192297.1	25.82	45.54	48.9	3e-06	10	140	213	12	220	208	406
XP_007931363.1	Monooxygenase	scaffold_10:183070-184977	KAF7185047.1	24.58	38.75	48.1	5e-06	9	150	240	12	249	73	283
XP_007931363.1	Monooxygenase	scaffold_10:183070-184977	KAF7189315.1	26.25	44.38	48.1	7e-06	5	111	160	1	158	40	194
XP_007931363.1	Monooxygenase	scaffold_10:183070-184977	KAF7194766.1	23.08	39.37	47.8	6e-06	8	145	221	12	220	42	249
XP_007931363.1	Monooxygenase	scaffold_10:183070-184977	KAF7196040.1	23.14	38.43	47.8	8e-06	8	158	255	3	234	26	265
XP_007931363.1	Monooxygenase	scaffold_10:183070-184977	KAF7186008.1	25.94	43.4	47.8	8e-06	8	134	212	12	212	10	209
XP_007931363.1	Monooxygenase	scaffold_10:183070-184977	KAF7187785.1	23.97	37.11	47.8	9e-06	17	245	388	12	375	54	415
XP_007931363.1	Monooxygenase	scaffold_10:183070-184977	KAF7187781.1	24.84	43.14	47	1e-05	4	107	153	12	160	42	190
XP_007931363.1	Monooxygenase	scaffold_10:183070-184977	KAF7188784.1	24.77	44.04	46.6	2e-05	12	136	218	2	205	82	285
XP_007931363.1	Monooxygenase	scaffold_10:183070-184977	KAF7186369.1	22.67	44.19	45.1	6e-05	6	120	172	4	172	21	182
XP_007931363.1	Monooxygenase	scaffold_10:183070-184977	KAF7189150.1	22.64	45.28	44.3	9e-05	6	109	159	7	160	9	158
XP_007931363.1	Monooxygenase	scaffold_10:183070-184977	KAF7195121.1	21.97	41.7	43.9	0.0001	8	152	223	6	220	62	270
XP_007931363.1	Monooxygenase	scaffold_10:183070-184977	KAF7187726.1	24.77	41.59	43.9	0.0001	9	137	214	12	220	45	239
XP_007931363.1	Monooxygenase	scaffold_10:183070-184977	KAF7196795.1	25.43	39.88	43.5	0.0002	7	95	173	8	161	3	160
XP_007931363.1	Monooxygenase	scaffold_10:183070-184977	KAF7185276.1	26.28	44.23	42.7	0.0003	7	101	156	12	160	70	218
XP_007931363.1	Monooxygenase	scaffold_10:183070-184977	KAF7194724.1	23.39	46.78	41.2	0.001	6	120	171	4	172	56	217
XP_007931363.1	Monooxygenase	scaffold_10:183070-184977	KAF7185128.1	22.22	38.6	41.2	0.001	6	118	171	12	174	68	231
XP_007931363.1	Monooxygenase	scaffold_10:183070-184977	KAF7185829.1	26.88	40.32	40.8	0.001	9	114	186	33	205	29	205
XP_007931363.1	Monooxygenase	scaffold_10:183070-184977	KAF7197313.1	26.85	42.28	38.5	0.006	7	87	149	70	208	109	245
XP_007931363.1	Monooxygenase	scaffold_10:183070-184977	KAF7190538.1	22.15	46.2	37.7	0.011	8	112	158	3	158	6	154
XP_007931363.1	Monooxygenase	scaffold_10:183070-184977	KAF7185171.1	31.34	55.22	37.4	0.015	2	42	67	1	65	140	204
XP_007931363.1	Monooxygenase	scaffold_10:183070-184977	KAF7191427.1	34.48	56.9	37	0.018	1	36	58	10	67	30	85
XP_007931363.1	Monooxygenase	scaffold_10:183070-184977	KAF7196631.1	18.79	41.21	35.4	0.055	5	122	165	11	172	13	168
XP_007931363.1	Monooxygenase	scaffold_10:183070-184977	KAF7191752.1	24.84	37.27	35	0.056	5	83	161	6	159	27	156
XP_007931363.1	Monooxygenase	scaffold_10:183070-184977	KAF7193831.1	25.64	42.31	35	0.064	1	56	78	11	88	35	110
XP_007931363.1	Monooxygenase	scaffold_10:183070-184977	KAF7192524.1	27.42	54.84	34.7	0.1	2	43	62	5	65	30	90
XP_007931363.1	Monooxygenase	scaffold_10:183070-184977	KAF7198259.1	23.14	39.61	33.1	0.24	13	153	255	8	228	25	270
XP_007931363.1	Monooxygenase	scaffold_10:183070-184977	KAF7192625.1	31.37	54.9	33.1	0.27	0	35	51	1	51	4	54
XP_007931363.1	Monooxygenase	scaffold_10:183070-184977	KAF7190802.1	44.44	68.89	32.3	0.43	2	23	45	8	51	14	57
XP_007931363.1	Monooxygenase	scaffold_10:183070-184977	KAF7193436.1	39.02	73.17	32.3	0.57	2	23	41	12	52	5	43
XP_007931363.1	Monooxygenase	scaffold_10:183070-184977	KAF7190271.1	31.37	49.02	31.6	0.77	1	34	51	12	62	54	103
XP_007931363.1	Monooxygenase	scaffold_10:183070-184977	KAF7194780.1	37.5	62.5	31.6	0.98	1	24	40	2	41	24	62
XP_007931363.1	Monooxygenase	scaffold_10:183070-184977	KAF7190535.1	40.38	59.62	31.2	1.2	3	28	52	3	53	140	189
XP_007931363.1	Monooxygenase	scaffold_10:183070-184977	KAF7189713.1	42.5	62.5	31.2	1.2	1	21	40	3	42	5	42
XP_007931363.1	Monooxygenase	scaffold_10:183070-184977	KAF7194355.1	38.89	52.78	30.8	1.5	0	22	36	492	527	263	298
XP_007931363.1	Monooxygenase	scaffold_10:183070-184977	KAF7196193.1	31.43	60	30.8	1.5	0	24	35	7	41	29	63
XP_007931363.1	Monooxygenase	scaffold_10:183070-184977	KAF7196788.1	24.4	41.07	30.4	1.6	8	88	168	10	170	32	167
XP_007931363.1	Monooxygenase	scaffold_10:183070-184977	KAF7197033.1	28.57	55.1	30.4	2	0	35	49	5	53	53	101
XP_007931363.1	Monooxygenase	scaffold_10:183070-184977	KAF7197206.1	28.95	65.79	30.4	2.3	1	26	38	4	41	38	74
XP_007931363.1	Monooxygenase	scaffold_10:183070-184977	KAF7188787.1	20.71	40.91	30	2.7	6	140	198	12	205	57	241
XP_007931363.1	Monooxygenase	scaffold_10:183070-184977	KAF7186595.1	43.24	62.16	30	2.7	1	20	37	10	46	27	62
XP_007931363.1	Monooxygenase	scaffold_10:183070-184977	KAF7193936.1	27.54	43.48	29.6	2.9	1	48	69	93	161	86	152
XP_007931363.1	Monooxygenase	scaffold_10:183070-184977	KAF7197474.1	33.33	53.85	29.6	2.9	0	26	39	12	50	11	49
XP_007931363.1	Monooxygenase	scaffold_10:183070-184977	KAF7190943.1	22.96	39.26	29.6	3	3	100	135	11	141	85	219
XP_007931363.1	Monooxygenase	scaffold_10:183070-184977	KAF7190457.1	31.43	68.57	28.9	1.1	1	22	35	9	43	23	55
XP_007931363.1	Monooxygenase	scaffold_10:183070-184977	KAF7189001.1	20.93	37.98	28.9	5.9	5	89	129	34	158	73	192
XP_007931363.1	Monooxygenase	scaffold_10:183070-184977	KAF7197505.1	41.67	55.56	28.5	6.7	0	21	36	192	227	167	202
XP_007931363.1	Monooxygenase	scaffold_10:183070-184977	KAF7188890.1	38.64	56.82	28.5	8	1	26	44	355	397	242	285
XP_007931363.1	Monooxygenase	scaffold_10:183070-184977	KAF7190248.1	27.37	46.32	28.5	8.7	5	56	95	2	92	222	307
XP_007931363.1	Monooxygenase	scaffold_10:183070-184977	KAF7192907.1	24.63	37.31	28.1	9.2	4	82	134	317	448	127	243
XP_007931363.1	Monooxygenase	scaffold_10:183070-184977	KAF7193202.1	43.9	51.22	27.7	9.4	1	22	41	366	405	70	110
XP_007931280.1	Cytochrome P450	scaffold_10:185482-187264	KAF7193891.1	37.68	60.63	334	9e-108	7	279	475	42	503	63	533
XP_007931280.1	Cytochrome P450	scaffold_10:185482-187264	KAF7198590.1	36.09	59.02	310	6e-99	7	281	471	46	503	14	477
XP_007931280.1	Cytochrome P450	scaffold_10:185482-187264	KAF7198377.1	26.87	48.02	186	5e-52	7	314	454	64	505	58	505
XP_007931280.1	Cytochrome P450	scaffold_10:185482-187264	KAF7195294.1	27.64	47.47	184	1e-51	10	310	474	46	503	40	496
XP_007931280.1	Cytochrome P450	scaffold_10:185482-187264	KAF7192020.1	28.97	49.07	179	4e-49	10	283	428	63	474	125	547
XP_007931280.1	Cytochrome P450	scaffold_10:185482-187264	KAF7185915.1	26.61	48.17	170	3e-45	9	288	436	63	472	64	493
XP_007931280.1	Cytochrome P450	scaffold_10:185482-187264	KAF7189515.1	27.56	47.65	164	3e-44	12	312	468	63	509	65	526
XP_007931280.1	Cytochrome P450	scaffold_10:185482-187264	KAF7191924.1	27.03	47.97	163	5e-44	12	286	444	61	479	55	485
XP_007931280.1	Cytochrome P450	scaffold_10:185482-187264	KAF7198280.1	29.34	47.89	140	2e-36	13	271	426	63	472	51	462
XP_007931280.1	Cytochrome P450	scaffold_10:185482-187264	KAF7190362.1	32.74	47.33	129	1e-33	4	179	281	236	509	63	340
XP_007931280.1	Cytochrome P450	scaffold_10:185482-187264	KAF7192029.1	28	44.24	127	4e-32	12	282	425	64	473	45	460
XP_007931280.1	Cytochrome P450	scaffold_10:185482-187264	KAF7191122.1	23.11	42.7	126	2e-31	17	342	541	14	503	21	538
XP_007931280.1	Cytochrome P450	scaffold_10:185482-187264	KAF7187091.1	27.25	44.57	123	2e-30	15	278	433	66	474	60	479
XP_007931280.1	Cytochrome P450	scaffold_10:185482-187264	KAF7195285.1	25.64	42.27	110	4e-26	21	323	511	42	505	32	532
XP_007931280.1	Cytochrome P450	scaffold_10:185482-187264	KAF7192205.1	26.28	44.64	106	1e-24	16	246	392	145	503	162	543
XP_007931280.1	Cytochrome P450	scaffold_10:185482-187264	KAF7198245.1	23.55	41.94	95.5	5e-21	15	324	484	60	503	74	551
XP_007931280.1	Cytochrome P450	scaffold_10:185482-187264	KAF7188401.1	21.4	42.02	94.7	1e-20	17	356	514	2	477	24	527
XP_007931280.1	Cytochrome P450	scaffold_10:185482-187264	KAF7186405.1	23.88	39.3	53.5	8e-08	4	139	201	306	496	314	510
XP_007931280.1	Cytochrome P450	scaffold_10:185482-187264	KAF7190035.1	28.29	42.93	50.1	1e-06	9	124	205	292	487	342	532
XP_007931280.1	Cytochrome P450	scaffold_10:185482-187264	KAF7197855.1	24.86	40.54	49.7	1e-06	4	124	185	299	481	288	459
XP_007931280.1	Cytochrome P450	scaffold_10:185482-187264	KAF7197197.1	21.84	39.87	46.2	2e-05	11	220	316	187	489	56	357
XP_007931280.1	Cytochrome P450	scaffold_10:185482-187264	KAF7197798.1	24.89	38.01	44.3	8e-05	7	142	221	286	499	339	542
XP_007931280.1	Cytochrome P450	scaffold_10:185482-187264	KAF7188117.1	22.92	38.54	43.5	0.0001	4	130	192	299	486	344	521
XP_007931280.1	Cytochrome P450	scaffold_10:185482-187264	KAF7189061.1	21.77	40.73	42.4	0.0003	7	175	248	265	507	308	541
XP_007931280.1	Cytochrome P450	scaffold_10:185482-187264	KAF7188785.1	26.29	44	42	0.0004	9	103	175	318	475	311	476
XP_007931280.1	Cytochrome P450	scaffold_10:185482-187264	KAF7185610.1	19.34	40.88	41.6	0.0005	4	136	181	299	474	325	500
XP_007931280.1	Cytochrome P450	scaffold_10:185482-187264	KAF7197168.1	20.6	37.83	41.2	0.0007	8	191	267	207	467	210	461
XP_007931280.1	Cytochrome P450	scaffold_10:185482-187264	KAF7186900.1	22.18	42.02	41.2	0.0007	9	180	257	230	474	223	471
XP_007931280.1	Cytochrome P450	scaffold_10:185482-187264	KAF7194926.1	24.18	40.57	40.8	0.001	10	147	244	243	474	260	477
XP_007931280.1	Cytochrome P450	scaffold_10:185482-187264	KAF7186094.1	23.45	39.66	40	0.001	11	185	290	231	494	262	540
XP_007931280.1	Cytochrome P450	scaffold_10:185482-187264	KAF7192514.1	24.06	40.57	39.3	0.003	10	130	212	267	474	269	453
XP_007931280.1	Cytochrome P450	scaffold_10:185482-187264	KAF7190176.1	41.46	58.54	39.3	0.003	0	24	41	435	475	446	486
XP_007931280.1	Cytochrome P450	scaffold_10:185482-187264	KAF7193843.1	24.71	37.65	39.3	0.003	5	109	170	328	484	314	477
XP_007931280.1	Cytochrome P450	scaffold_10:185482-187264	KAF7187602.1	25.32	40.26	37.7	0.008	5	88	154	346	483	329	471
XP_007931280.1	Cytochrome P450	scaffold_10:185482-187264	KAF7191928.1	23.7	39.88	37.7	0.008	4	123	173	306	473	316	484
XP_007931280.1	Cytochrome P450	scaffold_10:185482-187264	KAF7188531.1	21.23	36.64	37.7	0.008	10	194	292	213	494	211	476
XP_007931280.1	Cytochrome P450	scaffold_10:185482-187264	KAF7191846.1	20.88	38.83	37.4	0.011	6	195	273	212	474	193	454
XP_007931280.1	Cytochrome P450	scaffold_10:185482-187264	KAF7187548.1	22.32	39.29	37.4	0.012	8	140	224	71	287	127	323
XP_007931280.1	Cytochrome P450	scaffold_10:185482-187264	KAF7191997.1	20.65	40.22	37	0.012	5	133	184	295	474	183	357
XP_007931280.1	Cytochrome P450	scaffold_10:185482-187264	KAF7186832.1	23.79	38.62	37	0.013	12	182	290	211	474	207	483
XP_007931280.1	Cytochrome P450	scaffold_10:185482-187264	KAF7186838.1	23.39	43.12	37	0.016	9	143	218	290	501	259	458
XP_007931280.1	Cytochrome P450	scaffold_10:185482-187264	KAF7194816.1	25.38	41.12	36.6	0.019	8	128	197	292	480	298	483
XP_007931280.1	Cytochrome P450	scaffold_10:185482-187264	KAF7185384.1	38.1	57.14	36.6	0.021	0	26	42	433	474	464	505
XP_007931280.1	Cytochrome P450	scaffold_10:185482-187264	KAF7188062.1	26.9	38.01	35.8	0.033	5	104	171	297	456	307	467
XP_007931280.1	Cytochrome P450	scaffold_10:185482-187264	KAF7193659.1	25.26	41.05	35.8	0.033	7	120	190	297	473	697	877
XP_007931280.1	Cytochrome P450	scaffold_10:185482-187264	KAF7192595.1	20.66	38.03	35.8	0.033	5	146	213	299	503	346	543
XP_007931280.1	Cytochrome P450	scaffold_10:185482-187264	KAF7194896.1	22.54	42.2	35.8	0.034	5	106	173	327	475	382	550
XP_007931280.1	Cytochrome P450	scaffold_10:185482-187264	KAF7197445.1	21.03	39.25	35.4	0.04	7	147	214	306	506	308	512
XP_007931280.1	Cytochrome P450	scaffold_10:185482-187264	KAF7188333.1	23.62	40.7	35	0.052	8	121	199	297	468	308	502
XP_007931280.1	Cytochrome P450	scaffold_10:185482-187264	KAF7193126.1	23.85	40.77	34.7	0.051	3	88	130	349	475	98	219
XP_007931280.1	Cytochrome P450	scaffold_10:185482-187264	KAF7195669.1	24.06	41.71	34.7	0.065	8	114	187	314	487	317	488
XP_007931280.1	Cytochrome P450	scaffold_10:185482-187264	KAF7190974.1	22.89	38.31	34.7	0.077	7	128	201	296	480	288	477
XP_007931280.1	Cytochrome P450	scaffold_10:185482-187264	KAF7188470.1	31.71	42.68	34.3	0.093	3	40	82	440	509	455	532
XP_007931280.1	Cytochrome P450	scaffold_10:185482-187264	KAF7189144.1	22.47	41.57	34.3	0.096	7	114	178	306	474	330	492
XP_007931280.1	Cytochrome P450	scaffold_10:185482-187264	KAF7185314.1	21.07	37.19	34.3	0.11	6	179	242	265	501	255	489
XP_007931280.1	Cytochrome P450	scaffold_10:185482-187264	KAF7194228.1	25.57	43.18	33.9	0.087	7	114	176	306	473	89	255
XP_007931280.1	Cytochrome P450	scaffold_10:185482-187264	KAF7195469.1	23.97	43.8	33.9	0.11	3	83	121	351	468	382	496
XP_007931280.1	Cytochrome P450	scaffold_10:185482-187264	KAF7196895.1	24.24	39.39	33.1	0.15	7	133	198	289	483	17	200
XP_007931280.1	Cytochrome P450	scaffold_10:185482-187264	KAF7187940.1	19.8	41.3	33.1	0.21	12	201	293	201	474	60	337
XP_007931280.1	Cytochrome P450	scaffold_10:185482-187264	KAF7195323.1	26.71	42.47	33.1	0.22	6	91	146	344	483	345	480
XP_007931280.1	Cytochrome P450	scaffold_10:185482-187264	KAF7195672.1	21.67	37.78	33.1	0.24	5	122	180	299	467	297	468
XP_007931280.1	Cytochrome P450	scaffold_10:185482-187264	KAF7191359.1	26.71	40.37	32.3	0.39	6	96	161	322	473	259	406
XP_007931280.1	Cytochrome P450	scaffold_10:185482-187264	KAF7194886.1	21.46	35.16	32.3	0.43	6	141	219	306	506	306	511
XP_007931280.1	Cytochrome P450	scaffold_10:185482-187264	KAF7185328.1	25.25	40.59	32	0.55	8	120	202	296	481	320	506
XP_007931280.1	Cytochrome P450	scaffold_10:185482-187264	KAF7191919.1	22.66	38.28	31.6	0.65	10	159	256	256	503	259	483
XP_007931280.1	Cytochrome P450	scaffold_10:185482-187264	KAF7186783.1	24.19	47.58	31.6	0.75	6	82	124	355	474	384	499
XP_007931280.1	Cytochrome P450	scaffold_10:185482-187264	KAF7196264.1	23.53	44.12	31.2	0.79	1	45	68	410	477	410	470
XP_007931280.1	Cytochrome P450	scaffold_10:185482-187264	KAF7195908.1	22.1	38.67	31.2	0.85	6	117	181	299	474	307	468
XP_007931280.1	Cytochrome P450	scaffold_10:185482-187264	KAF7196953.1	25	38.82	31.2	0.94	4	108	152	327	474	336	485
XP_007931280.1	Cytochrome P450	scaffold_10:185482-187264	KAF7193179.1	23.29	49.32	30	2.2	1	49	73	402	474	404	469
XP_007931280.1	Cytochrome P450	scaffold_10:185482-187264	KAF7192461.1	28.21	43.59	29.6	2.6	5	59	117	83	177	134	247
XP_007931280.1	Cytochrome P450	scaffold_10:185482-187264	KAF7186799.1	23.47	38.27	29.6	3	6	132	196	293	482	296	479
XP_007931280.1	Cytochrome P450	scaffold_10:185482-187264	KAF7195722.1	20.29	35	29.3	3.7	13	209	340	164	472	163	471
XP_007931280.1	Cytochrome P450	scaffold_10:185482-187264	KAF7196523.1	22.66	37.05	29.3	4	12	161	278	241	483	303	561
XP_007931280.1	Cytochrome P450	scaffold_10:185482-187264	KAF7184935.1	23.43	37.71	28.9	4.4	7	103	175	298	468	241	388
XP_007931280.1	Cytochrome P450	scaffold_10:185482-187264	KAF7190024.1	24.42	41.86	28.9	5.1	2	56	86	403	483	472	553
XP_007931280.1	Cytochrome P450	scaffold_10:185482-187264	KAF7197602.1	22.58	40.86	28.9	5.3	1	62	93	120	212	467	549
XP_007931280.1	Cytochrome P450	scaffold_10:185482-187264	KAF7192400.1	25	41.25	28.5	5.9	3	42	80	382	456	364	430
XP_007931280.1	Cytochrome P450	scaffold_10:185482-187264	KAF7194286.1	21.69	42.17	28.5	6	1	60	83	145	222	326	408
XP_007931280.1	Cytochrome P450	scaffold_10:185482-187264	KAF7185624.1	27.78	61.11	28.5	7.5	0	26	36	131	166	2078	2113
XP_007931280.1	Cytochrome P450	scaffold_10:185482-187264	KAF7195153.1	21.11	38.19	28.1	8.2	6	144	199	318	506	342	537
XP_007931280.1	Cytochrome P450	scaffold_10:185482-187264	KAF7189166.1	22.44	41.46	27.7	9.8	8	128	205	306	498	322	507

## Sheet: B
S2 Table. B) P. fijiensis homologs of P. fuligena biosynthetic cluster sequences, identified by blastp analysis.
NCBI accession of query sequence	Description of query sequence	Query sequence location	NCBI accession of subject sequence	% identity	% pos	bitscore	e-value	gapopen	mismatch	length	qstart	qend	sstart	send
KAF7188117.1	Cytochrome P450	JABCIY010000214.1:93641-91825	XP_007931281.1	80.89	88.68	912	0	0	103	539	5	543	5	543
KAF7188117.1	Cytochrome P450	JABCIY010000214.1:93641-91825	XP_007925972.1	44.71	62.16	447	7e-152	3	251	510	34	540	8	489
KAF7188117.1	Cytochrome P450	JABCIY010000214.1:93641-91825	XP_007927482.1	42.94	60.26	438	2e-147	5	296	531	10	539	16	540
KAF7188117.1	Cytochrome P450	JABCIY010000214.1:93641-91825	XP_007925744.1	41.24	60.08	410	9e-137	5	301	531	13	541	17	538
KAF7188117.1	Cytochrome P450	JABCIY010000214.1:93641-91825	XP_007920464.1	27.54	45.55	151	8e-40	14	300	472	85	517	32	500
KAF7188117.1	Cytochrome P450	JABCIY010000214.1:93641-91825	XP_007922381.1	24.9	45.19	150	7e-40	11	330	478	81	540	26	492
KAF7188117.1	Cytochrome P450	JABCIY010000214.1:93641-91825	XP_007924787.1	26.24	43.67	149	3e-39	9	304	442	88	511	14	451
KAF7188117.1	Cytochrome P450	JABCIY010000214.1:93641-91825	XP_007924026.1	27.08	42.64	145	4e-38	11	277	469	81	515	32	469
KAF7188117.1	Cytochrome P450	JABCIY010000214.1:93641-91825	XP_007927927.1	25.83	43.54	141	2e-36	9	322	480	62	508	18	496
KAF7188117.1	Cytochrome P450	JABCIY010000214.1:93641-91825	XP_007925223.1	28.04	45.03	140	2e-36	11	302	453	71	507	19	463
KAF7188117.1	Cytochrome P450	JABCIY010000214.1:93641-91825	XP_007920318.1	26.79	44.42	132	9e-34	13	288	448	93	507	35	475
KAF7188117.1	Cytochrome P450	JABCIY010000214.1:93641-91825	XP_007920314.1	25.21	45.73	126	1e-31	13	317	468	59	508	17	469
KAF7188117.1	Cytochrome P450	JABCIY010000214.1:93641-91825	XP_007931134.1	25.5	43.02	124	1e-30	13	303	451	85	507	26	471
KAF7188117.1	Cytochrome P450	JABCIY010000214.1:93641-91825	XP_007921672.1	25.41	42.98	122	3e-30	13	322	484	85	540	32	504
KAF7188117.1	Cytochrome P450	JABCIY010000214.1:93641-91825	XP_007922565.1	24.5	43.43	122	4e-30	14	318	502	71	524	1	489
KAF7188117.1	Cytochrome P450	JABCIY010000214.1:93641-91825	XP_007921712.1	24.32	43.18	119	2e-29	10	312	440	81	513	19	444
KAF7188117.1	Cytochrome P450	JABCIY010000214.1:93641-91825	XP_007932050.1	25.48	40.76	117	3e-28	12	292	471	78	513	15	461
KAF7188117.1	Cytochrome P450	JABCIY010000214.1:93641-91825	XP_007927086.1	26.51	40.95	113	5e-27	14	296	464	70	509	19	461
KAF7188117.1	Cytochrome P450	JABCIY010000214.1:93641-91825	XP_007927142.1	24.06	43.49	110	4e-26	16	299	453	93	514	14	452
KAF7188117.1	Cytochrome P450	JABCIY010000214.1:93641-91825	XP_007930183.1	24.57	44.23	105	3e-24	17	297	468	70	496	4	456
KAF7188117.1	Cytochrome P450	JABCIY010000214.1:93641-91825	XP_007930395.1	22.94	41.34	102	1e-23	10	316	462	81	529	25	459
KAF7188117.1	Cytochrome P450	JABCIY010000214.1:93641-91825	XP_007923687.1	24.43	42.03	101	4e-23	15	322	483	61	508	1	475
KAF7188117.1	Cytochrome P450	JABCIY010000214.1:93641-91825	XP_007924164.1	23.23	41.21	100	1e-22	16	306	495	58	503	6	475
KAF7188117.1	Cytochrome P450	JABCIY010000214.1:93641-91825	XP_007924296.1	22.2	38.79	98.6	5e-22	12	308	464	85	508	24	474
KAF7188117.1	Cytochrome P450	JABCIY010000214.1:93641-91825	XP_007925920.1	23.82	41.68	95.1	5e-21	18	320	487	56	525	1	453
KAF7188117.1	Cytochrome P450	JABCIY010000214.1:93641-91825	XP_007920121.1	24.78	39.57	95.1	6e-21	17	315	460	79	515	18	469
KAF7188117.1	Cytochrome P450	JABCIY010000214.1:93641-91825	XP_007931304.1	24.37	41.84	90.1	2e-19	15	262	435	131	515	111	528
KAF7188117.1	Cytochrome P450	JABCIY010000214.1:93641-91825	XP_007924434.1	23.54	41.04	83.2	4e-17	20	294	463	81	508	25	462
KAF7188117.1	Cytochrome P450	JABCIY010000214.1:93641-91825	XP_007922578.1	24.38	39.17	79.3	7e-16	17	311	480	79	513	18	490
KAF7188117.1	Cytochrome P450	JABCIY010000214.1:93641-91825	XP_007922667.1	22.53	39.58	75.5	1e-14	14	324	475	75	516	11	474
KAF7188117.1	Cytochrome P450	JABCIY010000214.1:93641-91825	XP_007925713.1	22.89	39.16	70.5	4e-13	18	325	498	60	517	1	479
KAF7188117.1	Cytochrome P450	JABCIY010000214.1:93641-91825	XP_007926414.1	20.51	40.71	66.2	7e-12	7	229	312	218	513	109	417
KAF7188117.1	Cytochrome P450	JABCIY010000214.1:93641-91825	XP_007930172.1	28.28	44.95	66.2	1e-11	7	110	198	339	514	316	503
KAF7188117.1	Cytochrome P450	JABCIY010000214.1:93641-91825	XP_007920727.1	28.79	46.46	65.9	2e-11	8	126	198	344	536	268	455
KAF7188117.1	Cytochrome P450	JABCIY010000214.1:93641-91825	XP_007921635.1	22.58	39.78	65.5	2e-11	8	199	279	267	538	209	477
KAF7188117.1	Cytochrome P450	JABCIY010000214.1:93641-91825	XP_007927691.1	28.08	44.83	64.7	2e-11	7	103	203	339	517	280	463
KAF7188117.1	Cytochrome P450	JABCIY010000214.1:93641-91825	XP_007922444.1	23.9	38.18	63.5	5e-11	15	225	385	192	540	74	426
KAF7188117.1	Cytochrome P450	JABCIY010000214.1:93641-91825	XP_007927985.1	29.26	46.81	63.5	6e-11	7	111	188	337	507	323	505
KAF7188117.1	Cytochrome P450	JABCIY010000214.1:93641-91825	XP_007927545.1	28.7	46.96	63.2	7e-12	1	80	115	396	508	3	117
KAF7188117.1	Cytochrome P450	JABCIY010000214.1:93641-91825	XP_007928185.1	23.3	48.86	61.6	3e-10	4	130	176	341	511	306	481
KAF7188117.1	Cytochrome P450	JABCIY010000214.1:93641-91825	XP_007921044.1	20.97	37.97	60.8	4e-10	13	322	453	80	512	8	444
KAF7188117.1	Cytochrome P450	JABCIY010000214.1:93641-91825	XP_007919731.1	27.59	44.83	60.8	5e-10	7	131	203	333	525	321	517
KAF7188117.1	Cytochrome P450	JABCIY010000214.1:93641-91825	XP_007921766.1	33.33	47.97	60.5	4e-10	2	77	123	345	462	175	297
KAF7188117.1	Cytochrome P450	JABCIY010000214.1:93641-91825	XP_007928163.1	27.49	46.2	60.1	7e-10	5	113	171	344	506	313	480
KAF7188117.1	Cytochrome P450	JABCIY010000214.1:93641-91825	XP_007925693.1	22.92	43.23	59.7	9e-10	6	127	192	336	512	223	408
KAF7188117.1	Cytochrome P450	JABCIY010000214.1:93641-91825	XP_007924199.1	23.36	40.16	59.3	1e-09	13	237	381	112	462	1	356
KAF7188117.1	Cytochrome P450	JABCIY010000214.1:93641-91825	XP_007928989.1	23.31	44.79	58.2	3e-09	2	122	163	347	508	264	424
KAF7188117.1	Cytochrome P450	JABCIY010000214.1:93641-91825	XP_007919879.1	23.04	40.09	57.8	4e-09	4	155	217	339	544	294	509
KAF7188117.1	Cytochrome P450	JABCIY010000214.1:93641-91825	XP_007926312.1	22.3	39.51	57	8e-09	17	285	453	122	514	63	508
KAF7188117.1	Cytochrome P450	JABCIY010000214.1:93641-91825	XP_007929490.1	26.74	41.71	56.2	1e-08	5	115	187	344	508	316	502
KAF7188117.1	Cytochrome P450	JABCIY010000214.1:93641-91825	XP_007932061.1	24.79	41.6	55.5	3e-08	6	166	238	283	511	198	431
KAF7188117.1	Cytochrome P450	JABCIY010000214.1:93641-91825	XP_007921419.1	21.57	41.46	53.9	7e-08	13	255	357	171	509	131	480
KAF7188117.1	Cytochrome P450	JABCIY010000214.1:93641-91825	XP_007931101.1	27.88	43.64	53.5	1e-07	4	113	165	347	509	303	463
KAF7188117.1	Cytochrome P450	JABCIY010000214.1:93641-91825	XP_007920726.1	23.55	41.28	52.4	2e-07	16	192	344	81	377	20	339
KAF7188117.1	Cytochrome P450	JABCIY010000214.1:93641-91825	XP_007928482.1	22.77	41.09	50.1	6e-07	6	119	202	344	534	71	246
KAF7188117.1	Cytochrome P450	JABCIY010000214.1:93641-91825	XP_007931285.1	22.05	37.8	47.8	6e-06	7	159	254	286	503	308	558
KAF7188117.1	Cytochrome P450	JABCIY010000214.1:93641-91825	XP_007929646.1	20.75	35.85	47.4	7e-06	14	340	477	70	515	16	485
KAF7188117.1	Cytochrome P450	JABCIY010000214.1:93641-91825	XP_007922494.1	25.56	39.46	46.6	1e-05	5	151	223	298	509	258	476
KAF7188117.1	Cytochrome P450	JABCIY010000214.1:93641-91825	XP_007928752.1	22.71	36.23	46.2	2e-05	4	123	207	344	515	310	514
KAF7188117.1	Cytochrome P450	JABCIY010000214.1:93641-91825	XP_007922410.1	24.73	34.62	45.8	2e-05	3	129	182	344	519	324	503
KAF7188117.1	Cytochrome P450	JABCIY010000214.1:93641-91825	XP_007922272.1	19.48	36.82	45.1	5e-05	10	282	421	55	464	20	394
KAF7188117.1	Cytochrome P450	JABCIY010000214.1:93641-91825	XP_007931348.1	25.4	43.65	44.7	6e-05	3	82	126	389	506	378	499
KAF7188117.1	Cytochrome P450	JABCIY010000214.1:93641-91825	XP_007922541.1	22.93	45.22	44.7	6e-05	5	113	157	344	495	341	494
KAF7188117.1	Cytochrome P450	JABCIY010000214.1:93641-91825	XP_007931280.1	22.92	38.54	43.5	0.0001	4	130	192	344	521	299	486
KAF7188117.1	Cytochrome P450	JABCIY010000214.1:93641-91825	XP_007929622.1	21.8	39.34	42.7	0.0002	4	146	211	346	544	298	501
KAF7188117.1	Cytochrome P450	JABCIY010000214.1:93641-91825	XP_007921019.1	24.84	39.49	42	0.0003	4	98	157	302	439	230	385
KAF7188117.1	Cytochrome P450	JABCIY010000214.1:93641-91825	XP_007919810.1	23.94	42.02	41.2	0.0008	4	136	188	333	513	260	447
KAF7188117.1	Cytochrome P450	JABCIY010000214.1:93641-91825	XP_007924158.1	22.73	39.39	40.4	0.001	5	125	198	338	515	249	438
KAF7188117.1	Cytochrome P450	JABCIY010000214.1:93641-91825	XP_007924557.1	24.86	38.38	40.4	0.001	5	123	185	346	517	327	508
KAF7188117.1	Cytochrome P450	JABCIY010000214.1:93641-91825	XP_007926719.1	20.88	42.31	39.7	0.002	5	122	182	345	507	295	473
KAF7188117.1	Cytochrome P450	JABCIY010000214.1:93641-91825	XP_007919723.1	23.93	37.42	39.3	0.003	6	105	163	346	495	291	447
KAF7188117.1	Cytochrome P450	JABCIY010000214.1:93641-91825	XP_007921767.1	32.31	44.62	37.7	0.001	1	43	65	88	152	5	68
KAF7188117.1	Cytochrome P450	JABCIY010000214.1:93641-91825	XP_007920941.1	26.62	41.73	37.4	0.01	5	86	139	53	184	272	401
KAF7188117.1	Cytochrome P450	JABCIY010000214.1:93641-91825	XP_007928777.1	30.23	46.51	36.2	0.004	2	57	86	405	487	1	86
KAF7188117.1	Cytochrome P450	JABCIY010000214.1:93641-91825	XP_007931798.1	23.74	41.73	34.3	0.096	5	85	139	391	508	384	522
KAF7188117.1	Cytochrome P450	JABCIY010000214.1:93641-91825	XP_007930363.1	24.29	38.98	34.3	0.098	5	121	177	340	507	308	480
KAF7188117.1	Cytochrome P450	JABCIY010000214.1:93641-91825	XP_007929478.1	31.15	49.18	32	0.46	1	41	61	348	407	236	296
KAF7188117.1	Cytochrome P450	JABCIY010000214.1:93641-91825	XP_007928113.1	30.99	46.48	31.6	0.18	2	44	71	81	149	11	78
KAF7188117.1	Cytochrome P450	JABCIY010000214.1:93641-91825	XP_007929477.1	19.02	37.5	31.6	0.54	3	137	184	350	524	276	456
KAF7188117.1	Cytochrome P450	JABCIY010000214.1:93641-91825	XP_007927232.1	24.31	38.89	31.2	1	4	94	144	16	148	90	229
KAF7188117.1	Cytochrome P450	JABCIY010000214.1:93641-91825	XP_007932393.1	27.12	52.54	30.4	1.2	2	38	59	16	70	156	213
KAF7188117.1	Cytochrome P450	JABCIY010000214.1:93641-91825	XP_007921463.1	24.46	38.04	30	2	7	122	184	344	514	264	443
KAF7188117.1	Cytochrome P450	JABCIY010000214.1:93641-91825	XP_007929719.1	31.15	45.9	29.3	3.1	1	35	61	459	512	445	505
KAF7188117.1	Cytochrome P450	JABCIY010000214.1:93641-91825	XP_007926722.1	32.84	47.76	29.3	3.3	2	41	67	451	513	438	504
KAF7188117.1	Cytochrome P450	JABCIY010000214.1:93641-91825	XP_007931189.1	38.24	55.88	28.9	1.6	1	20	34	83	116	67	99
KAF7188117.1	Cytochrome P450	JABCIY010000214.1:93641-91825	XP_007927302.1	24.26	40.83	28.9	4.2	8	99	169	344	507	68	212
KAF7188117.1	Cytochrome P450	JABCIY010000214.1:93641-91825	XP_007932020.1	27.12	40.68	28.1	7.3	0	43	59	131	189	163	221
KAF7188117.1	Cytochrome P450	JABCIY010000214.1:93641-91825	XP_007923492.1	32.56	48.84	26.6	5.6	1	23	43	423	465	28	64
KAF7188130.1	Short-chain dehydrogenase/reductase	JABCIY010000214.1:105482-104487	XP_007931282.1	78.66	87.5	526	0	1	68	328	5	330	1	328
KAF7188130.1	Short-chain dehydrogenase/reductase	JABCIY010000214.1:105482-104487	XP_007929680.1	36.2	54.91	187	5e-56	8	195	326	4	324	3	320
KAF7188130.1	Short-chain dehydrogenase/reductase	JABCIY010000214.1:105482-104487	XP_007925918.1	33.45	52.67	119	9e-31	10	169	281	29	300	44	315
KAF7188130.1	Short-chain dehydrogenase/reductase	JABCIY010000214.1:105482-104487	XP_007927428.1	28	47.69	104	1e-25	14	195	325	22	328	9	312
KAF7188130.1	Short-chain dehydrogenase/reductase	JABCIY010000214.1:105482-104487	XP_007919847.1	33.04	51.74	103	1e-25	8	127	230	22	243	13	223
KAF7188130.1	Short-chain dehydrogenase/reductase	JABCIY010000214.1:105482-104487	XP_007929344.1	31.85	49.63	102	4e-25	11	161	270	31	292	41	295
KAF7188130.1	Short-chain dehydrogenase/reductase	JABCIY010000214.1:105482-104487	XP_007925117.1	31.94	50.57	89	2e-20	9	155	263	22	273	10	259
KAF7188130.1	Short-chain dehydrogenase/reductase	JABCIY010000214.1:105482-104487	XP_007920288.1	30.79	45.36	78.6	9e-17	9	187	302	2	290	9	301
KAF7188130.1	Short-chain dehydrogenase/reductase	JABCIY010000214.1:105482-104487	XP_007927944.1	33.14	50.89	70.5	4e-14	5	96	169	25	189	2	157
KAF7188130.1	Short-chain dehydrogenase/reductase	JABCIY010000214.1:105482-104487	XP_007922628.1	30.14	47.37	68.6	3e-13	10	109	209	65	248	59	255
KAF7188130.1	Short-chain dehydrogenase/reductase	JABCIY010000214.1:105482-104487	XP_007919895.1	33.57	48.57	56.6	2e-09	5	81	140	27	162	24	155
KAF7188130.1	Short-chain dehydrogenase/reductase	JABCIY010000214.1:105482-104487	XP_007930626.1	30.32	44.52	55.5	4e-09	4	98	155	29	178	10	159
KAF7188130.1	Short-chain dehydrogenase/reductase	JABCIY010000214.1:105482-104487	XP_007919710.1	28.75	46.88	54.3	1e-08	5	96	160	30	176	10	164
KAF7188130.1	Short-chain dehydrogenase/reductase	JABCIY010000214.1:105482-104487	XP_007929584.1	26.13	40.99	53.9	7e-09	7	125	222	29	243	7	196
KAF7188130.1	Short-chain dehydrogenase/reductase	JABCIY010000214.1:105482-104487	XP_007929709.1	25.44	42.54	53.1	3e-08	7	138	228	27	247	37	239
KAF7188130.1	Short-chain dehydrogenase/reductase	JABCIY010000214.1:105482-104487	XP_007931975.1	31.61	47.74	52.4	4e-08	5	98	155	30	178	14	166
KAF7188130.1	Short-chain dehydrogenase/reductase	JABCIY010000214.1:105482-104487	XP_007929128.1	25.36	50.72	50.8	2e-07	4	84	138	32	157	6	136
KAF7188130.1	Short-chain dehydrogenase/reductase	JABCIY010000214.1:105482-104487	XP_007930970.1	32.24	48.03	50.8	2e-07	7	88	152	30	173	3	147
KAF7188130.1	Short-chain dehydrogenase/reductase	JABCIY010000214.1:105482-104487	XP_007922359.1	27.44	40.47	48.1	1e-06	9	116	215	34	237	51	236
KAF7188130.1	Short-chain dehydrogenase/reductase	JABCIY010000214.1:105482-104487	XP_007922526.1	27.22	41.77	47.8	2e-06	4	100	158	26	178	8	155
KAF7188130.1	Short-chain dehydrogenase/reductase	JABCIY010000214.1:105482-104487	XP_007924223.1	26.19	41.67	47.8	2e-06	6	97	168	29	182	25	179
KAF7188130.1	Short-chain dehydrogenase/reductase	JABCIY010000214.1:105482-104487	XP_007925196.1	25	44.08	47.4	2e-06	3	94	152	29	172	13	152
KAF7188130.1	Short-chain dehydrogenase/reductase	JABCIY010000214.1:105482-104487	XP_007929831.1	25.59	40.76	47.4	2e-06	5	125	211	34	243	5	184
KAF7188130.1	Short-chain dehydrogenase/reductase	JABCIY010000214.1:105482-104487	XP_007926988.1	25.66	46.05	47	2e-06	4	102	152	31	178	5	149
KAF7188130.1	Short-chain dehydrogenase/reductase	JABCIY010000214.1:105482-104487	XP_007923692.1	28.12	43.75	46.2	6e-06	2	82	128	31	157	4	122
KAF7188130.1	Short-chain dehydrogenase/reductase	JABCIY010000214.1:105482-104487	XP_007924267.1	25.23	43.12	43.9	2e-05	9	134	218	33	243	4	199
KAF7188130.1	Short-chain dehydrogenase/reductase	JABCIY010000214.1:105482-104487	XP_007921837.1	28.47	47.45	43.9	3e-05	5	92	137	21	153	74	208
KAF7188130.1	Short-chain dehydrogenase/reductase	JABCIY010000214.1:105482-104487	XP_007919853.1	30.93	48.45	43.1	4e-05	3	55	97	29	122	11	98
KAF7188130.1	Short-chain dehydrogenase/reductase	JABCIY010000214.1:105482-104487	XP_007922442.1	26.05	42.44	42.7	5e-05	11	127	238	25	246	1	205
KAF7188130.1	Short-chain dehydrogenase/reductase	JABCIY010000214.1:105482-104487	XP_007923051.1	25.97	40.69	42.7	7e-05	8	149	231	30	257	20	231
KAF7188130.1	Short-chain dehydrogenase/reductase	JABCIY010000214.1:105482-104487	XP_007929712.1	24.34	46.71	42.7	7e-05	7	93	152	13	155	41	179
KAF7188130.1	Short-chain dehydrogenase/reductase	JABCIY010000214.1:105482-104487	XP_007920202.1	25.95	39.87	42.7	8e-05	5	95	158	26	170	21	169
KAF7188130.1	Short-chain dehydrogenase/reductase	JABCIY010000214.1:105482-104487	XP_007924848.1	30.11	47.31	42.4	0.0001	1	61	93	29	121	19	107
KAF7188130.1	Short-chain dehydrogenase/reductase	JABCIY010000214.1:105482-104487	XP_007924264.1	25.32	42.41	42	0.0001	3	105	158	31	177	10	165
KAF7188130.1	Short-chain dehydrogenase/reductase	JABCIY010000214.1:105482-104487	XP_007924791.1	23.61	45.83	41.6	0.0002	3	97	144	26	159	9	149
KAF7188130.1	Short-chain dehydrogenase/reductase	JABCIY010000214.1:105482-104487	XP_007920860.1	29.11	43.04	41.2	0.0002	5	98	158	30	181	21	170
KAF7188130.1	Short-chain dehydrogenase/reductase	JABCIY010000214.1:105482-104487	XP_007924347.1	27.12	45.76	40.8	0.0004	3	57	118	34	122	18	135
KAF7188130.1	Short-chain dehydrogenase/reductase	JABCIY010000214.1:105482-104487	XP_007932056.1	28.83	44.14	40.4	0.0003	9	131	222	35	248	11	213
KAF7188130.1	Short-chain dehydrogenase/reductase	JABCIY010000214.1:105482-104487	XP_007932012.1	21.78	39.56	40.4	0.0003	5	143	225	31	253	3	196
KAF7188130.1	Short-chain dehydrogenase/reductase	JABCIY010000214.1:105482-104487	XP_007924888.1	26.8	48.45	40.4	0.0004	1	65	97	29	125	7	97
KAF7188130.1	Short-chain dehydrogenase/reductase	JABCIY010000214.1:105482-104487	XP_007924197.1	24.34	41.27	40.4	0.0004	8	107	189	30	189	14	195
KAF7188130.1	Short-chain dehydrogenase/reductase	JABCIY010000214.1:105482-104487	XP_007919794.1	26.32	41.52	40.4	0.0005	5	105	171	27	182	34	198
KAF7188130.1	Short-chain dehydrogenase/reductase	JABCIY010000214.1:105482-104487	XP_007925714.1	25.31	37.96	40	0.0005	8	151	245	5	242	18	237
KAF7188130.1	Short-chain dehydrogenase/reductase	JABCIY010000214.1:105482-104487	XP_007922978.1	30	48.18	39.7	0.0007	3	67	110	18	125	2	103
KAF7188130.1	Short-chain dehydrogenase/reductase	JABCIY010000214.1:105482-104487	XP_007919685.1	25.76	41.05	39.3	0.0007	8	128	229	27	246	6	201
KAF7188130.1	Short-chain dehydrogenase/reductase	JABCIY010000214.1:105482-104487	XP_007921481.1	23.96	39.63	39.3	0.0009	6	138	217	29	243	13	204
KAF7188130.1	Short-chain dehydrogenase/reductase	JABCIY010000214.1:105482-104487	XP_007925696.1	27.96	41.71	38.9	0.001	11	115	211	30	228	1	186
KAF7188130.1	Short-chain dehydrogenase/reductase	JABCIY010000214.1:105482-104487	XP_007925152.1	29.17	50	38.5	0.002	3	62	96	28	122	9	99
KAF7188130.1	Short-chain dehydrogenase/reductase	JABCIY010000214.1:105482-104487	XP_007929773.1	29.47	50.53	38.5	0.003	3	57	95	29	123	314	398
KAF7188130.1	Short-chain dehydrogenase/reductase	JABCIY010000214.1:105482-104487	XP_007920249.1	25.2	45.67	38.1	0.003	3	88	127	30	153	101	223
KAF7188130.1	Short-chain dehydrogenase/reductase	JABCIY010000214.1:105482-104487	XP_007924281.1	27.45	52.94	38.1	0.003	4	61	102	30	123	9	105
KAF7188130.1	Short-chain dehydrogenase/reductase	JABCIY010000214.1:105482-104487	XP_007927957.1	26.45	44.52	37.7	0.003	5	101	155	29	181	32	175
KAF7188130.1	Short-chain dehydrogenase/reductase	JABCIY010000214.1:105482-104487	XP_007920893.1	27.56	41.73	37.4	0.003	4	73	127	32	154	3	114
KAF7188130.1	Short-chain dehydrogenase/reductase	JABCIY010000214.1:105482-104487	XP_007929773.1	24.85	44.38	37	0.007	7	99	169	30	186	10	162
KAF7188130.1	Short-chain dehydrogenase/reductase	JABCIY010000214.1:105482-104487	XP_007924703.1	29.9	47.42	37	0.004	3	56	97	29	122	11	98
KAF7188130.1	Short-chain dehydrogenase/reductase	JABCIY010000214.1:105482-104487	XP_007932464.1	29.93	42.86	37	0.005	6	90	147	31	169	5	146
KAF7188130.1	Short-chain dehydrogenase/reductase	JABCIY010000214.1:105482-104487	XP_007925722.1	27.39	42.61	37	0.005	11	122	230	27	243	87	284
KAF7188130.1	Short-chain dehydrogenase/reductase	JABCIY010000214.1:105482-104487	XP_007924281.1	25	48.65	36.6	0.009	6	97	148	14	159	304	439
KAF7188130.1	Short-chain dehydrogenase/reductase	JABCIY010000214.1:105482-104487	XP_007923860.1	25.77	45.36	36.6	0.007	1	66	97	31	121	8	104
KAF7188130.1	Short-chain dehydrogenase/reductase	JABCIY010000214.1:105482-104487	XP_007927119.1	29.17	51.04	36.6	0.007	4	61	96	29	122	44	134
KAF7188130.1	Short-chain dehydrogenase/reductase	JABCIY010000214.1:105482-104487	XP_007922702.1	26.32	46.32	36.6	0.007	2	60	95	29	123	2	86
KAF7188130.1	Short-chain dehydrogenase/reductase	JABCIY010000214.1:105482-104487	XP_007925788.1	30.61	50	36.2	0.008	3	58	98	29	122	5	96
KAF7188130.1	Short-chain dehydrogenase/reductase	JABCIY010000214.1:105482-104487	XP_007930759.1	24.65	42.25	35.4	0.014	4	89	142	26	157	8	141
KAF7188130.1	Short-chain dehydrogenase/reductase	JABCIY010000214.1:105482-104487	XP_007924235.1	27.1	46.73	35.4	0.015	3	64	107	85	191	43	135
KAF7188130.1	Short-chain dehydrogenase/reductase	JABCIY010000214.1:105482-104487	XP_007920608.1	25.19	43.51	35	0.017	3	86	131	29	157	6	126
KAF7188130.1	Short-chain dehydrogenase/reductase	JABCIY010000214.1:105482-104487	XP_007926430.1	23.08	39.23	35	0.022	3	89	130	31	159	87	206
KAF7188130.1	Short-chain dehydrogenase/reductase	JABCIY010000214.1:105482-104487	XP_007931484.1	24.48	44.06	34.7	0.025	4	98	143	18	158	5	139
KAF7188130.1	Short-chain dehydrogenase/reductase	JABCIY010000214.1:105482-104487	XP_007922488.1	27.27	45.45	34.7	0.035	11	121	220	30	243	1054	1240
KAF7188130.1	Short-chain dehydrogenase/reductase	JABCIY010000214.1:105482-104487	XP_007932003.1	26.6	48.94	34.3	0.038	2	61	94	31	123	11	97
KAF7188130.1	Short-chain dehydrogenase/reductase	JABCIY010000214.1:105482-104487	XP_007930646.1	25.73	37.34	33.9	0.046	10	140	241	26	256	43	254
KAF7188130.1	Short-chain dehydrogenase/reductase	JABCIY010000214.1:105482-104487	XP_007922166.1	22.9	45.8	33.5	0.05	4	87	131	25	151	1	121
KAF7188130.1	Short-chain dehydrogenase/reductase	JABCIY010000214.1:105482-104487	XP_007927021.1	26	43	33.5	0.062	2	60	100	23	122	9	94
KAF7188130.1	Short-chain dehydrogenase/reductase	JABCIY010000214.1:105482-104487	XP_007925174.1	20.21	53.19	33.1	0.076	2	73	94	29	121	12	104
KAF7188130.1	Short-chain dehydrogenase/reductase	JABCIY010000214.1:105482-104487	XP_007928753.1	25.81	48.39	33.1	0.084	2	61	93	34	121	10	99
KAF7188130.1	Short-chain dehydrogenase/reductase	JABCIY010000214.1:105482-104487	XP_007927023.1	20.59	37.25	33.1	0.089	5	134	204	30	223	19	204
KAF7188130.1	Short-chain dehydrogenase/reductase	JABCIY010000214.1:105482-104487	XP_007926071.1	25.49	46.08	32.3	0.11	3	65	102	29	126	126	220
KAF7188130.1	Short-chain dehydrogenase/reductase	JABCIY010000214.1:105482-104487	XP_007923945.1	25.47	40.09	32.3	0.16	8	120	212	32	237	37	216
KAF7188130.1	Short-chain dehydrogenase/reductase	JABCIY010000214.1:105482-104487	XP_007928046.1	22.58	47.31	32	0.18	1	69	93	32	121	5	97
KAF7188130.1	Short-chain dehydrogenase/reductase	JABCIY010000214.1:105482-104487	XP_007919882.1	25.18	38.13	32	0.21	4	93	139	20	152	1	134
KAF7188130.1	Short-chain dehydrogenase/reductase	JABCIY010000214.1:105482-104487	XP_007923638.1	23.13	38.81	31.6	0.26	4	78	134	47	162	34	160
KAF7188130.1	Short-chain dehydrogenase/reductase	JABCIY010000214.1:105482-104487	XP_007924495.1	32.97	48.35	31.2	0.28	3	50	91	35	122	1	83
KAF7188130.1	Short-chain dehydrogenase/reductase	JABCIY010000214.1:105482-104487	XP_007919894.1	24.62	39.49	31.2	0.36	8	120	195	59	242	60	238
KAF7188130.1	Short-chain dehydrogenase/reductase	JABCIY010000214.1:105482-104487	XP_007922424.1	24.89	39.66	31.2	0.38	11	129	237	29	248	25	229
KAF7188130.1	Short-chain dehydrogenase/reductase	JABCIY010000214.1:105482-104487	XP_007928590.1	24.73	41.94	30.8	0.46	1	67	93	30	122	26	115
KAF7188130.1	Short-chain dehydrogenase/reductase	JABCIY010000214.1:105482-104487	XP_007930223.1	28.21	46.15	30.8	0.5	2	38	78	31	90	4	81
KAF7188130.1	Short-chain dehydrogenase/reductase	JABCIY010000214.1:105482-104487	XP_007921888.1	27.45	44.12	30.4	0.69	3	65	102	24	121	126	222
KAF7188130.1	Short-chain dehydrogenase/reductase	JABCIY010000214.1:105482-104487	XP_007931480.1	31.34	44.78	29.6	0.84	1	33	67	13	66	111	177
KAF7188130.1	Short-chain dehydrogenase/reductase	JABCIY010000214.1:105482-104487	XP_007925625.1	25.77	43.3	29.6	0.92	3	60	97	92	182	63	153
KAF7188130.1	Short-chain dehydrogenase/reductase	JABCIY010000214.1:105482-104487	XP_007928754.1	26.81	40.58	29.3	1.4	6	76	138	34	157	51	177
KAF7188130.1	Short-chain dehydrogenase/reductase	JABCIY010000214.1:105482-104487	XP_007921839.1	25.51	44.9	29.3	1.6	4	63	98	30	123	16	107
KAF7188130.1	Short-chain dehydrogenase/reductase	JABCIY010000214.1:105482-104487	XP_007923512.1	22.58	44.35	28.9	1.7	2	93	124	29	151	15	136
KAF7188130.1	Short-chain dehydrogenase/reductase	JABCIY010000214.1:105482-104487	XP_007925211.1	21.88	47.92	28.9	2	1	70	96	31	121	111	206
KAF7188130.1	Short-chain dehydrogenase/reductase	JABCIY010000214.1:105482-104487	XP_007921601.1	28	42.67	28.5	2.4	2	52	75	192	266	3	75
KAF7188130.1	Short-chain dehydrogenase/reductase	JABCIY010000214.1:105482-104487	XP_007925761.1	23.87	36.13	28.5	2.7	4	88	155	142	287	117	250
KAF7188130.1	Short-chain dehydrogenase/reductase	JABCIY010000214.1:105482-104487	XP_007921510.1	21.47	38.74	28.1	3.1	9	104	191	32	193	1	174
KAF7188130.1	Short-chain dehydrogenase/reductase	JABCIY010000214.1:105482-104487	XP_007931511.1	33.33	52.38	28.1	3.1	0	28	42	40	81	5	46
KAF7188130.1	Short-chain dehydrogenase/reductase	JABCIY010000214.1:105482-104487	XP_007929652.1	22.5	36.88	28.1	3.1	5	84	160	36	191	4	127
KAF7188130.1	Short-chain dehydrogenase/reductase	JABCIY010000214.1:105482-104487	XP_007922625.1	26.27	40.68	28.1	3.4	4	81	118	30	145	2	115
KAF7188130.1	Short-chain dehydrogenase/reductase	JABCIY010000214.1:105482-104487	XP_007920391.1	38.24	55.88	28.1	4	1	20	34	239	271	60	93
KAF7188130.1	Short-chain dehydrogenase/reductase	JABCIY010000214.1:105482-104487	XP_007920963.1	29.23	55.38	28.1	4.6	2	40	65	24	85	351	412
KAF7188130.1	Short-chain dehydrogenase/reductase	JABCIY010000214.1:105482-104487	XP_007923060.1	21.21	40	27.7	4.7	6	100	165	29	177	19	169
KAF7188130.1	Short-chain dehydrogenase/reductase	JABCIY010000214.1:105482-104487	XP_007928026.1	26.14	42.05	27.3	7.5	2	60	88	192	279	73	155
KAF7188130.1	Short-chain dehydrogenase/reductase	JABCIY010000214.1:105482-104487	XP_007919839.1	26.23	47.54	26.9	7.4	1	40	61	275	330	130	190
KAF7188114.1	PKS	JABCIY010000214.1:106081-114282	XP_007931278.1	79.57	86.97	4224	0	7	464	2594	1	2583	1	2539
KAF7188114.1	PKS	JABCIY010000214.1:106081-114282	XP_007929903.1	30.53	46.59	775	0	46	1194	1949	12	1924	1	1825
KAF7188114.1	PKS	JABCIY010000214.1:106081-114282	XP_007930181.1	30.79	47.81	680	0	54	1072	1851	6	1741	4	1760
KAF7188114.1	PKS	JABCIY010000214.1:106081-114282	XP_007922357.1	33.67	50.19	629	0	37	697	1289	6	1211	12	1225
KAF7188114.1	PKS	JABCIY010000214.1:106081-114282	XP_007930394.1	33.07	49.05	530	2e-152	36	695	1264	6	1212	5	1174
KAF7188114.1	PKS	JABCIY010000214.1:106081-114282	XP_007929626.1	29.77	44.39	317	3e-87	29	553	944	7	919	388	1252
KAF7188114.1	PKS	JABCIY010000214.1:106081-114282	XP_007931490.1	29.56	43.92	309	2e-84	30	547	954	7	925	372	1235
KAF7188114.1	PKS	JABCIY010000214.1:106081-114282	XP_007928748.1	32.31	47.13	297	3e-81	25	423	783	6	754	1	710
KAF7188114.1	PKS	JABCIY010000214.1:106081-114282	XP_007930394.1	31.76	51.18	167	2e-41	13	226	381	1398	1753	1363	1734
KAF7188114.1	PKS	JABCIY010000214.1:106081-114282	XP_007922357.1	29.44	48.31	163	5e-40	14	272	445	2132	2564	1788	2202
KAF7188114.1	PKS	JABCIY010000214.1:106081-114282	XP_007929903.1	26.83	46.33	155	1e-37	10	309	477	2111	2566	1984	2441
KAF7188114.1	PKS	JABCIY010000214.1:106081-114282	XP_007922905.1	43.87	60.38	154	1e-37	5	112	212	1399	1606	369	577
KAF7188114.1	PKS	JABCIY010000214.1:106081-114282	XP_007930394.1	25.19	44.89	123	5e-28	11	249	401	2196	2581	2078	2442
KAF7188114.1	PKS	JABCIY010000214.1:106081-114282	XP_007922905.1	24.18	43.43	114	3e-25	13	276	426	2140	2564	869	1248
KAF7188114.1	PKS	JABCIY010000214.1:106081-114282	XP_007930181.1	36.36	49.7	95.9	2e-19	2	93	165	2196	2357	2140	2295
KAF7188114.1	PKS	JABCIY010000214.1:106081-114282	XP_007924757.1	21.14	41.46	55.5	1e-07	3	185	246	156	392	149	394
KAF7188114.1	PKS	JABCIY010000214.1:106081-114282	XP_007932418.1	26.6	38.05	49.3	2e-05	16	123	297	165	450	173	385
KAF7188114.1	PKS	JABCIY010000214.1:106081-114282	XP_007922357.1	23.33	37.78	46.2	0.0002	7	167	270	1680	1930	1379	1627
KAF7188114.1	PKS	JABCIY010000214.1:106081-114282	XP_007930181.1	26.24	43.97	44.7	0.0004	4	93	141	2428	2564	2311	2444
KAF7188114.1	PKS	JABCIY010000214.1:106081-114282	XP_007922905.1	24.87	43.92	42	0.003	8	127	189	1726	1905	606	788
KAF7188114.1	PKS	JABCIY010000214.1:106081-114282	XP_007931430.1	28.95	48.25	39.7	0.011	4	70	114	1443	1552	170	276
KAF7188114.1	PKS	JABCIY010000214.1:106081-114282	XP_007924594.1	33.82	54.41	38.9	0.017	2	41	68	717	781	166	232
KAF7188114.1	PKS	JABCIY010000214.1:106081-114282	XP_007928924.1	23.66	46.56	38.5	0.017	4	77	131	1440	1562	53	168
KAF7188114.1	PKS	JABCIY010000214.1:106081-114282	XP_007924281.1	23.93	38.65	34.7	0.5	3	108	163	2198	2356	318	468
KAF7188114.1	PKS	JABCIY010000214.1:106081-114282	XP_007929773.1	22.81	41.52	33.5	1.1	5	105	171	2199	2354	10	168
KAF7188114.1	PKS	JABCIY010000214.1:106081-114282	XP_007932418.1	31.51	49.32	31.6	4.1	2	43	73	1120	1192	840	905
KAF7188114.1	PKS	JABCIY010000214.1:106081-114282	XP_007926844.1	20.2	39.39	31.2	4	1	76	99	735	833	352	447
KAF7188114.1	PKS	JABCIY010000214.1:106081-114282	XP_007928235.1	25.61	43.9	31.2	4.6	1	57	82	161	242	98	175
KAF7188114.1	PKS	JABCIY010000214.1:106081-114282	XP_007924281.1	22.28	40.41	30.8	7.2	7	126	193	2199	2375	9	193
KAF7188126.1	Monooxygenase	JABCIY010000214.1:116810-114898	XP_007931363.1	79.93	86.84	1002	0	1	120	608	1	606	1	608
KAF7188126.1	Monooxygenase	JABCIY010000214.1:116810-114898	XP_007931876.1	32.35	46.47	230	9e-67	22	349	609	10	572	19	610
KAF7188126.1	Monooxygenase	JABCIY010000214.1:116810-114898	XP_007927146.1	29.09	48.02	211	4e-60	18	383	581	5	568	3	571
KAF7188126.1	Monooxygenase	JABCIY010000214.1:116810-114898	XP_007925197.1	27.42	47.28	210	1e-59	16	382	569	18	577	31	577
KAF7188126.1	Monooxygenase	JABCIY010000214.1:116810-114898	XP_007929581.1	30.12	45.18	197	4e-55	19	348	591	7	565	1	558
KAF7188126.1	Monooxygenase	JABCIY010000214.1:116810-114898	XP_007928901.1	26	45	68.2	3e-12	5	136	200	2	194	4	198
KAF7188126.1	Monooxygenase	JABCIY010000214.1:116810-114898	XP_007920243.1	23.12	37.92	58.9	2e-09	14	264	385	3	377	33	395
KAF7188126.1	Monooxygenase	JABCIY010000214.1:116810-114898	XP_007920633.1	25.61	46.34	54.7	4e-08	5	116	164	11	172	6	165
KAF7188126.1	Monooxygenase	JABCIY010000214.1:116810-114898	XP_007927947.1	21.64	36.32	52.4	3e-07	16	258	402	3	378	51	421
KAF7188126.1	Monooxygenase	JABCIY010000214.1:116810-114898	XP_007928589.1	26.75	47.77	52	3e-07	4	106	157	6	160	9	158
KAF7188126.1	Monooxygenase	JABCIY010000214.1:116810-114898	XP_007926573.1	23.79	44.66	50.8	8e-07	8	141	206	12	205	65	266
KAF7188126.1	Monooxygenase	JABCIY010000214.1:116810-114898	XP_007932053.1	22.22	35.86	50.8	9e-07	16	242	396	12	375	41	402
KAF7188126.1	Monooxygenase	JABCIY010000214.1:116810-114898	XP_007927931.1	24.65	39.07	49.7	2e-06	8	142	215	12	220	58	258
KAF7188126.1	Monooxygenase	JABCIY010000214.1:116810-114898	XP_007928864.1	24.44	41.78	48.5	4e-06	9	137	225	12	220	42	249
KAF7188126.1	Monooxygenase	JABCIY010000214.1:116810-114898	XP_007924279.1	24.07	41.98	48.1	6e-06	5	100	162	12	160	22	173
KAF7188126.1	Monooxygenase	JABCIY010000214.1:116810-114898	XP_007931800.1	25	42.86	46.2	2e-05	8	108	168	11	172	21	176
KAF7188126.1	Monooxygenase	JABCIY010000214.1:116810-114898	XP_007923911.1	22.36	40.93	45.8	3e-05	9	155	237	12	240	21	236
KAF7188126.1	Monooxygenase	JABCIY010000214.1:116810-114898	XP_007919750.1	24.36	41.67	45.4	3e-05	5	105	156	8	160	5	150
KAF7188126.1	Monooxygenase	JABCIY010000214.1:116810-114898	XP_007924222.1	22.79	43.72	42.7	0.0002	10	144	215	2	205	82	285
KAF7188126.1	Monooxygenase	JABCIY010000214.1:116810-114898	XP_007926424.1	24	45.6	41.6	0.0006	5	88	125	36	159	51	169
KAF7188126.1	Monooxygenase	JABCIY010000214.1:116810-114898	XP_007926244.1	22.27	40.61	41.2	0.0007	8	158	229	12	231	9	226
KAF7188126.1	Monooxygenase	JABCIY010000214.1:116810-114898	XP_007925901.1	21.09	36.73	39.3	0.003	18	279	441	2	418	14	409
KAF7188126.1	Monooxygenase	JABCIY010000214.1:116810-114898	XP_007925456.1	22.63	43.07	38.5	0.006	3	95	137	2	135	47	175
KAF7188126.1	Monooxygenase	JABCIY010000214.1:116810-114898	XP_007931990.1	27.33	43.02	37	0.015	10	92	172	11	158	7	169
KAF7188126.1	Monooxygenase	JABCIY010000214.1:116810-114898	XP_007925670.1	28.21	46.15	37	0.017	1	54	78	11	88	8	83
KAF7188126.1	Monooxygenase	JABCIY010000214.1:116810-114898	XP_007931965.1	20.92	40.17	35.4	0.05	9	165	239	3	235	4	224
KAF7188126.1	Monooxygenase	JABCIY010000214.1:116810-114898	XP_007929336.1	31.37	56.86	35	0.056	0	35	51	1	51	4	54
KAF7188126.1	Monooxygenase	JABCIY010000214.1:116810-114898	XP_007930711.1	30.43	47.83	35	0.07	1	46	69	93	161	86	152
KAF7188126.1	Monooxygenase	JABCIY010000214.1:116810-114898	XP_007928692.1	25.37	43.28	34.3	0.1	5	84	134	11	134	85	212
KAF7188126.1	Monooxygenase	JABCIY010000214.1:116810-114898	XP_007921947.1	37.5	53.12	34.3	0.11	2	37	64	4	67	25	85
KAF7188126.1	Monooxygenase	JABCIY010000214.1:116810-114898	XP_007924427.1	30.95	42.86	33.5	0.14	3	43	84	150	222	120	199
KAF7188126.1	Monooxygenase	JABCIY010000214.1:116810-114898	XP_007930637.1	21.52	39.87	33.5	0.2	7	108	158	11	162	13	160
KAF7188126.1	Monooxygenase	JABCIY010000214.1:116810-114898	XP_007920189.1	20.05	37.28	33.1	0.23	19	255	389	12	378	68	422
KAF7188126.1	Monooxygenase	JABCIY010000214.1:116810-114898	XP_007922270.1	50	65.79	32	0.61	2	15	38	471	504	31	68
KAF7188126.1	Monooxygenase	JABCIY010000214.1:116810-114898	XP_007931329.1	26.17	42.95	30.8	1.2	8	88	149	70	208	111	247
KAF7188126.1	Monooxygenase	JABCIY010000214.1:116810-114898	XP_007929335.1	22.62	42.26	30	1.9	7	111	168	7	161	176	337
KAF7188126.1	Monooxygenase	JABCIY010000214.1:116810-114898	XP_007930036.1	40.48	64.29	30	2.1	2	21	42	12	52	5	43
KAF7188126.1	Monooxygenase	JABCIY010000214.1:116810-114898	XP_007925286.1	24.47	42.55	29.6	2.6	2	60	94	8	92	177	268
KAF7188126.1	Monooxygenase	JABCIY010000214.1:116810-114898	XP_007922248.1	26.87	44.78	28.9	4.7	1	47	67	91	155	89	155
KAF7188126.1	Monooxygenase	JABCIY010000214.1:116810-114898	XP_007922243.1	56.52	69.57	28.5	5.7	0	10	23	3	25	5	27
KAF7188126.1	Monooxygenase	JABCIY010000214.1:116810-114898	XP_007924502.1	19.44	44.44	28.5	6.6	2	51	72	94	162	116	183
KAF7192428.1	2-dehydropantoate 2-reductase-like	JABCIY010000145.1:3942-5336	XP_007924129.1	92	96.47	787	0	0	34	425	40	464	33	457
KAF7192428.1	2-dehydropantoate 2-reductase-like	JABCIY010000145.1:3942-5336	XP_007931361.1	32.61	47.2	135	4e-36	6	153	322	125	443	43	303
KAF7192428.1	2-dehydropantoate 2-reductase-like	JABCIY010000145.1:3942-5336	XP_007931361.1	47.22	66.67	73.6	1e-14	0	38	72	17	88	2	73
KAF7192428.1	2-dehydropantoate 2-reductase-like	JABCIY010000145.1:3942-5336	XP_007922760.1	26	41.67	43.5	7e-05	18	156	300	163	450	84	329
KAF7192428.1	2-dehydropantoate 2-reductase-like	JABCIY010000145.1:3942-5336	XP_007927131.1	31.58	46.49	42.4	0.0002	3	66	114	319	428	193	298
KAF7192428.1	2-dehydropantoate 2-reductase-like	JABCIY010000145.1:3942-5336	XP_007928151.1	27.41	45.93	37.7	0.005	5	80	135	316	441	202	327
KAF7192428.1	2-dehydropantoate 2-reductase-like	JABCIY010000145.1:3942-5336	XP_007925159.1	23.81	39.8	35.8	0.021	12	179	294	144	429	59	315
KAF7192428.1	2-dehydropantoate 2-reductase-like	JABCIY010000145.1:3942-5336	XP_007926452.1	28.69	46.72	31.6	0.42	5	64	122	319	429	180	289
KAF7192428.1	2-dehydropantoate 2-reductase-like	JABCIY010000145.1:3942-5336	XP_007925302.1	37.5	62.5	31.6	0.58	0	20	32	397	428	341	372
KAF7192428.1	2-dehydropantoate 2-reductase-like	JABCIY010000145.1:3942-5336	XP_007923471.1	37.5	65.62	30.8	0.79	1	17	32	417	445	345	376
KAF7192428.1	2-dehydropantoate 2-reductase-like	JABCIY010000145.1:3942-5336	XP_007927121.1	25.97	38.96	28.1	6.1	1	52	77	138	209	162	238
KAF7189289.1	NRPS	JABCIY010000193.1:310888-318360	XP_007922073.1	30.8	49.51	748	0	38	1083	1721	765	2424	3158	4831
KAF7189289.1	NRPS	JABCIY010000193.1:310888-318360	XP_007929480.1	34.39	52.09	681	0	27	760	1294	767	2013	583	1834
KAF7189289.1	NRPS	JABCIY010000193.1:310888-318360	XP_007929480.1	35.26	52.25	632	0	33	731	1265	783	2003	3255	4475
KAF7189289.1	NRPS	JABCIY010000193.1:310888-318360	XP_007922073.1	30.86	48.97	625	0	27	871	1403	955	2308	2268	3620
KAF7189289.1	NRPS	JABCIY010000193.1:310888-318360	XP_007929480.1	32.68	52.42	616	8e-179	33	767	1282	764	1994	5440	6676
KAF7189289.1	NRPS	JABCIY010000193.1:310888-318360	XP_007931362.1	33	51.13	564	7e-164	38	752	1285	32	1260	1356	2587
KAF7189289.1	NRPS	JABCIY010000193.1:310888-318360	XP_007922073.1	27.35	46.58	536	4e-154	39	1095	1638	746	2338	481	2068
KAF7189289.1	NRPS	JABCIY010000193.1:310888-318360	XP_007922073.1	32.04	48.74	462	6e-131	22	608	1030	1374	2369	30	1001
KAF7189289.1	NRPS	JABCIY010000193.1:310888-318360	XP_007929480.1	29.25	43.84	462	5e-131	45	919	1501	923	2342	2304	3742
KAF7189289.1	NRPS	JABCIY010000193.1:310888-318360	XP_007929480.1	26.86	44.31	437	2e-123	54	1048	1679	764	2338	4332	5934
KAF7189289.1	NRPS	JABCIY010000193.1:310888-318360	XP_007925658.1	25.37	43.64	351	2e-97	55	1031	1604	781	2338	722	2205
KAF7189289.1	NRPS	JABCIY010000193.1:310888-318360	XP_007931362.1	27.56	42.61	308	2e-84	31	681	1103	1327	2340	1	1074
KAF7189289.1	NRPS	JABCIY010000193.1:310888-318360	XP_007922073.1	32.66	52.53	297	1e-80	14	364	594	774	1355	1597	2166
KAF7189289.1	NRPS	JABCIY010000193.1:310888-318360	XP_007929480.1	27.05	42.08	283	2e-76	29	700	1098	1327	2344	9	1085
KAF7189289.1	NRPS	JABCIY010000193.1:310888-318360	XP_007929313.1	27.09	45.61	276	1e-75	32	585	945	1546	2426	12	916
KAF7189289.1	NRPS	JABCIY010000193.1:310888-318360	XP_007932027.1	23.88	42.52	274	1e-73	56	1016	1545	841	2305	2165	3629
KAF7189289.1	NRPS	JABCIY010000193.1:310888-318360	XP_007932027.1	23.97	40.83	264	2e-70	53	1038	1619	780	2305	484	2002
KAF7189289.1	NRPS	JABCIY010000193.1:310888-318360	XP_007928935.1	43.96	59.73	238	1e-68	3	157	298	32	329	41	328
KAF7189289.1	NRPS	JABCIY010000193.1:310888-318360	XP_007925658.1	25.47	43.07	221	7e-58	31	650	1017	1307	2305	191	1117
KAF7189289.1	NRPS	JABCIY010000193.1:310888-318360	XP_007929313.1	40.19	59.49	219	1e-57	6	180	316	44	354	12	323
KAF7189289.1	NRPS	JABCIY010000193.1:310888-318360	XP_007924863.1	28.34	44.28	203	2e-53	25	419	734	1616	2336	118	757
KAF7189289.1	NRPS	JABCIY010000193.1:310888-318360	XP_007931362.1	23.8	40.28	197	3e-50	35	745	1147	771	1842	572	1664
KAF7189289.1	NRPS	JABCIY010000193.1:310888-318360	XP_007932027.1	25.79	42.21	187	3e-47	33	571	950	1417	2306	47	922
KAF7189289.1	NRPS	JABCIY010000193.1:310888-318360	XP_007931362.1	28.08	46.54	174	2e-43	15	322	520	1859	2348	2098	2595
KAF7189289.1	NRPS	JABCIY010000193.1:310888-318360	XP_007929312.1	47.24	63.8	146	6e-36	4	79	163	357	519	45	200
KAF7189289.1	NRPS	JABCIY010000193.1:310888-318360	XP_007930181.1	22.9	39.52	144	2e-34	38	729	1131	984	2034	2570	3637
KAF7189289.1	NRPS	JABCIY010000193.1:310888-318360	XP_007926309.1	32.09	51.49	130	4e-32	6	170	268	1541	1797	46	312
KAF7189289.1	NRPS	JABCIY010000193.1:310888-318360	XP_007929480.1	34.58	52.88	126	7e-29	10	176	295	35	325	6225	6506
KAF7189289.1	NRPS	JABCIY010000193.1:310888-318360	XP_007931809.1	26.04	43.49	123	4e-28	33	398	699	1418	2040	63	718
KAF7189289.1	NRPS	JABCIY010000193.1:310888-318360	XP_007932474.1	21.98	39.08	119	9e-27	21	416	696	1392	1979	23	699
KAF7189289.1	NRPS	JABCIY010000193.1:310888-318360	XP_007932027.1	24.41	41.71	117	4e-26	17	333	549	843	1355	3794	4296
KAF7189289.1	NRPS	JABCIY010000193.1:310888-318360	XP_007925658.1	31.68	49.5	115	9e-26	13	174	303	33	325	1409	1688
KAF7189289.1	NRPS	JABCIY010000193.1:310888-318360	XP_007931809.1	30.28	48.01	113	4e-25	11	201	327	32	342	196	511
KAF7189289.1	NRPS	JABCIY010000193.1:310888-318360	XP_007929480.1	33.9	48.63	111	4e-24	11	158	292	34	313	2904	3172
KAF7189289.1	NRPS	JABCIY010000193.1:310888-318360	XP_007925658.1	22.5	39.76	111	2e-24	13	416	591	778	1352	1729	2293
KAF7189289.1	NRPS	JABCIY010000193.1:310888-318360	XP_007929313.1	25.66	41.89	107	3e-23	19	336	530	771	1260	326	837
KAF7189289.1	NRPS	JABCIY010000193.1:310888-318360	XP_007932027.1	31.09	47.44	105	2e-22	15	183	312	25	321	159	453
KAF7189289.1	NRPS	JABCIY010000193.1:310888-318360	XP_007929480.1	31.39	46.93	102	1e-21	14	164	309	35	315	221	509
KAF7189289.1	NRPS	JABCIY010000193.1:310888-318360	XP_007929480.1	32.33	47	100	5e-21	13	180	300	30	315	5110	5400
KAF7189289.1	NRPS	JABCIY010000193.1:310888-318360	XP_007929480.1	34.9	48.66	100	6e-21	13	165	298	40	328	4013	4290
KAF7189289.1	NRPS	JABCIY010000193.1:310888-318360	XP_007932474.1	28.41	41.78	100	6e-21	12	204	359	34	350	201	548
KAF7189289.1	NRPS	JABCIY010000193.1:310888-318360	XP_007922488.1	23.03	40.69	100	5e-21	24	394	634	1403	1988	19	606
KAF7189289.1	NRPS	JABCIY010000193.1:310888-318360	XP_007932027.1	29.25	45.97	97.8	4e-20	12	207	335	41	365	2858	3172
KAF7189289.1	NRPS	JABCIY010000193.1:310888-318360	XP_007932027.1	24.77	41.04	95.1	2e-19	22	362	541	777	1294	3176	3694
KAF7189289.1	NRPS	JABCIY010000193.1:310888-318360	XP_007932027.1	22.97	42.03	94.4	4e-19	22	413	640	775	1379	1540	2134
KAF7189289.1	NRPS	JABCIY010000193.1:310888-318360	XP_007925658.1	31.99	47.14	91.7	2e-18	11	175	297	33	325	414	687
KAF7189289.1	NRPS	JABCIY010000193.1:310888-318360	XP_007930181.1	27.08	47.32	91.7	2e-18	14	207	336	38	347	3144	3467
KAF7189289.1	NRPS	JABCIY010000193.1:310888-318360	XP_007931362.1	29.67	42.33	90.9	4e-18	9	176	300	34	310	213	500
KAF7189289.1	NRPS	JABCIY010000193.1:310888-318360	XP_007932027.1	26.67	45.67	89.7	1e-17	13	187	300	35	325	1223	1498
KAF7189289.1	NRPS	JABCIY010000193.1:310888-318360	XP_007922073.1	29.77	42.72	84.3	4e-16	13	179	309	34	325	3923	4210
KAF7189289.1	NRPS	JABCIY010000193.1:310888-318360	XP_007929480.1	28.61	43.63	80.9	6e-15	16	198	353	34	359	1363	1688
KAF7189289.1	NRPS	JABCIY010000193.1:310888-318360	XP_007922488.1	29.34	43.85	80.9	4e-15	10	195	317	37	341	171	470
KAF7189289.1	NRPS	JABCIY010000193.1:310888-318360	XP_007924863.1	26.07	41.72	73.9	4e-13	12	180	326	766	1077	322	600
KAF7189289.1	NRPS	JABCIY010000193.1:310888-318360	XP_007928935.1	29.23	44.01	72.8	3e-13	12	166	284	1542	1810	49	312
KAF7189289.1	NRPS	JABCIY010000193.1:310888-318360	XP_007922073.1	28.23	44.9	72	3e-12	13	177	294	34	310	2843	3119
KAF7189289.1	NRPS	JABCIY010000193.1:310888-318360	XP_007926309.1	28.08	44.86	70.9	8e-13	12	172	292	37	310	44	315
KAF7189289.1	NRPS	JABCIY010000193.1:310888-318360	XP_007929101.1	24.34	43.11	70.5	4e-12	13	223	341	37	360	184	506
KAF7189289.1	NRPS	JABCIY010000193.1:310888-318360	XP_007932027.1	25	41.58	68.2	3e-11	13	264	392	1932	2302	3789	4171
KAF7189289.1	NRPS	JABCIY010000193.1:310888-318360	XP_007932027.1	23.52	40.22	66.2	1e-10	19	264	455	1887	2304	4319	4726
KAF7189289.1	NRPS	JABCIY010000193.1:310888-318360	XP_007924265.1	25.24	42.27	63.5	5e-10	12	198	317	37	337	186	479
KAF7189289.1	NRPS	JABCIY010000193.1:310888-318360	XP_007924293.1	24.68	41.98	62.8	9e-10	17	226	393	1542	1903	232	585
KAF7189289.1	NRPS	JABCIY010000193.1:310888-318360	XP_007922073.1	27.3	43.42	62	3e-09	16	181	304	21	306	176	457
KAF7189289.1	NRPS	JABCIY010000193.1:310888-318360	XP_007929101.1	22.36	38.4	62	1e-09	21	249	474	1401	1801	21	448
KAF7189289.1	NRPS	JABCIY010000193.1:310888-318360	XP_007922073.1	24.92	41.86	60.1	1e-08	12	193	301	26	310	1259	1542
KAF7189289.1	NRPS	JABCIY010000193.1:310888-318360	XP_007930278.1	23.78	38.68	59.7	7e-09	14	198	349	42	348	198	520
KAF7189289.1	NRPS	JABCIY010000193.1:310888-318360	XP_007924329.1	24.84	41.3	59.7	9e-09	14	198	322	38	332	208	512
KAF7189289.1	NRPS	JABCIY010000193.1:310888-318360	XP_007924265.1	27.68	44.2	59.3	1e-08	8	141	224	1535	1741	182	401
KAF7189289.1	NRPS	JABCIY010000193.1:310888-318360	XP_007931989.1	24.58	42.86	56.2	8e-08	10	201	301	35	325	187	471
KAF7189289.1	NRPS	JABCIY010000193.1:310888-318360	XP_007928484.1	22.01	40.78	55.8	1e-07	10	219	309	36	337	163	456
KAF7189289.1	NRPS	JABCIY010000193.1:310888-318360	XP_007930545.1	22.51	40.51	55.5	1e-07	11	208	311	32	325	175	469
KAF7189289.1	NRPS	JABCIY010000193.1:310888-318360	XP_007924329.1	21.96	40.88	54.3	3e-07	10	174	296	1541	1801	209	482
KAF7189289.1	NRPS	JABCIY010000193.1:310888-318360	XP_007932474.1	31.09	47.9	53.5	7e-07	3	70	119	779	892	595	706
KAF7189289.1	NRPS	JABCIY010000193.1:310888-318360	XP_007924856.1	25.62	39.38	53.1	7e-07	14	194	320	33	332	178	473
KAF7189289.1	NRPS	JABCIY010000193.1:310888-318360	XP_007922593.1	24.27	41.75	53.1	7e-07	11	198	309	36	325	203	494
KAF7189289.1	NRPS	JABCIY010000193.1:310888-318360	XP_007919680.1	24.68	39.29	52.8	1e-06	14	182	308	38	325	194	471
KAF7189289.1	NRPS	JABCIY010000193.1:310888-318360	XP_007929312.1	33.64	54.55	52.4	2e-06	2	70	110	1391	1498	479	587
KAF7189289.1	NRPS	JABCIY010000193.1:310888-318360	XP_007925047.1	24.21	38.36	51.2	3e-06	10	196	318	38	337	184	474
KAF7189289.1	NRPS	JABCIY010000193.1:310888-318360	XP_007929312.1	43.1	56.9	49.3	1e-05	2	20	58	751	808	248	292
KAF7189289.1	NRPS	JABCIY010000193.1:310888-318360	XP_007931035.1	23.87	40	49.3	1e-05	12	180	310	39	334	184	451
KAF7189289.1	NRPS	JABCIY010000193.1:310888-318360	XP_007925261.1	20.08	34.9	48.9	1e-05	15	325	533	1417	1903	27	504
KAF7189289.1	NRPS	JABCIY010000193.1:310888-318360	XP_007929855.1	34	54	46.2	0.0001	4	61	100	1471	1566	205	303
KAF7189289.1	NRPS	JABCIY010000193.1:310888-318360	XP_007927997.1	27.56	41.03	45.8	0.0001	5	95	156	179	325	330	476
KAF7189289.1	NRPS	JABCIY010000193.1:310888-318360	XP_007925498.1	28.17	45.77	45.4	0.0002	6	72	142	1481	1596	181	318
KAF7189289.1	NRPS	JABCIY010000193.1:310888-318360	XP_007930278.1	24.03	37.01	45.1	0.0002	11	186	308	1541	1820	195	482
KAF7189289.1	NRPS	JABCIY010000193.1:310888-318360	XP_007922593.1	23.58	38.6	45.1	0.0002	16	240	386	1415	1747	55	438
KAF7189289.1	NRPS	JABCIY010000193.1:310888-318360	XP_007925261.1	27.01	46.72	44.3	0.0005	6	85	137	206	338	329	454
KAF7189289.1	NRPS	JABCIY010000193.1:310888-318360	XP_007931989.1	28.83	52.25	43.5	0.0006	6	66	111	1463	1566	112	216
KAF7189289.1	NRPS	JABCIY010000193.1:310888-318360	XP_007920220.1	21.25	36.63	43.5	0.0008	21	292	546	1445	1901	69	565
KAF7189289.1	NRPS	JABCIY010000193.1:310888-318360	XP_007924863.1	30.5	43.97	42.7	0.002	5	83	141	180	310	171	306
KAF7189289.1	NRPS	JABCIY010000193.1:310888-318360	XP_007928273.1	25.16	40.25	42.7	0.001	4	98	159	173	325	314	457
KAF7189289.1	NRPS	JABCIY010000193.1:310888-318360	XP_007929855.1	30.43	53.62	42.4	0.002	1	43	69	32	95	271	339
KAF7189289.1	NRPS	JABCIY010000193.1:310888-318360	XP_007931809.1	32.2	50.85	42	0.003	4	67	118	775	884	523	635
KAF7189289.1	NRPS	JABCIY010000193.1:310888-318360	XP_007928005.1	22.7	39.26	42	0.002	14	201	326	40	325	254	568
KAF7189289.1	NRPS	JABCIY010000193.1:310888-318360	XP_007928566.1	21.05	36.84	42	0.002	17	278	418	784	1172	531	925
KAF7189289.1	NRPS	JABCIY010000193.1:310888-318360	XP_007925807.1	22.91	39.11	42	0.002	3	108	179	1397	1554	64	233
KAF7189289.1	NRPS	JABCIY010000193.1:310888-318360	XP_007930545.1	21.46	37.13	41.2	0.003	23	296	536	1433	1905	69	542
KAF7189289.1	NRPS	JABCIY010000193.1:310888-318360	XP_007922488.1	29.06	47.01	38.9	0.022	5	73	117	777	891	495	603
KAF7189289.1	NRPS	JABCIY010000193.1:310888-318360	XP_007920417.1	39.53	62.79	38.5	0.026	0	26	43	23	65	171	213
KAF7189289.1	NRPS	JABCIY010000193.1:310888-318360	XP_007925498.1	23.17	36.28	38.1	0.031	10	226	328	13	329	242	554
KAF7189289.1	NRPS	JABCIY010000193.1:310888-318360	XP_007932027.1	22.52	39.4	37.7	0.051	10	180	302	844	1127	4355	4620
KAF7189289.1	NRPS	JABCIY010000193.1:310888-318360	XP_007928566.1	28.89	44.44	37.7	0.047	2	60	90	230	319	398	483
KAF7189289.1	NRPS	JABCIY010000193.1:310888-318360	XP_007931864.1	24.19	39.07	37.4	0.059	7	131	215	1542	1736	210	412
KAF7189289.1	NRPS	JABCIY010000193.1:310888-318360	XP_007920134.1	31.71	46.34	37.4	0.063	2	44	82	244	325	496	565
KAF7189289.1	NRPS	JABCIY010000193.1:310888-318360	XP_007928005.1	23.15	38.42	37	0.079	4	106	203	1417	1585	95	281
KAF7189289.1	NRPS	JABCIY010000193.1:310888-318360	XP_007925261.1	35.85	52.83	36.2	0.12	0	34	53	10	62	136	188
KAF7189289.1	NRPS	JABCIY010000193.1:310888-318360	XP_007929480.1	20.06	37.86	35.8	0.2	12	210	309	2053	2344	2361	2649
KAF7189289.1	NRPS	JABCIY010000193.1:310888-318360	XP_007930181.1	23.57	42.86	35.8	0.23	5	96	140	783	915	3484	3619
KAF7189289.1	NRPS	JABCIY010000193.1:310888-318360	XP_007924293.1	47.37	71.05	35.8	0.16	1	19	38	770	806	541	578
KAF7189289.1	NRPS	JABCIY010000193.1:310888-318360	XP_007931864.1	21.66	38.87	35.8	0.16	13	216	337	34	341	204	521
KAF7189289.1	NRPS	JABCIY010000193.1:310888-318360	XP_007921247.1	30.43	43.48	35.8	0.17	2	57	92	272	363	482	566
KAF7189289.1	NRPS	JABCIY010000193.1:310888-318360	XP_007920134.1	27.27	48.05	35.4	0.22	1	54	77	766	842	587	661
KAF7189289.1	NRPS	JABCIY010000193.1:310888-318360	XP_007929312.1	28.95	63.16	35	0.29	0	27	38	1860	1897	254	291
KAF7189289.1	NRPS	JABCIY010000193.1:310888-318360	XP_007924293.1	23.18	39.4	35	0.3	12	198	302	42	325	234	519
KAF7189289.1	NRPS	JABCIY010000193.1:310888-318360	XP_007925751.1	24.63	48.51	35	0.31	4	89	134	1867	1998	718	841
KAF7189289.1	NRPS	JABCIY010000193.1:310888-318360	XP_007920134.1	38.46	61.54	34.3	0.55	1	21	39	1518	1556	256	291
KAF7189289.1	NRPS	JABCIY010000193.1:310888-318360	XP_007923230.1	30.56	47.22	34.3	0.51	1	48	72	272	341	543	614
KAF7189289.1	NRPS	JABCIY010000193.1:310888-318360	XP_007920220.1	36.84	68.42	33.9	0.67	0	24	38	774	811	528	565
KAF7189289.1	NRPS	JABCIY010000193.1:310888-318360	XP_007930181.1	30.95	42.86	33.5	1.1	2	53	84	2255	2338	2785	2863
KAF7189289.1	NRPS	JABCIY010000193.1:310888-318360	XP_007926507.1	36.54	53.85	33.5	0.88	1	32	52	20	70	148	199
KAF7189289.1	NRPS	JABCIY010000193.1:310888-318360	XP_007925047.1	19.26	34.8	32.7	1.7	11	161	296	1543	1801	187	441
KAF7189289.1	NRPS	JABCIY010000193.1:310888-318360	XP_007928566.1	21.65	38.11	32.7	1.6	13	210	328	1371	1660	16	334
KAF7189289.1	NRPS	JABCIY010000193.1:310888-318360	XP_007927206.1	24.53	44.34	32.7	1.3	2	71	106	1843	1948	479	575
KAF7189289.1	NRPS	JABCIY010000193.1:310888-318360	XP_007920417.1	21.33	35.07	32.3	1.7	17	231	422	1540	1907	186	560
KAF7189289.1	NRPS	JABCIY010000193.1:310888-318360	XP_007929150.1	54.55	81.82	32.3	2.1	0	10	22	34	55	165	186
KAF7189289.1	NRPS	JABCIY010000193.1:310888-318360	XP_007927997.1	21.84	36.72	32	2.3	17	242	403	1539	1904	184	550
KAF7189289.1	NRPS	JABCIY010000193.1:310888-318360	XP_007920417.1	25	42.42	32	2.9	5	83	132	235	366	404	519
KAF7189289.1	NRPS	JABCIY010000193.1:310888-318360	XP_007921436.1	41.18	58.82	32	2.4	1	17	34	1534	1564	213	246
KAF7189289.1	NRPS	JABCIY010000193.1:310888-318360	XP_007922470.1	46.15	65.38	32	2.5	0	14	26	32	57	250	275
KAF7189289.1	NRPS	JABCIY010000193.1:310888-318360	XP_007920417.1	44.44	74.07	31.6	3.5	0	15	27	780	806	523	549
KAF7189289.1	NRPS	JABCIY010000193.1:310888-318360	XP_007921507.1	37.63	44.09	31.6	2.4	4	48	93	166	251	93	182
KAF7189289.1	NRPS	JABCIY010000193.1:310888-318360	XP_007922470.1	25.89	41.96	31.6	3.7	4	48	112	1542	1640	258	347
KAF7189289.1	NRPS	JABCIY010000193.1:310888-318360	XP_007920688.1	26.32	54.39	31.6	3.3	0	42	57	1341	1397	249	305
KAF7189289.1	NRPS	JABCIY010000193.1:310888-318360	XP_007929855.1	23.46	40.74	31.2	4.6	2	46	81	1723	1803	524	588
KAF7189289.1	NRPS	JABCIY010000193.1:310888-318360	XP_007925751.1	20.69	43.1	31.2	5.2	7	124	174	744	912	685	849
KAF7189289.1	NRPS	JABCIY010000193.1:310888-318360	XP_007922013.1	50	69.23	31.2	4.6	0	13	26	1534	1559	264	289
KAF7189289.1	NRPS	JABCIY010000193.1:310888-318360	XP_007925433.1	27.87	52.46	30.4	7.6	0	44	61	474	534	59	119
KAF7193891.1	Cytochrome P450	JABCIY010000070.1:219192-221013	XP_007930761.1	93.17	97.72	865	0	0	30	439	110	548	1	439
KAF7193891.1	Cytochrome P450	JABCIY010000070.1:219192-221013	XP_007930363.1	49.31	67.78	468	1e-159	10	238	509	45	544	26	523
KAF7193891.1	Cytochrome P450	JABCIY010000070.1:219192-221013	XP_007931280.1	37.68	60.63	334	8e-108	7	279	475	63	533	42	503
KAF7193891.1	Cytochrome P450	JABCIY010000070.1:219192-221013	XP_007924163.1	31.3	49.57	232	4e-69	3	310	460	83	542	19	472
KAF7193891.1	Cytochrome P450	JABCIY010000070.1:219192-221013	XP_007929622.1	30.57	49.6	230	3e-68	11	318	494	44	531	20	494
KAF7193891.1	Cytochrome P450	JABCIY010000070.1:219192-221013	XP_007924158.1	31.9	51.72	218	9e-64	7	306	464	83	539	11	471
KAF7193891.1	Cytochrome P450	JABCIY010000070.1:219192-221013	XP_007929477.1	26.68	48.32	174	5e-48	13	324	476	72	534	8	471
KAF7193891.1	Cytochrome P450	JABCIY010000070.1:219192-221013	XP_007929478.1	27.8	47.66	153	6e-41	15	263	428	137	533	26	438
KAF7193891.1	Cytochrome P450	JABCIY010000070.1:219192-221013	XP_007928185.1	27.48	44.61	152	3e-40	15	295	473	87	534	60	509
KAF7193891.1	Cytochrome P450	JABCIY010000070.1:219192-221013	XP_007929490.1	27.46	45.31	144	2e-37	13	282	437	124	534	105	532
KAF7193891.1	Cytochrome P450	JABCIY010000070.1:219192-221013	XP_007926860.1	27.25	47.35	125	1e-31	11	234	378	192	533	3	375
KAF7193891.1	Cytochrome P450	JABCIY010000070.1:219192-221013	XP_007926723.1	26.91	44.28	125	2e-31	18	280	472	77	505	4	453
KAF7193891.1	Cytochrome P450	JABCIY010000070.1:219192-221013	XP_007929719.1	24.72	45.02	122	7e-30	23	347	542	36	534	8	531
KAF7193891.1	Cytochrome P450	JABCIY010000070.1:219192-221013	XP_007931798.1	26.35	45.07	100	1e-22	16	248	406	166	533	159	551
KAF7193891.1	Cytochrome P450	JABCIY010000070.1:219192-221013	XP_007920727.1	25.42	42.92	63.9	7e-11	6	152	240	295	520	224	450
KAF7193891.1	Cytochrome P450	JABCIY010000070.1:219192-221013	XP_007931304.1	24.03	43.78	56.6	1e-08	7	161	233	291	510	299	528
KAF7193891.1	Cytochrome P450	JABCIY010000070.1:219192-221013	XP_007927142.1	26.32	42.98	55.8	2e-08	8	153	228	296	516	238	457
KAF7193891.1	Cytochrome P450	JABCIY010000070.1:219192-221013	XP_007921463.1	26.14	47.71	52.8	2e-07	6	97	153	371	516	309	452
KAF7193891.1	Cytochrome P450	JABCIY010000070.1:219192-221013	XP_007919731.1	24.04	41.46	52.8	2e-07	12	196	287	257	534	263	536
KAF7193891.1	Cytochrome P450	JABCIY010000070.1:219192-221013	XP_007919810.1	29.12	45.05	51.2	6e-07	6	114	182	333	508	274	446
KAF7193891.1	Cytochrome P450	JABCIY010000070.1:219192-221013	XP_007931069.1	22.4	40.98	48.5	3e-06	4	120	183	325	503	306	470
KAF7193891.1	Cytochrome P450	JABCIY010000070.1:219192-221013	XP_007922410.1	23.74	42.42	47.8	5e-06	6	132	198	330	521	324	508
KAF7193891.1	Cytochrome P450	JABCIY010000070.1:219192-221013	XP_007932061.1	25.14	43.72	47.4	9e-06	6	118	183	333	508	263	433
KAF7193891.1	Cytochrome P450	JABCIY010000070.1:219192-221013	XP_007922494.1	23.91	43.04	46.6	1e-05	8	143	230	289	503	263	475
KAF7193891.1	Cytochrome P450	JABCIY010000070.1:219192-221013	XP_007921712.1	26.42	40.57	45.8	2e-05	8	134	212	287	494	237	430
KAF7193891.1	Cytochrome P450	JABCIY010000070.1:219192-221013	XP_007924787.1	20.57	41.15	45.8	2e-05	4	146	209	305	505	254	450
KAF7193891.1	Cytochrome P450	JABCIY010000070.1:219192-221013	XP_007927086.1	23.77	40	45.4	3e-05	9	177	265	278	531	239	489
KAF7193891.1	Cytochrome P450	JABCIY010000070.1:219192-221013	XP_007920464.1	23.83	43.52	45.1	4e-05	7	125	193	333	513	319	501
KAF7193891.1	Cytochrome P450	JABCIY010000070.1:219192-221013	XP_007919723.1	25.49	47.71	44.7	6e-05	5	104	153	346	494	305	451
KAF7193891.1	Cytochrome P450	JABCIY010000070.1:219192-221013	XP_007931134.1	24.48	43.75	44.3	7e-05	6	122	192	325	505	295	474
KAF7193891.1	Cytochrome P450	JABCIY010000070.1:219192-221013	XP_007920318.1	24.44	41.67	43.9	9e-05	6	114	180	333	505	314	478
KAF7193891.1	Cytochrome P450	JABCIY010000070.1:219192-221013	XP_007921672.1	19.42	38.84	43.5	0.0001	4	186	242	277	515	250	485
KAF7193891.1	Cytochrome P450	JABCIY010000070.1:219192-221013	XP_007925693.1	20.17	38.63	43.1	0.0001	7	151	233	318	533	219	433
KAF7193891.1	Cytochrome P450	JABCIY010000070.1:219192-221013	XP_007931348.1	26.84	38.42	43.1	0.0001	6	107	190	328	501	326	499
KAF7193891.1	Cytochrome P450	JABCIY010000070.1:219192-221013	XP_007927743.1	34.67	48	43.1	0.0002	1	48	75	438	512	488	561
KAF7193891.1	Cytochrome P450	JABCIY010000070.1:219192-221013	XP_007921044.1	27.62	43.09	42.7	0.0002	9	111	181	329	505	278	442
KAF7193891.1	Cytochrome P450	JABCIY010000070.1:219192-221013	XP_007926721.1	26.57	42.03	41.6	0.0004	11	120	207	353	531	141	343
KAF7193891.1	Cytochrome P450	JABCIY010000070.1:219192-221013	XP_007928989.1	25.6	42.4	40.8	0.0007	2	83	125	385	508	314	429
KAF7193891.1	Cytochrome P450	JABCIY010000070.1:219192-221013	XP_007925744.1	25.65	36.52	40	0.002	8	146	230	289	511	302	513
KAF7193891.1	Cytochrome P450	JABCIY010000070.1:219192-221013	XP_007921019.1	38.78	57.14	39.7	0.002	1	28	49	472	520	363	409
KAF7193891.1	Cytochrome P450	JABCIY010000070.1:219192-221013	XP_007924557.1	20.9	42.37	39.7	0.002	4	126	177	334	504	334	502
KAF7193891.1	Cytochrome P450	JABCIY010000070.1:219192-221013	XP_007927482.1	21.3	38.89	39.3	0.003	7	143	216	307	511	318	517
KAF7193891.1	Cytochrome P450	JABCIY010000070.1:219192-221013	XP_007927691.1	24.87	38.34	38.5	0.005	7	108	193	333	507	288	461
KAF7193891.1	Cytochrome P450	JABCIY010000070.1:219192-221013	XP_007927927.1	21.93	41.18	37.4	0.01	5	139	187	330	511	322	506
KAF7193891.1	Cytochrome P450	JABCIY010000070.1:219192-221013	XP_007922541.1	22.66	42.45	37	0.014	21	220	384	198	534	185	538
KAF7193891.1	Cytochrome P450	JABCIY010000070.1:219192-221013	XP_007922578.1	21.26	37.8	36.6	0.017	2	89	127	383	508	373	489
KAF7193891.1	Cytochrome P450	JABCIY010000070.1:219192-221013	XP_007925972.1	20.51	37.95	36.6	0.017	4	143	195	317	511	283	465
KAF7193891.1	Cytochrome P450	JABCIY010000070.1:219192-221013	XP_007924164.1	22.93	40	36.2	0.022	8	125	205	303	498	295	475
KAF7193891.1	Cytochrome P450	JABCIY010000070.1:219192-221013	XP_007930172.1	22.9	36.64	35.8	0.027	9	154	262	261	503	265	497
KAF7193891.1	Cytochrome P450	JABCIY010000070.1:219192-221013	XP_007924296.1	27.17	47.83	34.7	0.062	3	57	92	418	504	389	475
KAF7193891.1	Cytochrome P450	JABCIY010000070.1:219192-221013	XP_007920121.1	25.76	41.67	34.3	0.083	6	73	132	387	510	354	468
KAF7193891.1	Cytochrome P450	JABCIY010000070.1:219192-221013	XP_007919879.1	20	41.18	33.9	0.11	7	193	255	255	504	223	471
KAF7193891.1	Cytochrome P450	JABCIY010000070.1:219192-221013	XP_007928752.1	22.91	38.18	33.5	0.15	10	182	275	265	512	243	514
KAF7193891.1	Cytochrome P450	JABCIY010000070.1:219192-221013	XP_007923687.1	24.55	38.39	33.5	0.16	8	130	224	281	482	248	454
KAF7193891.1	Cytochrome P450	JABCIY010000070.1:219192-221013	XP_007926719.1	23.72	41.03	33.1	0.2	6	86	156	359	494	323	465
KAF7193891.1	Cytochrome P450	JABCIY010000070.1:219192-221013	XP_007932050.1	22.99	41.38	33.1	0.22	5	118	174	333	502	294	455
KAF7193891.1	Cytochrome P450	JABCIY010000070.1:219192-221013	XP_007931285.1	23.81	41.9	32	0.44	9	130	210	330	512	369	575
KAF7193891.1	Cytochrome P450	JABCIY010000070.1:219192-221013	XP_007931101.1	20.77	38.25	31.6	0.69	6	116	183	329	502	299	461
KAF7193891.1	Cytochrome P450	JABCIY010000070.1:219192-221013	XP_007927545.1	25.93	37.04	31.2	0.39	4	79	135	383	510	4	124
KAF7193891.1	Cytochrome P450	JABCIY010000070.1:219192-221013	XP_007921635.1	34.29	54.29	30.8	1.1	0	23	35	469	503	415	449
KAF7193891.1	Cytochrome P450	JABCIY010000070.1:219192-221013	XP_007923022.1	23.49	37.58	30	1.9	5	85	149	181	306	553	695
KAF7193891.1	Cytochrome P450	JABCIY010000070.1:219192-221013	XP_007931593.1	29.69	51.56	30	2.1	3	41	64	361	421	132	194
KAF7193891.1	Cytochrome P450	JABCIY010000070.1:219192-221013	XP_007922424.1	33.82	48.53	29.3	3.1	2	41	68	280	345	58	123
KAF7193891.1	Cytochrome P450	JABCIY010000070.1:219192-221013	XP_007927495.1	23.44	51.56	28.1	9.1	1	46	64	149	209	9	72
KAF7193891.1	Cytochrome P450	JABCIY010000070.1:219192-221013	XP_007925239.1	52.17	65.22	27.3	9.8	0	11	23	309	331	124	146

## Sheet: C
S2 Table. C) P. fuligena homologs of P. fijiensis sequences encoded by the PKS10-2 gene cluster, identified by tblastn analysis.
NCBI accession of query sequence	Description of query sequence	Query sequence location	Subject sequence scaffold	% identity	% pos	bitscore	e-value	gapopen	mismatch	length	qstart	qend	sstart	send
XP_007931281.1	Cytochrome P450	scaffold_10:152943-154757	JABCIY010000214.1	84.18	91.53	313	0	0	28	177	273	449	92699	92169
XP_007931281.1	Cytochrome P450	scaffold_10:152943-154757	JABCIY010000214.1	80.13	89.74	265	0	0	31	156	118	273	93219	92752
XP_007931281.1	Cytochrome P450	scaffold_10:152943-154757	JABCIY010000214.1	87.5	91.67	177	0	0	12	96	448	543	92124	91837
XP_007931281.1	Cytochrome P450	scaffold_10:152943-154757	JABCIY010000214.1	66.39	77.31	170	0	0	40	119	5	123	93629	93273
XP_007931281.1	Cytochrome P450	scaffold_10:152943-154757	JABCIY010000007.1	49.53	65.42	213	1e-133	2	89	214	347	542	75428	74790
XP_007931281.1	Cytochrome P450	scaffold_10:152943-154757	JABCIY010000007.1	40.87	66.09	201	1e-133	1	133	230	122	348	76164	75475
XP_007931281.1	Cytochrome P450	scaffold_10:152943-154757	JABCIY010000007.1	45.6	61.6	103	1e-133	1	66	125	1	123	76585	76211
XP_007931281.1	Cytochrome P450	scaffold_10:152943-154757	JABCIY010000117.1	42.92	59.33	353	2e-122	4	249	445	2	446	16527	15208
XP_007931281.1	Cytochrome P450	scaffold_10:152943-154757	JABCIY010000117.1	50	75	106	2e-122	0	44	88	451	538	15133	14870
XP_007931281.1	Cytochrome P450	scaffold_10:152943-154757	JABCIY010000007.1	37.68	51.45	358	3e-107	7	285	552	4	504	221563	219932
XP_007931281.1	Cytochrome P450	scaffold_10:152943-154757	JABCIY010000278.1	37.93	54.36	344	5e-105	3	285	493	13	489	26300	24837
XP_007931281.1	Cytochrome P450	scaffold_10:152943-154757	JABCIY010000278.1	48.98	73.47	57	5e-105	0	25	49	490	538	24789	24643
XP_007931281.1	Cytochrome P450	scaffold_10:152943-154757	JABCIY010000158.1	26.86	44.83	155	3e-39	13	290	484	88	511	49820	51259
XP_007931281.1	Cytochrome P450	scaffold_10:152943-154757	JABCIY010000246.1	26.79	45.6	154	9e-39	14	311	489	69	511	70515	71978
XP_007931281.1	Cytochrome P450	scaffold_10:152943-154757	JABCIY010000235.1	25.88	44.91	154	1e-38	11	311	452	79	511	135928	137268
XP_007931281.1	Cytochrome P450	scaffold_10:152943-154757	JABCIY010000008.1	26.54	46.71	144	2e-35	14	296	456	74	505	154738	153416
XP_007931281.1	Cytochrome P450	scaffold_10:152943-154757	JABCIY010000227.1	24.84	44.62	140	3e-34	13	309	455	84	510	131946	130597
XP_007931281.1	Cytochrome P450	scaffold_10:152943-154757	JABCIY010000052.1	26.43	45.48	139	4e-34	11	278	420	116	514	40557	41786
XP_007931281.1	Cytochrome P450	scaffold_10:152943-154757	JABCIY010000031.1	27.66	42.98	138	8e-34	17	285	470	88	510	41853	43238
XP_007931281.1	Cytochrome P450	scaffold_10:152943-154757	JABCIY010000245.1	24.2	44.15	102	2e-33	10	253	376	80	436	297686	296598
XP_007931281.1	Cytochrome P450	scaffold_10:152943-154757	JABCIY010000245.1	36.78	52.87	59.7	2e-33	2	52	87	434	517	296548	296288
XP_007931281.1	Cytochrome P450	scaffold_10:152943-154757	JABCIY010000245.1	25.71	41.3	132	9e-32	13	284	494	80	511	7575	8993
XP_007931281.1	Cytochrome P450	scaffold_10:152943-154757	JABCIY010000245.1	25.32	40.67	131	1e-31	16	316	541	65	542	7530	9077
XP_007931281.1	Cytochrome P450	scaffold_10:152943-154757	JABCIY010000155.1	30.82	49.06	87	2e-31	1	108	159	359	515	367633	367157
XP_007931281.1	Cytochrome P450	scaffold_10:152943-154757	JABCIY010000155.1	22.19	44.37	68.6	2e-31	11	202	302	88	359	368574	367678
XP_007931281.1	Cytochrome P450	scaffold_10:152943-154757	JABCIY010000022.1	24.55	43.02	129	7e-31	11	292	444	79	488	147078	148382
XP_007931281.1	Cytochrome P450	scaffold_10:152943-154757	JABCIY010000224.1	26.37	41.77	125	8e-30	14	280	474	81	514	159679	161013
XP_007931281.1	Cytochrome P450	scaffold_10:152943-154757	JABCIY010000016.1	24.53	42.99	115	2e-29	12	280	428	120	510	40754	42019
XP_007931281.1	Cytochrome P450	scaffold_10:152943-154757	JABCIY010000016.1	39.29	55.36	33.1	2e-29	3	28	56	53	107	40569	40721
XP_007931281.1	Cytochrome P450	scaffold_10:152943-154757	JABCIY010000038.1	24.83	43.18	121	2e-28	13	298	447	75	497	162913	161615
XP_007931281.1	Cytochrome P450	scaffold_10:152943-154757	JABCIY010000025.1	26.29	43.49	120	4e-28	12	264	407	88	462	186728	185520
XP_007931281.1	Cytochrome P450	scaffold_10:152943-154757	JABCIY010000169.1	25.99	42.69	119	1e-27	14	289	431	81	489	201467	202735
XP_007931281.1	Cytochrome P450	scaffold_10:152943-154757	JABCIY010000001.1	26.51	41.57	118	2e-27	21	293	498	55	510	452332	453732
XP_007931281.1	Cytochrome P450	scaffold_10:152943-154757	JABCIY010000040.1	23.65	41.13	93.2	3e-27	10	251	406	64	436	424747	423608
XP_007931281.1	Cytochrome P450	scaffold_10:152943-154757	JABCIY010000040.1	35.71	57.14	48.9	3e-27	2	42	70	443	509	423537	423328
XP_007931281.1	Cytochrome P450	scaffold_10:152943-154757	JABCIY010000211.1	23.83	41.34	117	4e-27	15	304	491	48	503	280015	278648
XP_007931281.1	Cytochrome P450	scaffold_10:152943-154757	JABCIY010000036.1	24.59	41.74	116	1e-26	16	298	484	88	510	46446	47879
XP_007931281.1	Cytochrome P450	scaffold_10:152943-154757	JABCIY010000035.1	25.7	40.76	113	1e-25	15	310	498	54	505	233645	232194
XP_007931281.1	Cytochrome P450	scaffold_10:152943-154757	JABCIY010000310.1	25.05	41.08	110	8e-25	16	297	499	79	508	220672	219200
XP_007931281.1	Cytochrome P450	scaffold_10:152943-154757	JABCIY010000342.1	22.69	38.76	109	1e-24	14	321	498	69	514	429919	431376
XP_007931281.1	Cytochrome P450	scaffold_10:152943-154757	JABCIY010000077.1	31.09	54.4	107	6e-24	4	117	193	332	508	71011	71589
XP_007931281.1	Cytochrome P450	scaffold_10:152943-154757	JABCIY010000316.1	24.8	42.67	104	5e-23	9	249	375	174	515	140398	139274
XP_007931281.1	Cytochrome P450	scaffold_10:152943-154757	JABCIY010000056.1	26.1	40.71	104	6e-23	16	295	479	64	489	300061	298643
XP_007931281.1	Cytochrome P450	scaffold_10:152943-154757	JABCIY010000047.1	24.28	40.22	103	1e-22	17	352	552	22	522	137379	138989
XP_007931281.1	Cytochrome P450	scaffold_10:152943-154757	JABCIY010000216.1	23.15	39.26	103	1e-22	18	344	540	58	545	91098	89536
XP_007931281.1	Cytochrome P450	scaffold_10:152943-154757	JABCIY010000047.1	31.15	51.91	102	2e-22	3	115	183	335	511	133323	132790
XP_007931281.1	Cytochrome P450	scaffold_10:152943-154757	JABCIY010000008.1	23.78	43	86.3	3e-21	6	215	307	166	462	92305	91412
XP_007931281.1	Cytochrome P450	scaffold_10:152943-154757	JABCIY010000008.1	48.57	57.14	35.4	3e-21	0	18	35	478	512	91298	91194
XP_007931281.1	Cytochrome P450	scaffold_10:152943-154757	JABCIY010000204.1	21.97	39.43	99	4e-21	15	297	487	88	507	454216	455628
XP_007931281.1	Cytochrome P450	scaffold_10:152943-154757	JABCIY010000092.1	23.18	42.71	98.2	6e-21	11	252	384	176	529	29050	30162
XP_007931281.1	Cytochrome P450	scaffold_10:152943-154757	JABCIY010000047.1	25.31	40.1	96.7	2e-20	14	229	399	178	523	411374	410226
XP_007931281.1	Cytochrome P450	scaffold_10:152943-154757	JABCIY010000338.1	26.69	40.84	77.8	5e-20	10	192	311	209	495	133487	132591
XP_007931281.1	Cytochrome P450	scaffold_10:152943-154757	JABCIY010000338.1	26.53	38.78	39.7	5e-20	4	81	147	64	190	134007	133588
XP_007931281.1	Cytochrome P450	scaffold_10:152943-154757	JABCIY010000150.1	30.2	49.5	93.6	2e-19	5	117	202	343	523	437453	438049
XP_007931281.1	Cytochrome P450	scaffold_10:152943-154757	JABCIY010000151.1	30.3	44.44	91.7	8e-19	4	114	198	336	509	32508	33101
XP_007931281.1	Cytochrome P450	scaffold_10:152943-154757	JABCIY010000153.1	30.23	47.09	88.6	6e-18	2	116	172	342	513	191400	191903
XP_007931281.1	Cytochrome P450	scaffold_10:152943-154757	JABCIY010000219.1	25.18	41.49	80.9	7e-18	14	272	417	79	462	53966	52737
XP_007931281.1	Cytochrome P450	scaffold_10:152943-154757	JABCIY010000219.1	36.84	57.89	29.3	7e-18	1	23	38	477	513	52635	52522
XP_007931281.1	Cytochrome P450	scaffold_10:152943-154757	JABCIY010000038.1	23.75	42.5	87.8	1e-17	8	212	320	214	510	361202	360270
XP_007931281.1	Cytochrome P450	scaffold_10:152943-154757	JABCIY010000047.1	23.32	38.6	84.7	1e-16	11	250	386	171	520	335055	333928
XP_007931281.1	Cytochrome P450	scaffold_10:152943-154757	JABCIY010000107.1	23.49	39.66	84.7	1e-16	15	301	464	80	504	75461	76807
XP_007931281.1	Cytochrome P450	scaffold_10:152943-154757	JABCIY010000245.1	33.15	49.17	84	2e-16	6	109	181	345	514	99047	99586
XP_007931281.1	Cytochrome P450	scaffold_10:152943-154757	JABCIY010000038.1	23.35	40.7	83.2	3e-16	16	325	484	61	510	17813	19228
XP_007931281.1	Cytochrome P450	scaffold_10:152943-154757	JABCIY010000268.1	26.53	42.18	83.2	3e-16	15	225	377	176	511	44195	43098
XP_007931281.1	Cytochrome P450	scaffold_10:152943-154757	JABCIY010000204.1	21.75	39.24	81.3	1e-15	13	271	423	126	504	223722	224942
XP_007931281.1	Cytochrome P450	scaffold_10:152943-154757	JABCIY010000153.1	22.35	38.94	81.6	1e-15	14	283	434	66	464	130245	129001
XP_007931281.1	Cytochrome P450	scaffold_10:152943-154757	JABCIY010000344.1	30.77	47.44	78.2	1e-15	2	106	156	335	488	352824	353291
XP_007931281.1	Cytochrome P450	scaffold_10:152943-154757	JABCIY010000344.1	40.91	68.18	24.6	1e-15	0	13	22	489	510	353341	353406
XP_007931281.1	Cytochrome P450	scaffold_10:152943-154757	JABCIY010000093.1	22.27	39.36	80.5	2e-15	18	341	503	43	519	21645	20209
XP_007931281.1	Cytochrome P450	scaffold_10:152943-154757	JABCIY010000015.1	21.21	38.74	79.3	5e-15	16	311	462	88	511	485678	484338
XP_007931281.1	Cytochrome P450	scaffold_10:152943-154757	JABCIY010000194.1	30.11	47.16	78.6	9e-15	4	107	176	347	514	174809	175312
XP_007931281.1	Cytochrome P450	scaffold_10:152943-154757	JABCIY010000047.1	28.57	47.25	78.2	1e-14	3	120	182	343	514	409222	409767
XP_007931281.1	Cytochrome P450	scaffold_10:152943-154757	JABCIY010000158.1	22.67	43.2	77	3e-14	13	247	375	173	514	16871	15777
XP_007931281.1	Cytochrome P450	scaffold_10:152943-154757	JABCIY010000041.1	28.5	47.15	77	3e-14	6	114	193	345	515	116494	117066
XP_007931281.1	Cytochrome P450	scaffold_10:152943-154757	JABCIY010000063.1	26.89	41.98	77	3e-14	4	113	212	345	514	347886	347251
XP_007931281.1	Cytochrome P450	scaffold_10:152943-154757	JABCIY010000071.1	29.12	47.25	76.6	3e-14	4	109	182	339	503	143661	144197
XP_007931281.1	Cytochrome P450	scaffold_10:152943-154757	JABCIY010000204.1	29.21	50	74.7	1e-13	9	118	202	331	514	236675	236091
XP_007931281.1	Cytochrome P450	scaffold_10:152943-154757	JABCIY010000087.1	28.35	43.81	75.1	1e-13	4	112	194	345	511	142793	142212
XP_007931281.1	Cytochrome P450	scaffold_10:152943-154757	JABCIY010000233.1	25.21	41.55	74.7	1e-13	13	230	361	172	508	105436	106470
XP_007931281.1	Cytochrome P450	scaffold_10:152943-154757	JABCIY010000019.1	25.96	40.87	73.6	3e-13	5	123	208	347	525	241023	240406
XP_007931281.1	Cytochrome P450	scaffold_10:152943-154757	JABCIY010000062.1	29.55	47.16	73.6	4e-13	4	112	176	355	518	34726	35253
XP_007931281.1	Cytochrome P450	scaffold_10:152943-154757	JABCIY010000062.1	25.67	48.13	72	9e-13	5	121	187	71	242	33743	34294
XP_007931281.1	Cytochrome P450	scaffold_10:152943-154757	JABCIY010000038.1	27.03	42.08	71.6	1e-12	9	158	259	287	533	160205	159486
XP_007931281.1	Cytochrome P450	scaffold_10:152943-154757	JABCIY010000111.1	26.52	45.3	72	1e-12	3	129	181	333	511	34406	33870
XP_007931281.1	Cytochrome P450	scaffold_10:152943-154757	JABCIY010000047.1	21.46	40.18	70.5	3e-12	12	303	438	95	502	338162	339442
XP_007931281.1	Cytochrome P450	scaffold_10:152943-154757	JABCIY010000003.1	24.79	44.63	68.9	8e-12	8	160	242	288	514	191124	191828
XP_007931281.1	Cytochrome P450	scaffold_10:152943-154757	JABCIY010000168.1	27.2	43.6	68.6	1e-11	11	139	250	288	507	1112102	1112812
XP_007931281.1	Cytochrome P450	scaffold_10:152943-154757	JABCIY010000001.1	21.21	40.61	67.8	2e-11	7	237	330	54	367	617133	616165
XP_007931281.1	Cytochrome P450	scaffold_10:152943-154757	JABCIY010000180.1	26.22	50	68.2	2e-11	3	118	164	348	509	18053	18541
XP_007931281.1	Cytochrome P450	scaffold_10:152943-154757	JABCIY010000001.1	20.78	36.27	64.7	2e-10	15	341	510	29	495	70093	68624
XP_007931281.1	Cytochrome P450	scaffold_10:152943-154757	JABCIY010000151.1	25	48.84	64.3	2e-10	5	122	172	331	495	96823	96308
XP_007931281.1	Cytochrome P450	scaffold_10:152943-154757	JABCIY010000024.1	29.78	43.82	63.9	3e-10	5	114	178	349	520	381229	380711
XP_007931281.1	Cytochrome P450	scaffold_10:152943-154757	JABCIY010000007.1	21.9	38.94	63.2	5e-10	15	304	452	77	489	546343	547668
XP_007931281.1	Cytochrome P450	scaffold_10:152943-154757	JABCIY010000338.1	26	44.5	62.8	6e-10	6	114	200	339	516	252845	253408
XP_007931281.1	Cytochrome P450	scaffold_10:152943-154757	JABCIY010000082.1	27.78	45	62.8	6e-10	6	99	180	344	496	57735	57208
XP_007931281.1	Cytochrome P450	scaffold_10:152943-154757	JABCIY010000019.1	22.83	35.84	62.4	9e-10	10	239	346	182	508	471207	470197
XP_007931281.1	Cytochrome P450	scaffold_10:152943-154757	JABCIY010000082.1	27.62	46.96	62.4	1e-09	7	107	181	86	254	58610	58104
XP_007931281.1	Cytochrome P450	scaffold_10:152943-154757	JABCIY010000076.1	28.57	47.96	55.8	1e-09	1	69	98	340	436	40427	40720
XP_007931281.1	Cytochrome P450	scaffold_10:152943-154757	JABCIY010000076.1	34.15	51.22	26.2	1e-09	1	26	41	448	488	40804	40923
XP_007931281.1	Cytochrome P450	scaffold_10:152943-154757	JABCIY010000007.1	51.92	75	61.2	2e-09	0	25	52	490	541	219923	219768
XP_007931281.1	Cytochrome P450	scaffold_10:152943-154757	JABCIY010000068.1	26.61	44.04	60.1	5e-09	8	127	218	310	507	30778	30164
XP_007931281.1	Cytochrome P450	scaffold_10:152943-154757	JABCIY010000168.1	27.86	41.29	58.9	1e-08	8	129	201	343	531	876843	876253
XP_007931281.1	Cytochrome P450	scaffold_10:152943-154757	JABCIY010000151.1	26.97	43.26	57.8	2e-08	4	120	178	262	436	251862	252374
XP_007931281.1	Cytochrome P450	scaffold_10:152943-154757	JABCIY010000217.1	23.18	45.49	58.2	2e-08	9	153	233	276	488	36819	36139
XP_007931281.1	Cytochrome P450	scaffold_10:152943-154757	JABCIY010000233.1	26.67	41.67	57.4	3e-08	10	145	240	285	506	118020	118700
XP_007931281.1	Cytochrome P450	scaffold_10:152943-154757	JABCIY010000001.1	26.06	43.64	54.7	4e-08	5	110	165	339	493	616192	615704
XP_007931281.1	Cytochrome P450	scaffold_10:152943-154757	JABCIY010000001.1	38.1	57.14	21.9	4e-08	0	13	21	490	510	615659	615597
XP_007931281.1	Cytochrome P450	scaffold_10:152943-154757	JABCIY010000047.1	27.93	40.22	56.2	7e-08	6	109	179	350	511	332339	331812
XP_007931281.1	Cytochrome P450	scaffold_10:152943-154757	JABCIY010000022.1	22.61	42.17	54.7	2e-07	8	140	230	82	281	193725	194390
XP_007931281.1	Cytochrome P450	scaffold_10:152943-154757	JABCIY010000150.1	25.57	39.73	53.9	3e-07	7	138	219	319	513	237298	237951
XP_007931281.1	Cytochrome P450	scaffold_10:152943-154757	JABCIY010000194.1	28.93	47.93	53.9	4e-07	2	81	121	347	462	17417	17055
XP_007931281.1	Cytochrome P450	scaffold_10:152943-154757	JABCIY010000090.1	26.9	44.44	53.9	4e-07	6	108	171	344	508	95053	95532
XP_007931281.1	Cytochrome P450	scaffold_10:152943-154757	JABCIY010000151.1	29.76	42.26	53.5	5e-07	6	99	168	72	228	31531	32010
XP_007931281.1	Cytochrome P450	scaffold_10:152943-154757	JABCIY010000194.1	20.73	34.45	53.5	5e-07	8	214	328	219	519	57711	58637
XP_007931281.1	Cytochrome P450	scaffold_10:152943-154757	JABCIY010000344.1	25.28	48.31	53.1	6e-07	8	107	178	78	237	351874	352383
XP_007931281.1	Cytochrome P450	scaffold_10:152943-154757	JABCIY010000251.1	25.64	42.95	52.4	1e-06	3	110	156	348	500	146663	146205
XP_007931281.1	Cytochrome P450	scaffold_10:152943-154757	JABCIY010000175.1	25.14	39.66	51.2	2e-06	5	113	179	336	495	831603	831073
XP_007931281.1	Cytochrome P450	scaffold_10:152943-154757	JABCIY010000022.1	25.88	42.94	50.8	3e-06	4	121	170	345	510	194665	195171
XP_007931281.1	Cytochrome P450	scaffold_10:152943-154757	JABCIY010000148.1	25.48	40.76	50.8	3e-06	4	103	157	340	491	88743	89186
XP_007931281.1	Cytochrome P450	scaffold_10:152943-154757	JABCIY010000153.1	36.96	54.35	35.4	8e-06	1	28	46	81	126	190395	190529
XP_007931281.1	Cytochrome P450	scaffold_10:152943-154757	JABCIY010000153.1	27.47	47.25	33.5	8e-06	1	64	91	126	214	190573	190845
XP_007931281.1	Cytochrome P450	scaffold_10:152943-154757	JABCIY010000025.1	21.89	42.79	49.3	9e-06	5	150	201	58	253	52874	53470
XP_007931281.1	Cytochrome P450	scaffold_10:152943-154757	JABCIY010000175.1	26.67	39.39	49.3	1e-05	6	97	165	389	536	151644	152117
XP_007931281.1	Cytochrome P450	scaffold_10:152943-154757	JABCIY010000150.1	26.28	44.87	48.5	2e-05	4	102	156	344	491	475369	475821
XP_007931281.1	Cytochrome P450	scaffold_10:152943-154757	JABCIY010000194.1	25.84	45.51	48.1	2e-05	7	111	178	22	190	173678	174175
XP_007931281.1	Cytochrome P450	scaffold_10:152943-154757	JABCIY010000219.1	22.03	41.81	47.8	3e-05	4	133	177	343	515	282389	282916
XP_007931281.1	Cytochrome P450	scaffold_10:152943-154757	JABCIY010000027.1	23.9	40.49	47.4	4e-05	6	129	205	68	247	122897	122289
XP_007931281.1	Cytochrome P450	scaffold_10:152943-154757	JABCIY010000077.1	32.5	57.5	47	5e-05	2	49	80	79	156	70060	70290
XP_007931281.1	Cytochrome P450	scaffold_10:152943-154757	JABCIY010000025.1	23.86	42.61	46.6	6e-05	4	112	176	285	448	201798	201301
XP_007931281.1	Cytochrome P450	scaffold_10:152943-154757	JABCIY010000019.1	25	41.07	45.8	0.0001	4	115	168	336	495	211774	212268
XP_007931281.1	Cytochrome P450	scaffold_10:152943-154757	JABCIY010000194.1	38.24	57.35	45.1	0.0002	1	41	68	71	137	139256	139459
XP_007931281.1	Cytochrome P450	scaffold_10:152943-154757	JABCIY010000175.1	24.31	40.28	44.3	0.0004	4	101	144	81	219	832471	832049
XP_007931281.1	Cytochrome P450	scaffold_10:152943-154757	JABCIY010000316.1	35.38	58.46	42.7	0.001	1	41	65	63	127	140793	140602
XP_007931281.1	Cytochrome P450	scaffold_10:152943-154757	JABCIY010000219.1	23.72	40	42.4	0.001	7	149	215	283	488	644613	645239
XP_007931281.1	Cytochrome P450	scaffold_10:152943-154757	JABCIY010000048.1	21.5	39.93	42.7	0.001	8	201	293	95	367	5419	4568
XP_007931281.1	Cytochrome P450	scaffold_10:152943-154757	JABCIY010000151.1	31.78	52.34	41.2	0.003	6	61	107	81	183	97707	97411
XP_007931281.1	Cytochrome P450	scaffold_10:152943-154757	JABCIY010000240.1	30.12	51.81	40.8	0.003	2	56	83	418	498	32097	32345
XP_007931281.1	Cytochrome P450	scaffold_10:152943-154757	JABCIY010000151.1	39.66	58.62	39.3	0.011	2	30	58	456	508	309099	308926
XP_007931281.1	Cytochrome P450	scaffold_10:152943-154757	JABCIY010000251.1	21.69	40.36	39.3	0.013	6	114	166	90	242	147540	147052
XP_007931281.1	Cytochrome P450	scaffold_10:152943-154757	JABCIY010000007.1	37.68	47.83	38.1	0.029	3	26	69	455	519	518282	518115
XP_007931281.1	Cytochrome P450	scaffold_10:152943-154757	JABCIY010000019.1	25.81	40.65	37.7	0.031	6	101	155	30	177	210669	211112
XP_007931281.1	Cytochrome P450	scaffold_10:152943-154757	JABCIY010000175.1	33.33	50.88	32.7	0.041	2	30	57	485	535	939124	939288
XP_007931281.1	Cytochrome P450	scaffold_10:152943-154757	JABCIY010000175.1	41.03	48.72	22.7	0.041	2	18	39	455	488	938958	939074
XP_007931281.1	Cytochrome P450	scaffold_10:152943-154757	JABCIY010000038.1	34.38	45.31	37.4	0.048	0	42	64	78	141	361748	361557
XP_007931281.1	Cytochrome P450	scaffold_10:152943-154757	JABCIY010000077.1	39.39	50	37	0.052	3	37	66	442	506	103122	102931
XP_007931281.1	Cytochrome P450	scaffold_10:152943-154757	JABCIY010000047.1	34.85	50	37	0.052	2	38	66	71	134	411824	411636
XP_007931281.1	Cytochrome P450	scaffold_10:152943-154757	JABCIY010000194.1	27.56	41.73	37	0.064	5	81	127	388	509	534872	535234
XP_007931281.1	Cytochrome P450	scaffold_10:152943-154757	JABCIY010000071.1	30.43	42.61	36.2	0.096	5	68	115	88	194	142731	143063
XP_007931281.1	Cytochrome P450	scaffold_10:152943-154757	JABCIY010000150.1	30.38	48.1	35.8	0.11	3	49	79	78	153	436462	436689
XP_007931281.1	Cytochrome P450	scaffold_10:152943-154757	JABCIY010000245.1	28.57	45.45	35.8	0.13	0	55	77	339	415	148625	148395
XP_007931281.1	Cytochrome P450	scaffold_10:152943-154757	JABCIY010000048.1	23.57	43.31	35.8	0.13	6	102	157	360	502	4598	4140
XP_007931281.1	Cytochrome P450	scaffold_10:152943-154757	JABCIY010000056.1	33.96	50.94	33.9	0.52	2	30	53	437	487	303142	303291
XP_007931281.1	Cytochrome P450	scaffold_10:152943-154757	JABCIY010000087.1	36.36	52.27	33.9	0.53	1	27	44	88	131	143792	143664
XP_007931281.1	Cytochrome P450	scaffold_10:152943-154757	JABCIY010000194.1	32	56	33.5	0.61	2	31	50	81	129	18563	18420
XP_007931281.1	Cytochrome P450	scaffold_10:152943-154757	JABCIY010000194.1	26.42	37.74	33.5	0.68	2	75	106	386	490	29761	29450
XP_007931281.1	Cytochrome P450	scaffold_10:152943-154757	JABCIY010000245.1	32.86	50	33.5	0.72	4	35	70	81	141	98078	98278
XP_007931281.1	Cytochrome P450	scaffold_10:152943-154757	JABCIY010000004.1	29.03	48.39	32.3	1.7	2	37	62	443	497	105087	105272
XP_007931281.1	Cytochrome P450	scaffold_10:152943-154757	JABCIY010000209.1	26.15	49.23	32	2.2	1	47	65	355	418	523625	523819
XP_007931281.1	Cytochrome P450	scaffold_10:152943-154757	JABCIY010000148.1	23.88	55.22	31.6	2.9	1	50	67	216	281	756	556
XP_007931281.1	Cytochrome P450	scaffold_10:152943-154757	JABCIY010000194.1	47.5	55	31.2	3.1	1	19	40	476	515	29495	29382
XP_007931361.1	Oxidoreductase/Ketopantoate reductase	scaffold_10:155145-156239	JABCIY010000214.1	73.79	85.52	223	4e-64	1	35	145	1	142	94107	94541
XP_007931361.1	Oxidoreductase/Ketopantoate reductase	scaffold_10:155145-156239	JABCIY010000145.1	31	44.06	148	9e-39	9	167	429	2	303	5288	4008
XP_007931361.1	Oxidoreductase/Ketopantoate reductase	scaffold_10:155145-156239	JABCIY010000249.1	31	44.06	148	1e-38	9	167	429	2	303	113407	114687
XP_007931361.1	Oxidoreductase/Ketopantoate reductase	scaffold_10:155145-156239	JABCIY010000155.1	27.38	41.27	57	1e-08	8	150	252	76	303	353425	354153
XP_007931361.1	Oxidoreductase/Ketopantoate reductase	scaffold_10:155145-156239	JABCIY010000043.1	23.77	39.25	48.1	8e-06	10	151	265	79	307	342724	341975
XP_007931361.1	Oxidoreductase/Ketopantoate reductase	scaffold_10:155145-156239	JABCIY010000185.1	22.99	37.64	37.4	0.019	13	195	348	3	301	149219	150190
XP_007931361.1	Oxidoreductase/Ketopantoate reductase	scaffold_10:155145-156239	JABCIY010000209.1	28.81	45.76	34.7	0.13	4	72	118	174	291	40196	40513
XP_007931361.1	Oxidoreductase/Ketopantoate reductase	scaffold_10:155145-156239	JABCIY010000342.1	23.78	39.16	31.6	1.2	2	98	143	164	306	480071	480466
XP_007931362.1	NRPS	scaffold_10:156349-164463	JABCIY010000214.1	70.59	80.72	812	0	2	175	612	1	608	103230	101398
XP_007931362.1	NRPS	scaffold_10:156349-164463	JABCIY010000193.1	37.06	55.25	581	1e-174	28	571	1028	1204	2196	310546	313506
XP_007931362.1	NRPS	scaffold_10:156349-164463	JABCIY010000193.1	23.53	40.93	55.1	1e-174	17	268	408	2202	2587	313577	314734
XP_007931362.1	NRPS	scaffold_10:156349-164463	JABCIY010000001.1	27.27	43.53	436	3e-122	56	993	1709	26	1636	1064487	1059817
XP_007931362.1	NRPS	scaffold_10:156349-164463	JABCIY010000342.1	25.35	42.82	401	2e-111	56	1064	1700	1	1635	407965	403286
XP_007931362.1	NRPS	scaffold_10:156349-164463	JABCIY010000342.1	25.34	42.49	375	1e-103	56	1032	1685	43	1647	415786	411170
XP_007931362.1	NRPS	scaffold_10:156349-164463	JABCIY010000001.1	34.41	52.06	338	3e-92	17	373	680	61	721	1257929	1259806
XP_007931362.1	NRPS	scaffold_10:156349-164463	JABCIY010000079.1	26.47	45.87	332	2e-90	33	658	1103	12	1059	134901	137915
XP_007931362.1	NRPS	scaffold_10:156349-164463	JABCIY010000001.1	31.19	47.55	323	7e-88	20	394	715	39	717	1279108	1281066
XP_007931362.1	NRPS	scaffold_10:156349-164463	JABCIY010000001.1	33.9	50.85	322	1e-87	14	394	702	39	723	1265944	1267890
XP_007931362.1	NRPS	scaffold_10:156349-164463	JABCIY010000001.1	26.48	43.84	316	2e-85	32	694	1129	1	1072	1269124	1272273
XP_007931362.1	NRPS	scaffold_10:156349-164463	JABCIY010000001.1	28.37	45.38	303	9e-82	32	610	1040	1	1010	1061280	1058476
XP_007931362.1	NRPS	scaffold_10:156349-164463	JABCIY010000214.1	26.11	42.91	294	4e-79	46	813	1333	49	1301	26504	30226
XP_007931362.1	NRPS	scaffold_10:156349-164463	JABCIY010000342.1	29.06	45.29	293	1e-78	15	479	764	1	758	404725	402605
XP_007931362.1	NRPS	scaffold_10:156349-164463	JABCIY010000193.1	25.23	39.55	167	6e-71	27	511	852	268	1074	315778	318090
XP_007931362.1	NRPS	scaffold_10:156349-164463	JABCIY010000193.1	32.59	49.26	123	6e-71	3	171	270	1	266	314933	315721
XP_007931362.1	NRPS	scaffold_10:156349-164463	JABCIY010000080.1	28.51	46.04	257	9e-68	15	458	719	4	721	161038	163029
XP_007931362.1	NRPS	scaffold_10:156349-164463	JABCIY010000214.1	28.03	44.49	245	4e-64	16	456	735	1	716	33206	35248
XP_007931362.1	NRPS	scaffold_10:156349-164463	JABCIY010000214.1	33.86	48.82	242	3e-63	11	284	508	217	721	30581	31957
XP_007931362.1	NRPS	scaffold_10:156349-164463	JABCIY010000342.1	29.43	44.68	226	3e-58	21	465	761	1	746	412684	410573
XP_007931362.1	NRPS	scaffold_10:156349-164463	JABCIY010000001.1	31.18	45.97	127	7e-57	9	219	372	1	345	1261046	1262131
XP_007931362.1	NRPS	scaffold_10:156349-164463	JABCIY010000001.1	24.53	40.07	115	7e-57	19	329	579	349	891	1262179	1263699
XP_007931362.1	NRPS	scaffold_10:156349-164463	JABCIY010000031.1	24.21	38.65	162	4e-53	61	788	1392	402	1681	316528	320238
XP_007931362.1	NRPS	scaffold_10:156349-164463	JABCIY010000031.1	26.16	41.28	68.9	4e-53	11	205	344	60	364	315413	316414
XP_007931362.1	NRPS	scaffold_10:156349-164463	JABCIY010000082.1	26.22	41.45	200	2e-50	33	609	965	749	1663	84312	87047
XP_007931362.1	NRPS	scaffold_10:156349-164463	JABCIY010000001.1	30.42	48.1	196	2e-49	19	311	526	2099	2592	1280668	1282176
XP_007931362.1	NRPS	scaffold_10:156349-164463	JABCIY010000310.1	24.49	39.66	186	2e-46	35	624	1074	70	1072	134394	137267
XP_007931362.1	NRPS	scaffold_10:156349-164463	JABCIY010000193.1	27.94	46.82	174	1e-42	15	324	519	2098	2595	316645	318114
XP_007931362.1	NRPS	scaffold_10:156349-164463	JABCIY010000001.1	24.89	42.13	171	1e-41	35	577	940	741	1630	1264699	1267281
XP_007931362.1	NRPS	scaffold_10:156349-164463	JABCIY010000001.1	25.27	39.89	169	3e-41	30	580	930	793	1670	1278034	1280634
XP_007931362.1	NRPS	scaffold_10:156349-164463	JABCIY010000079.1	27.57	42.19	164	9e-40	22	382	602	2108	2683	138909	140630
XP_007931362.1	NRPS	scaffold_10:156349-164463	JABCIY010000001.1	30.56	45.95	159	5e-38	15	288	481	1211	1669	1257953	1259323
XP_007931362.1	NRPS	scaffold_10:156349-164463	JABCIY010000342.1	26.17	42.98	157	9e-38	17	376	577	2101	2647	403129	401459
XP_007931362.1	NRPS	scaffold_10:156349-164463	JABCIY010000001.1	24.06	39.05	155	6e-37	29	587	927	833	1704	1268266	1270860
XP_007931362.1	NRPS	scaffold_10:156349-164463	JABCIY010000193.1	21.93	38.97	88.6	1e-36	22	517	757	689	1412	313577	315724
XP_007931362.1	NRPS	scaffold_10:156349-164463	JABCIY010000193.1	26.15	41.7	61.6	1e-36	12	162	283	1416	1664	315787	316596
XP_007931362.1	NRPS	scaffold_10:156349-164463	JABCIY010000193.1	28.45	43.97	46.2	1e-36	2	70	116	572	687	313198	313506
XP_007931362.1	NRPS	scaffold_10:156349-164463	JABCIY010000214.1	31	45.41	151	1e-35	17	260	458	1204	1633	26546	27835
XP_007931362.1	NRPS	scaffold_10:156349-164463	JABCIY010000062.1	28.29	43.82	147	2e-34	14	310	502	1201	1669	191936	190482
XP_007931362.1	NRPS	scaffold_10:156349-164463	JABCIY010000001.1	33.19	47.9	103	4e-34	3	134	238	47	261	1272667	1273374
XP_007931362.1	NRPS	scaffold_10:156349-164463	JABCIY010000001.1	37.74	51.89	63.9	4e-34	3	63	106	262	366	1273458	1273769
XP_007931362.1	NRPS	scaffold_10:156349-164463	JABCIY010000214.1	29.53	44.88	145	6e-34	17	310	508	1187	1661	33338	34816
XP_007931362.1	NRPS	scaffold_10:156349-164463	JABCIY010000310.1	29.17	46.04	142	5e-33	18	303	480	1201	1664	134367	135743
XP_007931362.1	NRPS	scaffold_10:156349-164463	JABCIY010000001.1	27.64	42.49	137	2e-31	22	303	539	2097	2586	1062975	1061473
XP_007931362.1	NRPS	scaffold_10:156349-164463	JABCIY010000214.1	26.61	41.69	131	1e-29	27	323	590	2096	2613	37148	38803
XP_007931362.1	NRPS	scaffold_10:156349-164463	JABCIY010000001.1	27.34	43.16	130	2e-29	16	321	512	2101	2585	1267477	1268940
XP_007931362.1	NRPS	scaffold_10:156349-164463	JABCIY010000342.1	27.42	44.49	129	4e-29	13	286	445	1221	1649	407731	406460
XP_007931362.1	NRPS	scaffold_10:156349-164463	JABCIY010000310.1	23.21	37.25	128	8e-29	33	614	1047	116	1096	129678	132446
XP_007931362.1	NRPS	scaffold_10:156349-164463	JABCIY010000079.1	26.35	44.51	127	2e-28	20	322	501	1155	1633	134907	136334
XP_007931362.1	NRPS	scaffold_10:156349-164463	JABCIY010000080.1	23.8	43.22	126	3e-28	7	320	479	2098	2562	162607	163950
XP_007931362.1	NRPS	scaffold_10:156349-164463	JABCIY010000001.1	25.86	46.17	125	4e-28	10	222	379	348	717	1273765	1274751
XP_007931362.1	NRPS	scaffold_10:156349-164463	JABCIY010000040.1	24.86	42.07	123	3e-27	14	323	523	1207	1663	336805	335249
XP_007931362.1	NRPS	scaffold_10:156349-164463	JABCIY010000310.1	27.33	45.11	122	6e-27	21	260	450	1228	1645	126417	127661
XP_007931362.1	NRPS	scaffold_10:156349-164463	JABCIY010000214.1	27.69	40.77	121	1e-26	18	297	520	1212	1678	103014	101533
XP_007931362.1	NRPS	scaffold_10:156349-164463	JABCIY010000342.1	25.58	43.65	121	1e-26	21	321	520	2098	2586	406381	404927
XP_007931362.1	NRPS	scaffold_10:156349-164463	JABCIY010000214.1	27.22	43.24	119	6e-26	21	322	518	2104	2590	31559	33040
XP_007931362.1	NRPS	scaffold_10:156349-164463	JABCIY010000080.1	27.03	43.45	119	6e-26	17	296	481	1207	1664	161218	162564
XP_007931362.1	NRPS	scaffold_10:156349-164463	JABCIY010000214.1	32.23	45.18	118	1e-25	11	188	332	1362	1671	30581	31531
XP_007931362.1	NRPS	scaffold_10:156349-164463	JABCIY010000031.1	27.48	40.93	117	2e-25	20	287	535	218	717	322827	324233
XP_007931362.1	NRPS	scaffold_10:156349-164463	JABCIY010000310.1	25.19	43.22	117	2e-25	19	325	516	1171	1664	129411	130841
XP_007931362.1	NRPS	scaffold_10:156349-164463	JABCIY010000138.1	29.18	46.18	115	3e-25	14	207	353	1328	1658	146	1141
XP_007931362.1	NRPS	scaffold_10:156349-164463	JABCIY010000310.1	26.49	43.82	116	4e-25	18	317	502	2108	2577	130920	132365
XP_007931362.1	NRPS	scaffold_10:156349-164463	JABCIY010000003.1	26.81	41.96	112	4e-24	9	291	429	1252	1661	266444	267718
XP_007931362.1	NRPS	scaffold_10:156349-164463	JABCIY010000031.1	26.65	43.65	112	5e-24	9	250	394	119	499	319024	320127
XP_007931362.1	NRPS	scaffold_10:156349-164463	JABCIY010000342.1	26.68	41.7	111	1e-23	19	309	506	2104	2585	411061	409658
XP_007931362.1	NRPS	scaffold_10:156349-164463	JABCIY010000214.1	25.83	41.55	110	2e-23	16	330	515	2103	2585	28046	29530
XP_007931362.1	NRPS	scaffold_10:156349-164463	JABCIY010000079.1	25.44	40.31	110	2e-23	16	316	511	2108	2586	136515	137948
XP_007931362.1	NRPS	scaffold_10:156349-164463	JABCIY010000214.1	24.9	40.08	108	9e-23	16	333	514	2104	2591	34877	36337
XP_007931362.1	NRPS	scaffold_10:156349-164463	JABCIY010000001.1	26	43.4	105	5e-22	25	323	523	2101	2585	1274341	1275831
XP_007931362.1	NRPS	scaffold_10:156349-164463	JABCIY010000310.1	27.43	42.12	103	3e-21	13	273	463	70	505	126354	127634
XP_007931362.1	NRPS	scaffold_10:156349-164463	JABCIY010000031.1	31.47	45.1	102	6e-21	9	172	286	1363	1631	322827	323663
XP_007931362.1	NRPS	scaffold_10:156349-164463	JABCIY010000342.1	26.95	43	102	8e-21	20	284	486	2103	2555	414334	412991
XP_007931362.1	NRPS	scaffold_10:156349-164463	JABCIY010000040.1	24.44	38.7	99.8	4e-20	18	347	540	221	721	336247	334694
XP_007931362.1	NRPS	scaffold_10:156349-164463	JABCIY010000193.1	28.41	42.28	99.4	5e-20	14	275	447	70	500	310564	311817
XP_007931362.1	NRPS	scaffold_10:156349-164463	JABCIY010000001.1	23.14	42.35	97.4	2e-19	17	340	510	2104	2585	1259408	1260865
XP_007931362.1	NRPS	scaffold_10:156349-164463	JABCIY010000138.1	29.75	44.3	95.9	3e-19	13	156	316	216	500	251	1093
XP_007931362.1	NRPS	scaffold_10:156349-164463	JABCIY010000001.1	25.19	39.66	96.7	4e-19	18	326	532	2101	2586	1270759	1272276
XP_007931362.1	NRPS	scaffold_10:156349-164463	JABCIY010000031.1	28.75	42.81	92	8e-18	10	203	327	1213	1515	315455	316417
XP_007931362.1	NRPS	scaffold_10:156349-164463	JABCIY010000062.1	23.1	38.16	81.6	1e-14	26	412	684	50	698	191948	190134
XP_007931362.1	NRPS	scaffold_10:156349-164463	JABCIY010000310.1	24.07	39.84	80.5	3e-14	21	399	615	2100	2684	135795	137525
XP_007931362.1	NRPS	scaffold_10:156349-164463	JABCIY010000003.1	28.15	42.38	78.6	1e-13	9	176	302	217	500	266792	267628
XP_007931362.1	NRPS	scaffold_10:156349-164463	JABCIY010000001.1	23.24	39.02	77	3e-13	14	293	469	356	813	1276213	1277451
XP_007931362.1	NRPS	scaffold_10:156349-164463	JABCIY010000082.1	24.26	40.62	76.6	4e-13	28	392	672	86	721	85704	87476
XP_007931362.1	NRPS	scaffold_10:156349-164463	JABCIY010000079.1	24.2	40.69	75.1	1e-12	14	201	376	367	721	138348	139286
XP_007931362.1	NRPS	scaffold_10:156349-164463	JABCIY010000342.1	25.67	39.36	73.2	4e-12	17	238	409	2278	2669	409072	407993
XP_007931362.1	NRPS	scaffold_10:156349-164463	JABCIY010000214.1	31.95	47.93	72.4	7e-12	3	108	169	2	164	29729	30232
XP_007931362.1	NRPS	scaffold_10:156349-164463	JABCIY010000001.1	31.91	46.81	70.9	2e-11	6	91	188	1221	1382	1272772	1273302
XP_007931362.1	NRPS	scaffold_10:156349-164463	JABCIY010000001.1	46.15	61.54	69.3	6e-11	3	45	91	1547	1634	1273933	1274202
XP_007931362.1	NRPS	scaffold_10:156349-164463	JABCIY010000310.1	23.41	40.23	66.6	4e-10	17	283	440	2173	2589	137682	138908
XP_007931362.1	NRPS	scaffold_10:156349-164463	JABCIY010000001.1	39.17	54.17	65.9	6e-10	4	61	120	1556	1664	1262356	1262712
XP_007931362.1	NRPS	scaffold_10:156349-164463	JABCIY010000001.1	26.69	40.6	64.7	2e-09	5	169	266	1196	1441	1261211	1261990
XP_007931362.1	NRPS	scaffold_10:156349-164463	JABCIY010000310.1	21.93	39.34	63.5	3e-09	12	323	488	2102	2564	127722	129086
XP_007931362.1	NRPS	scaffold_10:156349-164463	JABCIY010000175.1	23.88	38.06	63.5	4e-09	9	172	289	216	494	862706	863458
XP_007931362.1	NRPS	scaffold_10:156349-164463	JABCIY010000197.1	25	42.67	62.4	8e-09	11	197	300	1362	1647	29615	30472
XP_007931362.1	NRPS	scaffold_10:156349-164463	JABCIY010000027.1	21.63	37.31	60.1	4e-08	14	303	453	1223	1650	499429	498152
XP_007931362.1	NRPS	scaffold_10:156349-164463	JABCIY010000214.1	21.16	35.32	59.3	6e-08	28	439	756	388	1075	36707	38707
XP_007931362.1	NRPS	scaffold_10:156349-164463	JABCIY010000031.1	21.53	40.87	59.3	6e-08	27	397	641	2104	2678	323838	325640
XP_007931362.1	NRPS	scaffold_10:156349-164463	JABCIY010000001.1	24.82	50.35	58.9	9e-08	2	99	141	2100	2234	1262755	1263174
XP_007931362.1	NRPS	scaffold_10:156349-164463	JABCIY010000001.1	28.57	52.14	58.5	1e-07	4	92	140	2102	2234	1276786	1277202
XP_007931362.1	NRPS	scaffold_10:156349-164463	JABCIY010000082.1	27.66	49.65	57.4	3e-07	4	85	141	2112	2242	87108	87509
XP_007931362.1	NRPS	scaffold_10:156349-164463	JABCIY010000001.1	23.18	39.4	56.6	5e-07	10	186	302	2281	2552	1277863	1278720
XP_007931362.1	NRPS	scaffold_10:156349-164463	JABCIY010000031.1	28.95	46.71	56.2	6e-07	3	95	152	2095	2233	320272	320727
XP_007931362.1	NRPS	scaffold_10:156349-164463	JABCIY010000173.1	24.77	43.43	55.8	7e-07	15	205	327	1359	1664	136694	135774
XP_007931362.1	NRPS	scaffold_10:156349-164463	JABCIY010000031.1	21.02	39.28	53.1	4e-06	13	318	471	655	1099	325779	327107
XP_007931362.1	NRPS	scaffold_10:156349-164463	JABCIY010000001.1	25	40.23	53.1	5e-06	14	208	348	2276	2585	1264654	1265652
XP_007931362.1	NRPS	scaffold_10:156349-164463	JABCIY010000204.1	22.33	40.88	52.8	5e-06	14	182	318	217	503	632807	631956
XP_007931362.1	NRPS	scaffold_10:156349-164463	JABCIY010000071.1	21.23	37.97	52.4	8e-06	15	279	424	1260	1651	45681	46883
XP_007931362.1	NRPS	scaffold_10:156349-164463	JABCIY010000347.1	22.35	39.71	51.6	1e-05	14	199	340	1345	1648	48490	49422
XP_007931362.1	NRPS	scaffold_10:156349-164463	JABCIY010000173.1	20.46	38.28	51.6	2e-05	7	197	303	216	503	136688	135867
XP_007931362.1	NRPS	scaffold_10:156349-164463	JABCIY010000031.1	21.71	39.44	49.3	7e-05	18	328	502	2098	2556	316912	318351
XP_007931362.1	NRPS	scaffold_10:156349-164463	JABCIY010000082.1	29	43	48.9	8e-05	7	118	200	2402	2580	84660	85250
XP_007931362.1	NRPS	scaffold_10:156349-164463	JABCIY010000175.1	20.64	39.8	49.3	8e-05	13	288	407	1260	1652	862382	863539
XP_007931362.1	NRPS	scaffold_10:156349-164463	JABCIY010000306.1	22.83	38.59	48.9	8e-05	12	198	311	1362	1651	300778	299909
XP_007931362.1	NRPS	scaffold_10:156349-164463	JABCIY010000015.1	22.39	38.04	48.9	9e-05	12	222	326	1355	1661	144008	143067
XP_007931362.1	NRPS	scaffold_10:156349-164463	JABCIY010000090.1	20.34	36.61	48.5	0.0001	8	183	295	216	491	105884	106669
XP_007931362.1	NRPS	scaffold_10:156349-164463	JABCIY010000027.1	22.95	36.99	47.8	0.0002	9	185	292	217	500	498988	498209
XP_007931362.1	NRPS	scaffold_10:156349-164463	JABCIY010000031.1	22.31	37.47	47	0.0004	12	218	363	624	948	327443	328453
XP_007931362.1	NRPS	scaffold_10:156349-164463	JABCIY010000040.1	25.17	45.03	46.2	0.0006	4	95	151	2100	2238	335107	334673
XP_007931362.1	NRPS	scaffold_10:156349-164463	JABCIY010000062.1	23.1	39.51	45.4	0.0009	13	206	329	1359	1661	233615	232692
XP_007931362.1	NRPS	scaffold_10:156349-164463	JABCIY010000001.1	27.52	48.62	45.1	0.001	3	71	109	2104	2204	1059705	1059379
XP_007931362.1	NRPS	scaffold_10:156349-164463	JABCIY010000177.1	22.41	40.13	45.1	0.001	11	183	299	215	500	293086	292298
XP_007931362.1	NRPS	scaffold_10:156349-164463	JABCIY010000217.1	29.25	47.62	44.7	0.002	6	85	147	2097	2235	94393	93986
XP_007931362.1	NRPS	scaffold_10:156349-164463	JABCIY010000209.1	24.69	37.81	44.3	0.002	15	174	320	216	504	37421	36570
XP_007931362.1	NRPS	scaffold_10:156349-164463	JABCIY010000003.1	23.64	38.64	43.9	0.003	7	141	220	221	423	164654	165283
XP_007931362.1	NRPS	scaffold_10:156349-164463	JABCIY010000001.1	56.67	73.33	43.1	0.004	0	13	30	1356	1385	133176	133087
XP_007931362.1	NRPS	scaffold_10:156349-164463	JABCIY010000310.1	22.08	39.29	43.5	0.004	14	179	308	215	500	223427	222621
XP_007931362.1	NRPS	scaffold_10:156349-164463	JABCIY010000175.1	28.38	52.7	43.5	0.004	1	50	74	651	721	860419	860640
XP_007931362.1	NRPS	scaffold_10:156349-164463	JABCIY010000148.1	22.22	34.59	42.7	0.006	17	312	477	1211	1638	349424	348024
XP_007931362.1	NRPS	scaffold_10:156349-164463	JABCIY010000003.1	28.7	46.96	40.8	0.026	4	69	115	2102	2205	267749	268087
XP_007931362.1	NRPS	scaffold_10:156349-164463	JABCIY010000175.1	25	42.31	40.4	0.03	9	133	208	2176	2376	860470	861045
XP_007931362.1	NRPS	scaffold_10:156349-164463	JABCIY010000071.1	20.75	37.76	40.4	0.03	7	198	294	216	500	46020	46823
XP_007931362.1	NRPS	scaffold_10:156349-164463	JABCIY010000310.1	21.41	40.55	40.4	0.034	16	261	397	663	1039	139365	140462
XP_007931362.1	NRPS	scaffold_10:156349-164463	JABCIY010000062.1	31.48	44.44	39.7	0.056	3	64	108	2112	2215	190415	190110
XP_007931362.1	NRPS	scaffold_10:156349-164463	JABCIY010000217.1	45	67.5	39.3	0.067	0	22	40	655	694	94201	94082
XP_007931362.1	NRPS	scaffold_10:156349-164463	JABCIY010000003.1	25.55	36.12	39.3	0.08	9	146	227	1355	1569	164621	165268
XP_007931362.1	NRPS	scaffold_10:156349-164463	JABCIY010000148.1	28.99	50.72	39.3	0.08	0	49	69	219	287	348860	348654
XP_007931362.1	NRPS	scaffold_10:156349-164463	JABCIY010000090.1	52	92	38.9	0.1	0	12	25	1361	1385	105884	105958
XP_007931362.1	NRPS	scaffold_10:156349-164463	JABCIY010000310.1	21.97	36.71	38.1	0.15	10	224	346	1357	1682	223436	222477
XP_007931362.1	NRPS	scaffold_10:156349-164463	JABCIY010000015.1	32.43	48.65	37.7	0.19	2	42	74	219	288	469071	469280
XP_007931362.1	NRPS	scaffold_10:156349-164463	JABCIY010000031.1	27.03	44.59	37.7	0.22	0	54	74	1235	1308	322444	322665
XP_007931362.1	NRPS	scaffold_10:156349-164463	JABCIY010000056.1	34.29	47.14	37	0.32	2	44	70	1364	1432	91250	91044
XP_007931362.1	NRPS	scaffold_10:156349-164463	JABCIY010000205.1	27.66	46.1	36.6	0.43	5	94	141	1739	1875	16381	16791
XP_007931362.1	NRPS	scaffold_10:156349-164463	JABCIY010000044.1	47.5	67.5	36.2	0.6	1	20	40	1346	1384	333541	333422
XP_007931362.1	NRPS	scaffold_10:156349-164463	JABCIY010000209.1	26.87	38.81	36.2	0.7	8	102	201	1231	1419	37781	37278
XP_007931362.1	NRPS	scaffold_10:156349-164463	JABCIY010000209.1	26.57	43.36	35.8	0.79	8	80	143	1296	1432	638987	638616
XP_007931362.1	NRPS	scaffold_10:156349-164463	JABCIY010000270.1	50	64.29	35.4	0.95	0	14	28	1354	1381	6153	6236
XP_007931362.1	NRPS	scaffold_10:156349-164463	JABCIY010000310.1	19.86	37.65	35.4	1.1	22	364	579	660	1200	137676	139226
XP_007931362.1	NRPS	scaffold_10:156349-164463	JABCIY010000254.1	42.11	65.79	34.3	2.2	0	22	38	2649	2686	81276	81163
XP_007931362.1	NRPS	scaffold_10:156349-164463	JABCIY010000015.1	23.68	43.86	33.9	2.9	3	78	114	1542	1654	105751	106068
XP_007931362.1	NRPS	scaffold_10:156349-164463	JABCIY010000077.1	21.95	40.85	33.5	3.8	5	106	164	217	359	75536	76024
XP_007931362.1	NRPS	scaffold_10:156349-164463	JABCIY010000175.1	31.34	46.27	33.5	3.9	0	46	67	2516	2582	861557	861757
XP_007931362.1	NRPS	scaffold_10:156349-164463	JABCIY010000204.1	35.9	58.97	33.1	4.9	0	25	39	1347	1385	632852	632736
XP_007931362.1	NRPS	scaffold_10:156349-164463	JABCIY010000062.1	23.35	41.32	32.7	6.4	7	111	167	216	366	233609	233112
XP_007931362.1	NRPS	scaffold_10:156349-164463	JABCIY010000167.1	48.28	58.62	32.7	7.3	0	15	29	1358	1386	12635	12721
XP_007931362.1	NRPS	scaffold_10:156349-164463	JABCIY010000337.1	26.17	46.73	32.3	8.1	2	75	107	1582	1684	187402	187082
XP_007931362.1	NRPS	scaffold_10:156349-164463	JABCIY010000310.1	22.45	36.05	32.3	8.9	3	97	147	878	1021	128595	128993
XP_007931362.1	NRPS	scaffold_10:156349-164463	JABCIY010000217.1	46.88	62.5	32.3	9.4	0	17	32	1354	1385	55888	55983
XP_007931362.1	NRPS	scaffold_10:156349-164463	JABCIY010000001.1	30	52.86	32.3	9.5	1	47	70	1218	1287	628968	628765
XP_007931282.1	Short-chain dehydrogenase	scaffold_10:165295-166284	JABCIY010000214.1	78.66	87.5	509	5e-163	1	68	328	1	328	105470	104493
XP_007931282.1	Short-chain dehydrogenase	scaffold_10:165295-166284	JABCIY010000185.1	42.86	62.99	217	4e-62	8	157	308	30	328	410689	409796
XP_007931282.1	Short-chain dehydrogenase	scaffold_10:165295-166284	JABCIY010000185.1	48.48	69.7	40	4e-62	0	17	33	1	33	410844	410746
XP_007931282.1	Short-chain dehydrogenase	scaffold_10:165295-166284	JABCIY010000189.1	42.86	62.99	217	4e-62	8	157	308	30	328	4333	3440
XP_007931282.1	Short-chain dehydrogenase	scaffold_10:165295-166284	JABCIY010000189.1	48.48	69.7	40	4e-62	0	17	33	1	33	4488	4390
XP_007931282.1	Short-chain dehydrogenase	scaffold_10:165295-166284	JABCIY010000022.1	39.09	54.85	192	2e-53	6	189	330	9	328	115466	116449
XP_007931282.1	Short-chain dehydrogenase	scaffold_10:165295-166284	JABCIY010000063.1	34.25	49.61	98.2	7e-22	8	148	254	27	273	188929	189654
XP_007931282.1	Short-chain dehydrogenase	scaffold_10:165295-166284	JABCIY010000169.1	35.59	53.15	92.4	5e-20	5	132	222	21	241	93189	92554
XP_007931282.1	Short-chain dehydrogenase	scaffold_10:165295-166284	JABCIY010000342.1	36.92	53.85	86.3	5e-18	6	97	195	53	241	277665	277141
XP_007931282.1	Short-chain dehydrogenase	scaffold_10:165295-166284	JABCIY010000091.1	31.9	51.25	79	5e-18	12	155	279	58	325	183410	184174
XP_007931282.1	Short-chain dehydrogenase	scaffold_10:165295-166284	JABCIY010000091.1	60	68	30.8	5e-18	0	10	25	22	46	183325	183399
XP_007931282.1	Short-chain dehydrogenase	scaffold_10:165295-166284	JABCIY010000155.1	29.07	46.01	83.6	3e-17	8	192	313	23	329	418661	419527
XP_007931282.1	Short-chain dehydrogenase	scaffold_10:165295-166284	JABCIY010000169.1	29.78	47.06	82	8e-17	11	166	272	27	290	484046	484810
XP_007931282.1	Short-chain dehydrogenase	scaffold_10:165295-166284	JABCIY010000185.1	27.16	43.58	78.6	1e-15	12	205	335	4	326	295519	294596
XP_007931282.1	Short-chain dehydrogenase	scaffold_10:165295-166284	JABCIY010000306.1	34.81	54.07	79	1e-15	3	66	135	26	140	260626	261024
XP_007931282.1	Short-chain dehydrogenase	scaffold_10:165295-166284	JABCIY010000062.1	28.2	41.64	78.6	1e-15	10	169	305	26	300	64350	63496
XP_007931282.1	Short-chain dehydrogenase	scaffold_10:165295-166284	JABCIY010000177.1	25.15	46.01	65.9	2e-11	13	207	326	18	327	129456	130370
XP_007931282.1	Short-chain dehydrogenase	scaffold_10:165295-166284	JABCIY010000058.1	35.79	49.47	65.1	3e-11	6	101	190	2	185	209460	208936
XP_007931282.1	Short-chain dehydrogenase	scaffold_10:165295-166284	JABCIY010000041.1	31.11	52.22	45.8	1e-10	1	58	90	26	115	235045	234788
XP_007931282.1	Short-chain dehydrogenase	scaffold_10:165295-166284	JABCIY010000041.1	35.66	47.29	38.9	1e-10	5	55	129	117	235	234734	234402
XP_007931282.1	Short-chain dehydrogenase	scaffold_10:165295-166284	JABCIY010000004.1	36.56	59.14	62.8	2e-10	2	54	93	27	119	293191	292928
XP_007931282.1	Short-chain dehydrogenase	scaffold_10:165295-166284	JABCIY010000035.1	36.26	54.95	60.5	1e-09	0	58	91	26	116	32916	33188
XP_007931282.1	Short-chain dehydrogenase	scaffold_10:165295-166284	JABCIY010000258.1	29.26	44.69	59.3	3e-09	13	168	311	15	288	154196	153309
XP_007931282.1	Short-chain dehydrogenase	scaffold_10:165295-166284	JABCIY010000038.1	33.02	53.77	57.4	9e-09	1	64	106	15	120	74285	74581
XP_007931282.1	Short-chain dehydrogenase	scaffold_10:165295-166284	JABCIY010000191.1	25.79	40.4	57.4	1e-08	13	195	349	11	329	20084	21028
XP_007931282.1	Short-chain dehydrogenase	scaffold_10:165295-166284	JABCIY010000004.1	35.79	51.58	56.2	3e-08	2	55	95	27	119	289657	289929
XP_007931282.1	Short-chain dehydrogenase	scaffold_10:165295-166284	JABCIY010000070.1	33.68	54.74	55.8	3e-08	2	58	95	27	119	38173	37898
XP_007931282.1	Short-chain dehydrogenase	scaffold_10:165295-166284	JABCIY010000254.1	33.05	50	55.8	3e-08	2	73	118	23	139	66201	66539
XP_007931282.1	Short-chain dehydrogenase	scaffold_10:165295-166284	JABCIY010000015.1	31.09	45.8	54.3	9e-08	8	134	238	19	241	276352	275684
XP_007931282.1	Short-chain dehydrogenase	scaffold_10:165295-166284	JABCIY010000087.1	35.65	52.17	53.1	2e-07	5	64	115	9	122	30242	29925
XP_007931282.1	Short-chain dehydrogenase	scaffold_10:165295-166284	JABCIY010000261.1	36.84	56.14	52.8	3e-07	6	59	114	30	140	80112	79801
XP_007931282.1	Short-chain dehydrogenase	scaffold_10:165295-166284	JABCIY010000022.1	32.63	52.63	52.4	4e-07	1	59	95	37	131	496900	497169
XP_007931282.1	Short-chain dehydrogenase	scaffold_10:165295-166284	JABCIY010000226.1	28.24	49.41	43.9	8e-07	1	55	85	30	114	27060	26824
XP_007931282.1	Short-chain dehydrogenase	scaffold_10:165295-166284	JABCIY010000226.1	53.85	61.54	27.3	8e-07	1	11	26	115	140	26767	26693
XP_007931282.1	Short-chain dehydrogenase	scaffold_10:165295-166284	JABCIY010000209.1	28	55	48.1	8e-06	2	63	100	24	120	303615	303334
XP_007931282.1	Short-chain dehydrogenase	scaffold_10:165295-166284	JABCIY010000320.1	30.34	59.55	47.8	1e-05	2	57	89	33	119	42257	42000
XP_007931282.1	Short-chain dehydrogenase	scaffold_10:165295-166284	JABCIY010000071.1	30	54.29	35.4	1e-05	1	46	70	51	120	195160	194960
XP_007931282.1	Short-chain dehydrogenase	scaffold_10:165295-166284	JABCIY010000071.1	41.03	53.85	31.6	1e-05	1	21	39	10	46	195342	195226
XP_007931282.1	Short-chain dehydrogenase	scaffold_10:165295-166284	JABCIY010000275.1	33.01	51.46	45.1	9e-05	4	52	103	27	124	21682	21954
XP_007931282.1	Short-chain dehydrogenase	scaffold_10:165295-166284	JABCIY010000217.1	35.16	57.14	44.7	0.0001	4	52	91	30	119	72425	72679
XP_007931282.1	Short-chain dehydrogenase	scaffold_10:165295-166284	JABCIY010000257.1	27.52	50.46	44.7	0.0001	3	70	109	25	132	62004	61702
XP_007931282.1	Short-chain dehydrogenase	scaffold_10:165295-166284	JABCIY010000070.1	32	46	43.1	0.0004	2	61	100	25	121	184954	184667
XP_007931282.1	Short-chain dehydrogenase	scaffold_10:165295-166284	JABCIY010000019.1	30.1	49.51	42.7	0.0004	3	61	103	22	120	489371	489658
XP_007931282.1	Short-chain dehydrogenase	scaffold_10:165295-166284	JABCIY010000001.1	31.13	50	42.7	0.0005	5	47	106	23	121	571323	571063
XP_007931282.1	Short-chain dehydrogenase	scaffold_10:165295-166284	JABCIY010000175.1	30.71	44.09	42.4	0.0005	5	65	127	5	121	368704	369045
XP_007931282.1	Short-chain dehydrogenase	scaffold_10:165295-166284	JABCIY010000080.1	32.26	52.69	42.4	0.0006	3	55	93	28	119	99075	98818
XP_007931282.1	Short-chain dehydrogenase	scaffold_10:165295-166284	JABCIY010000204.1	31.73	50.96	42	0.0007	3	58	104	25	126	537285	537563
XP_007931282.1	Short-chain dehydrogenase	scaffold_10:165295-166284	JABCIY010000194.1	32.5	53.75	41.2	0.001	2	51	80	61	140	53875	54105
XP_007931282.1	Short-chain dehydrogenase	scaffold_10:165295-166284	JABCIY010000023.1	28.04	49.53	41.2	0.001	2	69	107	28	133	49591	49890
XP_007931282.1	Short-chain dehydrogenase	scaffold_10:165295-166284	JABCIY010000001.1	28.16	45.63	40.8	0.002	2	63	103	30	132	200617	200892
XP_007931282.1	Short-chain dehydrogenase	scaffold_10:165295-166284	JABCIY010000017.1	58.82	67.65	40.4	0.002	0	14	34	23	56	57279	57178
XP_007931282.1	Short-chain dehydrogenase	scaffold_10:165295-166284	JABCIY010000306.1	29.17	45.83	40	0.003	2	55	96	25	120	405037	404789
XP_007931282.1	Short-chain dehydrogenase	scaffold_10:165295-166284	JABCIY010000194.1	30.7	48.25	40	0.003	3	66	114	31	140	229368	229682
XP_007931282.1	Short-chain dehydrogenase	scaffold_10:165295-166284	JABCIY010000178.1	27.83	44.35	40.4	0.003	3	69	115	6	119	81599	81904
XP_007931282.1	Short-chain dehydrogenase	scaffold_10:165295-166284	JABCIY010000306.1	27.35	43.59	39.3	0.005	2	75	117	4	120	142283	141963
XP_007931282.1	Short-chain dehydrogenase	scaffold_10:165295-166284	JABCIY010000071.1	31.25	51.04	39.3	0.005	3	61	96	27	119	48161	47880
XP_007931282.1	Short-chain dehydrogenase	scaffold_10:165295-166284	JABCIY010000231.1	29.47	46.32	39.3	0.006	1	61	95	26	120	46620	46886
XP_007931282.1	Short-chain dehydrogenase	scaffold_10:165295-166284	JABCIY010000155.1	27.19	42.98	38.9	0.007	2	67	114	7	120	480402	480695
XP_007931282.1	Short-chain dehydrogenase	scaffold_10:165295-166284	JABCIY010000191.1	29.21	47.19	38.5	0.009	2	57	89	31	119	158193	157945
XP_007931282.1	Short-chain dehydrogenase	scaffold_10:165295-166284	JABCIY010000244.1	27.12	49.15	38.5	0.009	4	77	118	12	120	79470	79823
XP_007931282.1	Short-chain dehydrogenase	scaffold_10:165295-166284	JABCIY010000161.1	25.22	39.13	38.1	0.012	2	73	115	27	140	47146	46838
XP_007931282.1	Short-chain dehydrogenase	scaffold_10:165295-166284	JABCIY010000039.1	26.6	53.19	37.7	0.016	2	62	94	21	112	97163	97429
XP_007931282.1	Short-chain dehydrogenase	scaffold_10:165295-166284	JABCIY010000071.1	34.31	48.04	37.4	0.02	5	46	102	29	121	37504	37235
XP_007931282.1	Short-chain dehydrogenase	scaffold_10:165295-166284	JABCIY010000090.1	32.41	50.93	37.4	0.023	6	46	108	25	122	85309	85037
XP_007931282.1	Short-chain dehydrogenase	scaffold_10:165295-166284	JABCIY010000270.1	27.96	47.31	36.6	0.035	2	51	93	27	117	125265	125501
XP_007931282.1	Short-chain dehydrogenase	scaffold_10:165295-166284	JABCIY010000027.1	27.78	45.37	36.6	0.036	4	55	108	36	120	178271	178594
XP_007931282.1	Short-chain dehydrogenase	scaffold_10:165295-166284	JABCIY010000017.1	33.02	48.11	36.6	0.037	6	59	106	22	122	12289	12585
XP_007931282.1	Short-chain dehydrogenase	scaffold_10:165295-166284	JABCIY010000062.1	27.36	48.11	36.6	0.04	2	75	106	14	119	201582	201893
XP_007931282.1	Short-chain dehydrogenase	scaffold_10:165295-166284	JABCIY010000194.1	26.8	42.27	36.2	0.042	1	66	97	22	118	351262	351537
XP_007931282.1	Short-chain dehydrogenase	scaffold_10:165295-166284	JABCIY010000241.1	22.05	38.4	35.8	0.055	9	130	263	26	245	284802	284110
XP_007931282.1	Short-chain dehydrogenase	scaffold_10:165295-166284	JABCIY010000169.1	32.99	49.48	35.8	0.059	5	49	97	27	119	177162	176908
XP_007931282.1	Short-chain dehydrogenase	scaffold_10:165295-166284	JABCIY010000025.1	26.74	45.35	35.4	0.087	1	57	86	37	122	99991	99752
XP_007931282.1	Short-chain dehydrogenase	scaffold_10:165295-166284	JABCIY010000160.1	27.17	50	35	0.099	3	61	92	30	120	8668	8928
XP_007931282.1	Short-chain dehydrogenase	scaffold_10:165295-166284	JABCIY010000032.1	26.61	42.2	34.7	0.14	4	66	109	31	133	38229	38531
XP_007931282.1	Short-chain dehydrogenase	scaffold_10:165295-166284	JABCIY010000022.1	30.21	50	34.7	0.15	4	57	96	30	121	350502	350233
XP_007931282.1	Short-chain dehydrogenase	scaffold_10:165295-166284	JABCIY010000087.1	30.22	46.04	34.7	0.15	7	57	139	23	136	98694	98323
XP_007931282.1	Short-chain dehydrogenase	scaffold_10:165295-166284	JABCIY010000158.1	31.91	45.74	34.3	0.17	3	53	94	30	119	35380	35120
XP_007931282.1	Short-chain dehydrogenase	scaffold_10:165295-166284	JABCIY010000015.1	26.32	49.47	34.3	0.18	3	65	95	26	120	620535	620266
XP_007931282.1	Short-chain dehydrogenase	scaffold_10:165295-166284	JABCIY010000015.1	23.93	43.59	34.3	0.18	2	81	117	6	120	72020	72352
XP_007931282.1	Short-chain dehydrogenase	scaffold_10:165295-166284	JABCIY010000309.1	25.89	48.21	34.3	0.2	4	64	112	27	119	90968	91303
XP_007931282.1	Short-chain dehydrogenase	scaffold_10:165295-166284	JABCIY010000019.1	40.48	59.52	34.3	0.21	0	25	42	30	71	595696	595571
XP_007931282.1	Short-chain dehydrogenase	scaffold_10:165295-166284	JABCIY010000003.1	25.22	40.87	33.9	0.24	2	61	115	24	121	51647	51967
XP_007931282.1	Short-chain dehydrogenase	scaffold_10:165295-166284	JABCIY010000148.1	30.39	47.06	33.9	0.26	5	48	102	27	118	544529	544263
XP_007931282.1	Short-chain dehydrogenase	scaffold_10:165295-166284	JABCIY010000310.1	28.04	43.93	33.9	0.27	3	64	107	23	123	209476	209177
XP_007931282.1	Short-chain dehydrogenase	scaffold_10:165295-166284	JABCIY010000001.1	25.25	48.48	33.5	0.3	1	73	99	23	121	1427398	1427691
XP_007931282.1	Short-chain dehydrogenase	scaffold_10:165295-166284	JABCIY010000001.1	29.41	47.06	33.5	0.36	4	61	102	27	124	693651	693935
XP_007931282.1	Short-chain dehydrogenase	scaffold_10:165295-166284	JABCIY010000027.1	29.46	50.89	33.5	0.36	5	66	112	10	121	74420	74124
XP_007931282.1	Short-chain dehydrogenase	scaffold_10:165295-166284	JABCIY010000261.1	30.43	51.09	33.5	0.37	4	49	92	30	119	288751	288515
XP_007931282.1	Short-chain dehydrogenase	scaffold_10:165295-166284	JABCIY010000204.1	27.84	50.52	32.7	0.59	3	57	97	29	121	631058	630795
XP_007931282.1	Short-chain dehydrogenase	scaffold_10:165295-166284	JABCIY010000338.1	30.3	45.45	32.3	0.76	2	59	99	26	121	81070	80795
XP_007931282.1	Short-chain dehydrogenase	scaffold_10:165295-166284	JABCIY010000261.1	29.41	50.59	32.3	0.8	3	44	85	36	119	57410	57619
XP_007931282.1	Short-chain dehydrogenase	scaffold_10:165295-166284	JABCIY010000233.1	24.21	47.37	32	0.88	1	68	95	25	119	26514	26786
XP_007931282.1	Short-chain dehydrogenase	scaffold_10:165295-166284	JABCIY010000310.1	31.11	48.89	31.6	1.2	4	57	90	34	119	224590	224856
XP_007931282.1	Short-chain dehydrogenase	scaffold_10:165295-166284	JABCIY010000241.1	30.69	46.53	31.6	1.4	4	59	101	29	126	370877	371155
XP_007931282.1	Short-chain dehydrogenase	scaffold_10:165295-166284	JABCIY010000031.1	25.81	43.55	31.6	1.4	4	77	124	5	121	457184	456837
XP_007931282.1	Short-chain dehydrogenase	scaffold_10:165295-166284	JABCIY010000062.1	31	47	31.2	1.5	3	54	100	26	121	188759	188493
XP_007931282.1	Short-chain dehydrogenase	scaffold_10:165295-166284	JABCIY010000025.1	27.36	44.34	31.6	1.5	4	69	106	19	120	130377	130072
XP_007931282.1	Short-chain dehydrogenase	scaffold_10:165295-166284	JABCIY010000066.1	31.68	47.52	31.2	1.5	4	62	101	23	121	320618	320331
XP_007931282.1	Short-chain dehydrogenase	scaffold_10:165295-166284	JABCIY010000027.1	35.71	57.14	31.2	1.6	0	27	42	83	124	195659	195784
XP_007931282.1	Short-chain dehydrogenase	scaffold_10:165295-166284	JABCIY010000194.1	26.42	46.23	31.2	1.8	3	68	106	30	126	232747	233061
XP_007931282.1	Short-chain dehydrogenase	scaffold_10:165295-166284	JABCIY010000177.1	26.96	47.83	30.8	2.1	5	71	115	26	136	356004	355687
XP_007931282.1	Short-chain dehydrogenase	scaffold_10:165295-166284	JABCIY010000019.1	24.39	44.72	30.8	2.2	4	70	123	17	120	434230	434586
XP_007931282.1	Short-chain dehydrogenase	scaffold_10:165295-166284	JABCIY010000245.1	22.77	44.55	30.8	2.3	2	69	101	20	120	256215	255940
XP_007931282.1	Short-chain dehydrogenase	scaffold_10:165295-166284	JABCIY010000218.1	26.09	46.96	30.8	2.3	5	56	115	23	121	112109	112414
XP_007931282.1	Short-chain dehydrogenase	scaffold_10:165295-166284	JABCIY010000219.1	25.26	45.26	30.4	2.6	1	69	95	26	120	385825	385547
XP_007931282.1	Short-chain dehydrogenase	scaffold_10:165295-166284	JABCIY010000204.1	29.25	47.17	30.4	2.7	4	57	106	26	120	509574	509870
XP_007931282.1	Short-chain dehydrogenase	scaffold_10:165295-166284	JABCIY010000164.1	44.44	60	30.4	2.7	2	23	45	183	227	152277	152405
XP_007931282.1	Short-chain dehydrogenase	scaffold_10:165295-166284	JABCIY010000205.1	25.81	48.39	30.4	3.4	2	60	93	30	121	54379	54633
XP_007931282.1	Short-chain dehydrogenase	scaffold_10:165295-166284	JABCIY010000175.1	35.56	57.78	30	4.4	1	25	45	79	119	462846	462712
XP_007931282.1	Short-chain dehydrogenase	scaffold_10:165295-166284	JABCIY010000175.1	60.87	73.91	29.6	4.9	0	9	23	306	328	545101	545169
XP_007931282.1	Short-chain dehydrogenase	scaffold_10:165295-166284	JABCIY010000023.1	37.14	57.14	29.3	6	1	20	35	216	248	106	2
XP_007931282.1	Short-chain dehydrogenase	scaffold_10:165295-166284	JABCIY010000270.1	27	50	29.3	6.2	3	69	100	30	128	115595	115305
XP_007931282.1	Short-chain dehydrogenase	scaffold_10:165295-166284	JABCIY010000175.1	27.88	47.12	29.3	6.8	4	62	104	20	120	940288	940007
XP_007931282.1	Short-chain dehydrogenase	scaffold_10:165295-166284	JABCIY010000224.1	25	42.71	29.3	7.2	1	68	96	27	118	121234	121521
XP_007931282.1	Short-chain dehydrogenase	scaffold_10:165295-166284	JABCIY010000246.1	22.58	47.31	29.3	7.5	2	63	93	27	119	81732	81983
XP_007931282.1	Short-chain dehydrogenase	scaffold_10:165295-166284	JABCIY010000193.1	23.4	40.43	29.3	7.5	2	63	94	35	127	94020	93763
XP_007931282.1	Short-chain dehydrogenase	scaffold_10:165295-166284	JABCIY010000251.1	24.73	43.01	28.9	8.5	1	58	93	29	121	195407	195649
XP_007931282.1	Short-chain dehydrogenase	scaffold_10:165295-166284	JABCIY010000070.1	26.23	41.8	28.9	9.3	3	76	122	14	131	224854	225189
XP_007931278.1	PKS10-2	scaffold_10:174642-182868	JABCIY010000214.1	76.4	82.61	1439	0	3	175	966	1632	2544	111397	114294
XP_007931278.1	PKS10-2	scaffold_10:174642-182868	JABCIY010000214.1	78.34	88.14	1378	0	1	184	877	638	1514	108309	110921
XP_007931278.1	PKS10-2	scaffold_10:174642-182868	JABCIY010000214.1	88.74	94.7	295	0	0	17	151	1	151	106081	106533
XP_007931278.1	PKS10-2	scaffold_10:174642-182868	JABCIY010000214.1	83.23	89.22	260	0	2	22	167	276	442	107098	107580
XP_007931278.1	PKS10-2	scaffold_10:174642-182868	JABCIY010000214.1	78.91	82.99	229	0	1	12	147	148	275	106575	107015
XP_007931278.1	PKS10-2	scaffold_10:174642-182868	JABCIY010000047.1	27.43	45.26	718	0	74	1596	2636	65	2520	343857	351353
XP_007931278.1	PKS10-2	scaffold_10:174642-182868	JABCIY010000082.1	30.9	47.96	624	2e-180	53	1081	1835	6	1731	76418	81688
XP_007931278.1	PKS10-2	scaffold_10:174642-182868	JABCIY010000071.1	28.81	44.61	318	3e-170	35	620	1076	424	1466	245624	248512
XP_007931278.1	PKS10-2	scaffold_10:174642-182868	JABCIY010000071.1	42.01	56.62	303	3e-170	6	225	438	4	424	244296	245573
XP_007931278.1	PKS10-2	scaffold_10:174642-182868	JABCIY010000224.1	36.87	50.74	568	2e-168	20	514	1009	61	994	505484	508366
XP_007931278.1	PKS10-2	scaffold_10:174642-182868	JABCIY010000224.1	33.78	43.24	48.1	2e-168	1	31	74	6	61	505212	505433
XP_007931278.1	PKS10-2	scaffold_10:174642-182868	JABCIY010000038.1	28.1	45.58	400	4e-111	45	870	1413	556	1895	168556	172575
XP_007931278.1	PKS10-2	scaffold_10:174642-182868	JABCIY010000043.1	25.68	42.67	330	4e-109	62	1087	1807	593	2254	27198	22111
XP_007931278.1	PKS10-2	scaffold_10:174642-182868	JABCIY010000043.1	28.44	46.45	63.9	4e-109	9	138	211	2314	2520	21810	21205
XP_007931278.1	PKS10-2	scaffold_10:174642-182868	JABCIY010000043.1	40.74	59.26	45.4	4e-109	0	32	54	2252	2305	22060	21899
XP_007931278.1	PKS10-2	scaffold_10:174642-182868	JABCIY010000193.1	39.12	52.34	238	3e-101	6	192	363	4	348	20660	19605
XP_007931278.1	PKS10-2	scaffold_10:174642-182868	JABCIY010000193.1	30.79	48.35	147	3e-101	11	207	393	391	743	19362	18259
XP_007931278.1	PKS10-2	scaffold_10:174642-182868	JABCIY010000193.1	47.5	67.5	27.7	3e-101	0	21	40	348	387	19561	19442
XP_007931278.1	PKS10-2	scaffold_10:174642-182868	JABCIY010000241.1	30.52	47.75	347	4e-95	26	554	911	7	898	302954	300402
XP_007931278.1	PKS10-2	scaffold_10:174642-182868	JABCIY010000214.1	75.45	83.64	333	7e-91	1	53	220	421	640	107603	108259
XP_007931278.1	PKS10-2	scaffold_10:174642-182868	JABCIY010000031.1	29.21	44.37	291	3e-78	24	544	897	7	877	476503	478998
XP_007931278.1	PKS10-2	scaffold_10:174642-182868	JABCIY010000107.1	36.8	52.8	149	8e-72	6	143	250	29	270	69715	70443
XP_007931278.1	PKS10-2	scaffold_10:174642-182868	JABCIY010000107.1	25.68	39.71	144	8e-72	14	410	627	273	885	70454	72208
XP_007931278.1	PKS10-2	scaffold_10:174642-182868	JABCIY010000043.1	37.71	51.68	226	2e-70	4	182	358	1	321	29436	28375
XP_007931278.1	PKS10-2	scaffold_10:174642-182868	JABCIY010000043.1	27.18	41.1	62.8	2e-70	11	140	309	322	552	28324	27419
XP_007931278.1	PKS10-2	scaffold_10:174642-182868	JABCIY010000004.1	31.85	45.74	179	2e-69	19	317	540	224	736	270955	269408
XP_007931278.1	PKS10-2	scaffold_10:174642-182868	JABCIY010000004.1	32.23	49.29	105	2e-69	5	130	211	2	207	271676	271068
XP_007931278.1	PKS10-2	scaffold_10:174642-182868	JABCIY010000217.1	27.77	43.29	238	4e-62	17	485	767	7	747	54656	52485
XP_007931278.1	PKS10-2	scaffold_10:174642-182868	JABCIY010000306.1	33.74	49.13	225	3e-58	20	329	578	189	743	165670	167310
XP_007931278.1	PKS10-2	scaffold_10:174642-182868	JABCIY010000086.1	31.16	47.21	188	2e-47	7	275	430	7	431	514	1755
XP_007931278.1	PKS10-2	scaffold_10:174642-182868	JABCIY010000214.1	85.25	90.16	186	4e-46	0	18	122	1512	1633	110963	111328
XP_007931278.1	PKS10-2	scaffold_10:174642-182868	JABCIY010000038.1	38.17	53.85	180	1e-44	9	186	338	230	553	167397	168383
XP_007931278.1	PKS10-2	scaffold_10:174642-182868	JABCIY010000193.1	24.48	42.6	180	2e-44	19	476	723	809	1511	18065	16047
XP_007931278.1	PKS10-2	scaffold_10:174642-182868	JABCIY010000071.1	27.32	47.81	136	3e-31	6	238	366	2171	2520	250648	251709
XP_007931278.1	PKS10-2	scaffold_10:174642-182868	JABCIY010000082.1	29.79	45.6	125	7e-28	8	227	386	2152	2520	82823	83899
XP_007931278.1	PKS10-2	scaffold_10:174642-182868	JABCIY010000224.1	30.33	46.37	115	7e-25	11	232	399	2130	2517	510821	511912
XP_007931278.1	PKS10-2	scaffold_10:174642-182868	JABCIY010000038.1	27.6	47.27	112	8e-24	10	231	366	2169	2531	173448	174452
XP_007931278.1	PKS10-2	scaffold_10:174642-182868	JABCIY010000306.1	31.52	50.54	94.7	1e-18	4	118	184	7	187	164955	165491
XP_007931278.1	PKS10-2	scaffold_10:174642-182868	JABCIY010000241.1	28.49	48.32	84.7	1e-15	14	207	358	2174	2515	298777	297803
XP_007931278.1	PKS10-2	scaffold_10:174642-182868	JABCIY010000038.1	49.43	65.52	79.7	4e-14	1	43	87	140	226	166975	167232
XP_007931278.1	PKS10-2	scaffold_10:174642-182868	JABCIY010000038.1	45.16	62.9	65.1	1e-09	0	34	62	1	62	166272	166457
XP_007931278.1	PKS10-2	scaffold_10:174642-182868	JABCIY010000248.1	27.06	40.78	51.6	1e-05	10	142	255	540	759	301553	302290
XP_007931278.1	PKS10-2	scaffold_10:174642-182868	JABCIY010000058.1	24.64	36.71	34.7	0.0006	6	115	207	252	431	340944	340366
XP_007931278.1	PKS10-2	scaffold_10:174642-182868	JABCIY010000058.1	21.1	41.28	30	0.0006	2	68	109	156	252	341300	340992
XP_007931278.1	PKS10-2	scaffold_10:174642-182868	JABCIY010000193.1	22.45	41.84	41.6	0.015	7	128	196	1668	1854	15481	14939
XP_007931278.1	PKS10-2	scaffold_10:174642-182868	JABCIY010000047.1	34.69	55.1	35.8	0.74	1	31	49	13	61	343648	343791
XP_007931278.1	PKS10-2	scaffold_10:174642-182868	JABCIY010000224.1	23.17	38.22	34.7	1.5	7	182	259	1658	1911	509450	510190
XP_007931278.1	PKS10-2	scaffold_10:174642-182868	JABCIY010000037.1	25.32	43.04	34.7	1.6	2	51	79	128	201	121409	121636
XP_007931278.1	PKS10-2	scaffold_10:174642-182868	JABCIY010000041.1	30.68	53.41	33.5	4.2	4	52	88	1424	1511	355870	356106
XP_007931363.1	Monooxygenase	scaffold_10:183070-184977	JABCIY010000214.1	82.67	88.7	912	0	0	92	531	1	531	116810	115218
XP_007931363.1	Monooxygenase	scaffold_10:183070-184977	JABCIY010000008.1	30.52	50.42	263	6e-74	16	381	593	18	602	16612	14903
XP_007931363.1	Monooxygenase	scaffold_10:183070-184977	JABCIY010000117.1	30.13	49.36	139	4e-63	8	205	312	6	308	28402	27479
XP_007931363.1	Monooxygenase	scaffold_10:183070-184977	JABCIY010000117.1	30.19	47.8	122	4e-63	11	199	318	310	611	27432	26500
XP_007931363.1	Monooxygenase	scaffold_10:183070-184977	JABCIY010000003.1	30.11	45.25	224	3e-61	23	356	621	7	565	202249	200435
XP_007931363.1	Monooxygenase	scaffold_10:183070-184977	JABCIY010000001.1	28.24	46.39	209	3e-56	18	372	595	11	566	790469	792205
XP_007931363.1	Monooxygenase	scaffold_10:183070-184977	JABCIY010000214.1	47.41	58.62	87.4	2e-17	3	50	116	500	608	115251	114916
XP_007931363.1	Monooxygenase	scaffold_10:183070-184977	JABCIY010000015.1	32.08	48.43	62	1e-09	7	94	159	12	162	612451	612909
XP_007931363.1	Monooxygenase	scaffold_10:183070-184977	JABCIY010000278.1	25.43	44.51	42.4	5e-07	10	107	173	50	208	35200	35694
XP_007931363.1	Monooxygenase	scaffold_10:183070-184977	JABCIY010000278.1	31.11	57.78	31.2	5e-07	1	30	45	12	55	35007	35141
XP_007931363.1	Monooxygenase	scaffold_10:183070-184977	JABCIY010000191.1	25.27	43.96	51.6	2e-06	5	129	182	1	180	217971	218501
XP_007931363.1	Monooxygenase	scaffold_10:183070-184977	JABCIY010000306.1	23.74	42.92	51.2	3e-06	8	148	219	6	220	234178	234789
XP_007931363.1	Monooxygenase	scaffold_10:183070-184977	JABCIY010000257.1	22.67	44.19	45.1	0.0003	6	120	172	4	172	94237	93752
XP_007931363.1	Monooxygenase	scaffold_10:183070-184977	JABCIY010000032.1	23.89	40	44.7	0.0003	5	110	180	3	160	53483	54007
XP_007931363.1	Monooxygenase	scaffold_10:183070-184977	JABCIY010000194.1	22.09	44.77	44.7	0.0003	7	119	172	7	172	232013	231525
XP_007931363.1	Monooxygenase	scaffold_10:183070-184977	JABCIY010000027.1	23.32	43.01	43.5	0.0008	10	108	193	12	172	277915	278469
XP_007931363.1	Monooxygenase	scaffold_10:183070-184977	JABCIY010000270.1	40.91	65.91	43.1	0.001	0	26	44	12	55	122027	121896
XP_007931363.1	Monooxygenase	scaffold_10:183070-184977	JABCIY010000101.1	23.27	38.12	42.7	0.001	7	123	202	12	207	41957	42484
XP_007931363.1	Monooxygenase	scaffold_10:183070-184977	JABCIY010000344.1	22.97	38.28	42.4	0.001	5	135	209	12	203	363500	364099
XP_007931363.1	Monooxygenase	scaffold_10:183070-184977	JABCIY010000342.1	25.81	43.23	42	0.002	6	103	155	12	160	510805	510359
XP_007931363.1	Monooxygenase	scaffold_10:183070-184977	JABCIY010000278.1	24.58	41.25	40.8	0.004	11	143	240	1	212	34039	33350
XP_007931363.1	Monooxygenase	scaffold_10:183070-184977	JABCIY010000306.1	26.88	40.32	41.2	0.004	9	114	186	33	205	400262	400792
XP_007931363.1	Monooxygenase	scaffold_10:183070-184977	JABCIY010000209.1	25	42.45	40	0.008	9	128	212	2	189	682355	681741
XP_007931363.1	Monooxygenase	scaffold_10:183070-184977	JABCIY010000342.1	31.34	55.22	38.1	0.032	2	42	67	1	65	475733	475927
XP_007931363.1	Monooxygenase	scaffold_10:183070-184977	JABCIY010000270.1	26.09	45.65	37.7	0.041	8	86	138	42	172	121887	121501
XP_007931363.1	Monooxygenase	scaffold_10:183070-184977	JABCIY010000158.1	34.48	56.9	37.7	0.044	1	36	58	10	67	333590	333757
XP_007931363.1	Monooxygenase	scaffold_10:183070-184977	JABCIY010000173.1	36	54	36.6	0.088	0	32	50	2	51	170099	170248
XP_007931363.1	Monooxygenase	scaffold_10:183070-184977	JABCIY010000071.1	25.64	42.31	35	0.26	1	56	78	11	88	134409	134182
XP_007931363.1	Monooxygenase	scaffold_10:183070-184977	JABCIY010000175.1	24.18	37.25	35	0.26	4	97	153	12	147	807431	806979
XP_007931363.1	Monooxygenase	scaffold_10:183070-184977	JABCIY010000175.1	27.01	44.53	34.7	0.31	7	86	137	91	220	801167	801556
XP_007931363.1	Monooxygenase	scaffold_10:183070-184977	JABCIY010000175.1	22.47	36.08	34.7	0.33	13	174	316	102	391	160149	160961
XP_007931363.1	Monooxygenase	scaffold_10:183070-184977	JABCIY010000040.1	38.1	61.9	34.7	0.35	1	23	42	12	50	407813	407938
XP_007931363.1	Monooxygenase	scaffold_10:183070-184977	JABCIY010000121.1	27.14	54.29	34.3	0.48	2	49	70	5	73	28937	28731
XP_007931363.1	Monooxygenase	scaffold_10:183070-184977	JABCIY010000158.1	41.3	54.35	33.9	0.55	1	25	46	8	53	494183	494052
XP_007931363.1	Monooxygenase	scaffold_10:183070-184977	JABCIY010000177.1	27.14	45.71	33.9	0.63	1	50	70	2	71	85152	84946
XP_007931363.1	Monooxygenase	scaffold_10:183070-184977	JABCIY010000055.1	22.96	40.74	33.5	0.72	4	93	135	93	220	51270	50878
XP_007931363.1	Monooxygenase	scaffold_10:183070-184977	JABCIY010000043.1	34.69	59.18	33.5	0.88	2	30	49	6	53	287376	287519
XP_007931363.1	Monooxygenase	scaffold_10:183070-184977	JABCIY010000185.1	35.09	50.88	32.3	1.5	1	34	57	1	54	166332	166502
XP_007931363.1	Monooxygenase	scaffold_10:183070-184977	JABCIY010000209.1	37.5	62.5	32	2.3	1	24	40	12	50	296169	296050
XP_007931363.1	Monooxygenase	scaffold_10:183070-184977	JABCIY010000169.1	40.38	59.62	31.2	3.6	3	28	52	3	53	397510	397659
XP_007931363.1	Monooxygenase	scaffold_10:183070-184977	JABCIY010000055.1	37.5	62.5	31.2	3.7	1	24	40	2	41	69210	69326
XP_007931363.1	Monooxygenase	scaffold_10:183070-184977	JABCIY010000031.1	31.43	60	31.2	3.9	0	24	35	7	41	72998	72894
XP_007931363.1	Monooxygenase	scaffold_10:183070-184977	JABCIY010000016.1	39.58	54.17	30.4	6.4	2	24	48	70	117	113638	113510
XP_007931363.1	Monooxygenase	scaffold_10:183070-184977	JABCIY010000076.1	27.47	42.86	30.4	6.4	4	55	91	479	562	119979	120239
XP_007931363.1	Monooxygenase	scaffold_10:183070-184977	JABCIY010000015.1	28.38	41.89	30.4	6.8	2	45	74	6	71	309129	309350
XP_007931363.1	Monooxygenase	scaffold_10:183070-184977	JABCIY010000204.1	22.13	40.98	30	8.7	3	84	122	12	130	464446	464105
XP_007931363.1	Monooxygenase	scaffold_10:183070-184977	JABCIY010000249.1	43.24	62.16	30	9.8	1	20	37	10	46	43792	43685
XP_007931280.1	Cytochrome P450	scaffold_10:185482-187264	JABCIY010000070.1	38.3	61.7	286	6e-83	5	225	389	127	503	219805	220962
XP_007931280.1	Cytochrome P450	scaffold_10:185482-187264	JABCIY010000001.1	37.3	60.05	263	4e-75	5	220	378	136	503	984586	985698
XP_007931280.1	Cytochrome P450	scaffold_10:185482-187264	JABCIY010000041.1	27.64	47.47	184	1e-48	10	310	474	46	503	5816	7186
XP_007931280.1	Cytochrome P450	scaffold_10:185482-187264	JABCIY010000306.1	24.45	48.59	119	5e-37	6	220	319	63	364	188512	187568
XP_007931280.1	Cytochrome P450	scaffold_10:185482-187264	JABCIY010000306.1	30.59	45.88	43.9	5e-37	0	59	85	370	454	187505	187251
XP_007931280.1	Cytochrome P450	scaffold_10:185482-187264	JABCIY010000306.1	52	72	31.6	5e-37	0	12	25	448	472	187209	187135
XP_007931280.1	Cytochrome P450	scaffold_10:185482-187264	JABCIY010000153.1	24.09	47.19	98.6	9e-37	7	210	303	61	347	196147	197043
XP_007931280.1	Cytochrome P450	scaffold_10:185482-187264	JABCIY010000153.1	32.89	51.01	75.1	9e-37	4	85	149	346	485	197082	197510
XP_007931280.1	Cytochrome P450	scaffold_10:185482-187264	JABCIY010000173.1	30.99	47.18	71.2	5e-32	1	97	142	369	509	176801	177226
XP_007931280.1	Cytochrome P450	scaffold_10:185482-187264	JABCIY010000173.1	34.78	47.83	67.8	5e-32	3	81	138	236	367	176340	176744
XP_007931280.1	Cytochrome P450	scaffold_10:185482-187264	JABCIY010000173.1	37.7	45.9	38.9	5e-32	1	35	61	174	231	176155	176337
XP_007931280.1	Cytochrome P450	scaffold_10:185482-187264	JABCIY010000151.1	29.53	45.61	121	2e-28	10	219	342	145	473	21144	22142
XP_007931280.1	Cytochrome P450	scaffold_10:185482-187264	JABCIY010000185.1	29.19	49.07	66.2	5e-28	4	101	161	214	364	228057	227584
XP_007931280.1	Cytochrome P450	scaffold_10:185482-187264	JABCIY010000185.1	20.53	49.01	53.9	5e-28	4	114	151	63	207	228577	228125
XP_007931280.1	Cytochrome P450	scaffold_10:185482-187264	JABCIY010000185.1	31.29	42.94	44.3	5e-28	5	85	163	371	509	227503	227024
XP_007931280.1	Cytochrome P450	scaffold_10:185482-187264	JABCIY010000160.1	23.59	43.07	118	1e-27	13	294	462	89	503	307975	306626
XP_007931280.1	Cytochrome P450	scaffold_10:185482-187264	JABCIY010000003.1	22.93	41.74	95.5	3e-20	14	327	484	60	503	330050	331483
XP_007931280.1	Cytochrome P450	scaffold_10:185482-187264	JABCIY010000001.1	18.57	43.57	80.9	4e-20	3	203	280	64	318	719091	719930
XP_007931280.1	Cytochrome P450	scaffold_10:185482-187264	JABCIY010000001.1	36.54	63.46	37	4e-20	1	30	52	312	363	719962	720108
XP_007931280.1	Cytochrome P450	scaffold_10:185482-187264	JABCIY010000151.1	29.1	50.26	68.2	3e-18	6	120	189	205	385	374880	375428
XP_007931280.1	Cytochrome P450	scaffold_10:185482-187264	JABCIY010000151.1	21.05	46.05	43.1	3e-18	5	111	152	63	207	374375	374824
XP_007931280.1	Cytochrome P450	scaffold_10:185482-187264	JABCIY010000041.1	23.92	42.94	77.4	2e-17	13	219	347	141	449	69192	68173
XP_007931280.1	Cytochrome P450	scaffold_10:185482-187264	JABCIY010000041.1	32.14	48.21	31.2	2e-17	1	37	56	450	505	68123	67959
XP_007931280.1	Cytochrome P450	scaffold_10:185482-187264	JABCIY010000209.1	22.6	41.39	87	2e-17	14	300	447	61	477	964126	965418
XP_007931280.1	Cytochrome P450	scaffold_10:185482-187264	JABCIY010000150.1	29.73	48.2	84	1e-16	8	137	222	297	503	237373	238026
XP_007931280.1	Cytochrome P450	scaffold_10:185482-187264	JABCIY010000240.1	23.3	40.41	63.9	6e-15	11	222	339	66	369	31009	32016
XP_007931280.1	Cytochrome P450	scaffold_10:185482-187264	JABCIY010000240.1	31.07	43.69	36.2	6e-15	5	52	103	377	470	32103	32381
XP_007931280.1	Cytochrome P450	scaffold_10:185482-187264	JABCIY010000001.1	26.59	48.55	66.2	6e-11	5	115	173	63	228	1231812	1232315
XP_007931280.1	Cytochrome P450	scaffold_10:185482-187264	JABCIY010000070.1	36.96	56.52	62	1e-09	2	56	92	22	112	219321	219593
XP_007931280.1	Cytochrome P450	scaffold_10:185482-187264	JABCIY010000001.1	29.51	51.64	56.6	1e-08	3	75	122	78	198	984354	984689
XP_007931280.1	Cytochrome P450	scaffold_10:185482-187264	JABCIY010000001.1	27.78	52.78	22.3	1e-08	1	24	36	46	79	984194	984301
XP_007931280.1	Cytochrome P450	scaffold_10:185482-187264	JABCIY010000011.1	24.9	42.91	58.5	1e-08	7	180	261	206	453	234944	235717
XP_007931280.1	Cytochrome P450	scaffold_10:185482-187264	JABCIY010000001.1	29.33	44	47.4	2e-07	4	80	150	325	452	1232737	1233174
XP_007931280.1	Cytochrome P450	scaffold_10:185482-187264	JABCIY010000001.1	54.55	68.18	27.3	2e-07	0	10	22	451	472	1233264	1233329
XP_007931280.1	Cytochrome P450	scaffold_10:185482-187264	JABCIY010000256.1	23.88	39.3	52	1e-06	4	139	201	306	496	38231	37641
XP_007931280.1	Cytochrome P450	scaffold_10:185482-187264	JABCIY010000001.1	31.19	43.12	45.8	9e-05	2	58	109	369	460	720236	720562
XP_007931280.1	Cytochrome P450	scaffold_10:185482-187264	JABCIY010000151.1	27.59	36.55	45.1	0.0002	3	65	145	370	474	375439	375873
XP_007931280.1	Cytochrome P450	scaffold_10:185482-187264	JABCIY010000024.1	27.01	41.95	44.3	0.0003	6	112	174	311	481	381208	380723
XP_007931280.1	Cytochrome P450	scaffold_10:185482-187264	JABCIY010000019.1	20.9	38.43	40.4	0.005	8	191	268	213	474	470952	470194
XP_007931280.1	Cytochrome P450	scaffold_10:185482-187264	JABCIY010000001.1	21.98	40.66	39.3	0.009	5	126	182	294	474	453229	453729
XP_007931280.1	Cytochrome P450	scaffold_10:185482-187264	JABCIY010000007.1	23.57	37.58	36.2	0.009	4	105	157	299	453	220411	219980
XP_007931280.1	Cytochrome P450	scaffold_10:185482-187264	JABCIY010000007.1	50	81.25	21.9	0.009	0	8	16	466	481	219890	219843
XP_007931280.1	Cytochrome P450	scaffold_10:185482-187264	JABCIY010000268.1	23.29	39.73	39.3	0.01	11	187	292	229	494	43892	43050
XP_007931280.1	Cytochrome P450	scaffold_10:185482-187264	JABCIY010000015.1	26.19	47.62	38.9	0.013	2	49	84	403	486	544016	544228
XP_007931280.1	Cytochrome P450	scaffold_10:185482-187264	JABCIY010000047.1	23.5	39.34	38.5	0.018	6	120	183	299	474	410798	410289
XP_007931280.1	Cytochrome P450	scaffold_10:185482-187264	JABCIY010000209.1	33.96	50.94	38.1	0.023	0	35	53	442	494	524034	524192
XP_007931280.1	Cytochrome P450	scaffold_10:185482-187264	JABCIY010000338.1	38.1	57.14	36.6	0.066	0	26	42	433	474	95502	95627
XP_007931280.1	Cytochrome P450	scaffold_10:185482-187264	JABCIY010000166.1	23	38.5	36.6	0.077	7	127	200	297	480	106609	107175
XP_007931280.1	Cytochrome P450	scaffold_10:185482-187264	JABCIY010000007.1	23.18	34.09	35.8	0.11	5	130	220	306	500	75416	74799
XP_007931280.1	Cytochrome P450	scaffold_10:185482-187264	JABCIY010000052.1	25.38	41.12	35.8	0.12	8	128	197	292	480	41232	41789
XP_007931280.1	Cytochrome P450	scaffold_10:185482-187264	JABCIY010000211.1	23.62	40.7	35.8	0.14	8	121	199	297	468	96351	96935
XP_007931280.1	Cytochrome P450	scaffold_10:185482-187264	JABCIY010000015.1	25.23	46.73	34.7	0.28	4	62	107	410	506	484541	484245
XP_007931280.1	Cytochrome P450	scaffold_10:185482-187264	JABCIY010000209.1	31.71	42.68	33.9	0.48	3	40	82	440	509	961089	961322
XP_007931280.1	Cytochrome P450	scaffold_10:185482-187264	JABCIY010000217.1	26.14	38.07	33.5	0.59	5	109	176	297	461	36612	36115
XP_007931280.1	Cytochrome P450	scaffold_10:185482-187264	JABCIY010000077.1	24.74	41.05	33.5	0.6	7	121	190	297	473	71047	71589
XP_007931280.1	Cytochrome P450	scaffold_10:185482-187264	JABCIY010000252.1	34.55	43.64	33.1	0.9	1	33	55	29	83	140778	140623
XP_007931280.1	Cytochrome P450	scaffold_10:185482-187264	JABCIY010000121.1	26.32	41.05	32.3	1.3	3	56	95	394	488	11919	12161
XP_007931280.1	Cytochrome P450	scaffold_10:185482-187264	JABCIY010000233.1	26.25	44.38	32.3	1.4	6	109	160	316	473	106012	106470
XP_007931280.1	Cytochrome P450	scaffold_10:185482-187264	JABCIY010000219.1	23.73	42.37	32.3	1.4	3	78	118	390	502	282650	282982
XP_007931280.1	Cytochrome P450	scaffold_10:185482-187264	JABCIY010000175.1	40.62	62.5	31.6	2.4	0	19	32	444	475	94530	94435
XP_007931280.1	Cytochrome P450	scaffold_10:185482-187264	JABCIY010000229.1	27.69	53.85	31.6	2.5	2	38	65	428	489	260221	260397
XP_007931280.1	Cytochrome P450	scaffold_10:185482-187264	JABCIY010000038.1	21.94	38.27	31.6	2.5	7	107	196	314	487	360728	360213
XP_007931280.1	Cytochrome P450	scaffold_10:185482-187264	JABCIY010000338.1	25.65	39.79	30.8	4.6	7	112	191	306	481	252881	253408

## Sheet: D
S2 Table. D) P. fijiensis homologs of P. fuligena biosynthetic cluster sequences, identified by blastx analysis.
NCBI accession of query sequence	Description of query sequence	Query sequence location	NCBI accession of subject sequence	% identity	% pos	bitscore	e-value	gapopen	mismatch	length	qstart	qend	sstart	send
N/A	Cytochrome P450	JABCIY010000214.1:91825-93641	XP_007931281.1	83.53	91.18	300	0	0	28	170	854	345	280	449
N/A	Cytochrome P450	JABCIY010000214.1:91825-93641	XP_007931281.1	80.13	89.74	265	0	0	31	156	1395	928	118	273
N/A	Cytochrome P450	JABCIY010000214.1:91825-93641	XP_007931281.1	87.5	91.67	180	0	0	12	96	300	13	448	543
N/A	Cytochrome P450	JABCIY010000214.1:91825-93641	XP_007931281.1	66.39	77.31	177	0	0	40	119	1805	1449	5	123
N/A	Cytochrome P450	JABCIY010000214.1:91825-93641	XP_007925972.1	43.18	64.2	155	5e-74	2	96	176	854	336	227	401
N/A	Cytochrome P450	JABCIY010000214.1:91825-93641	XP_007927482.1	42.77	60.69	144	9e-108	2	95	173	854	336	285	453
N/A	Cytochrome P450	JABCIY010000214.1:91825-93641	XP_007925744.1	40.57	57.71	142	3e-90	0	104	175	1455	931	101	275
N/A	Cytochrome P450	JABCIY010000214.1:91825-93641	XP_007925972.1	43.62	63.76	140	5e-74	0	84	149	1374	928	72	220
N/A	Cytochrome P450	JABCIY010000214.1:91825-93641	XP_007927482.1	42.38	58.94	133	9e-108	0	87	151	1380	928	128	278
N/A	Cytochrome P450	JABCIY010000214.1:91825-93641	XP_007925972.1	59.81	71.03	133	1e-33	0	43	107	342	22	383	489
N/A	Cytochrome P450	JABCIY010000214.1:91825-93641	XP_007925744.1	39.66	59.2	131	3e-90	2	99	174	854	333	283	450
N/A	Cytochrome P450	JABCIY010000214.1:91825-93641	XP_007927482.1	51.61	68.82	104	9e-108	0	45	93	303	25	448	540
N/A	Cytochrome P450	JABCIY010000214.1:91825-93641	XP_007925744.1	53.68	70.53	98.2	3e-90	0	44	95	303	19	444	538
N/A	Cytochrome P450	JABCIY010000214.1:91825-93641	XP_007924787.1	30.12	48.8	76.6	9e-20	4	107	166	833	357	223	386
N/A	Cytochrome P450	JABCIY010000214.1:91825-93641	XP_007927482.1	33.9	53.39	70.1	9e-108	2	76	118	1790	1440	16	132
N/A	Cytochrome P450	JABCIY010000214.1:91825-93641	XP_007922381.1	38.04	56.52	68.6	3e-19	2	53	92	291	22	403	492
N/A	Cytochrome P450	JABCIY010000214.1:91825-93641	XP_007920464.1	35.9	52.99	64.7	2e-18	3	63	117	662	342	316	430
N/A	Cytochrome P450	JABCIY010000214.1:91825-93641	XP_007920318.1	30.08	53.66	60.8	8e-16	2	84	123	704	342	297	419
N/A	Cytochrome P450	JABCIY010000214.1:91825-93641	XP_007921712.1	25.17	47.02	60.8	2e-14	2	110	151	806	357	230	378
N/A	Cytochrome P450	JABCIY010000214.1:91825-93641	XP_007924026.1	27.66	48.23	60.1	2e-12	3	86	141	1380	1006	73	213
N/A	Cytochrome P450	JABCIY010000214.1:91825-93641	XP_007932050.1	37.37	51.52	59.7	3e-19	2	55	99	665	381	290	385
N/A	Cytochrome P450	JABCIY010000214.1:91825-93641	XP_007925744.1	30.09	53.1	58.5	3e-09	3	74	113	1781	1449	17	126
N/A	Cytochrome P450	JABCIY010000214.1:91825-93641	XP_007920464.1	27.15	47.02	58.5	5e-10	3	100	151	1380	958	69	219
N/A	Cytochrome P450	JABCIY010000214.1:91825-93641	XP_007921672.1	30.63	52.25	57.8	6e-17	2	72	111	665	342	304	412
N/A	Cytochrome P450	JABCIY010000214.1:91825-93641	XP_007931304.1	33.87	48.39	56.6	9e-13	4	73	124	704	354	326	447
N/A	Cytochrome P450	JABCIY010000214.1:91825-93641	XP_007922565.1	28.95	53.51	56.2	5e-12	2	77	114	662	333	299	412
N/A	Cytochrome P450	JABCIY010000214.1:91825-93641	XP_007925223.1	35.51	52.34	55.5	2e-16	3	64	107	665	354	293	397
N/A	Cytochrome P450	JABCIY010000214.1:91825-93641	XP_007927142.1	31.13	49.06	55.1	2e-13	1	69	106	659	354	273	378
N/A	Cytochrome P450	JABCIY010000214.1:91825-93641	XP_007927927.1	23.49	43.37	54.3	9e-16	3	122	166	842	360	259	424
N/A	Cytochrome P450	JABCIY010000214.1:91825-93641	XP_007932050.1	44.07	59.32	53.5	3e-19	0	33	59	279	103	403	461
N/A	Cytochrome P450	JABCIY010000214.1:91825-93641	XP_007925920.1	30.69	50.5	53.5	1e-07	1	67	101	659	357	284	381
N/A	Cytochrome P450	JABCIY010000214.1:91825-93641	XP_007927985.1	37.04	59.26	53.5	1e-07	2	48	81	683	447	323	402
N/A	Cytochrome P450	JABCIY010000214.1:91825-93641	XP_007924434.1	30.43	50	53.5	1e-07	5	86	138	701	312	274	409
N/A	Cytochrome P450	JABCIY010000214.1:91825-93641	XP_007920314.1	31.62	47.86	52.8	1e-15	2	78	117	677	333	298	414
N/A	Cytochrome P450	JABCIY010000214.1:91825-93641	XP_007925972.1	40.32	58.06	52	3e-07	0	37	62	1718	1533	8	69
N/A	Cytochrome P450	JABCIY010000214.1:91825-93641	XP_007925223.1	26.83	48.78	52	3e-07	2	85	123	1380	1027	70	192
N/A	Cytochrome P450	JABCIY010000214.1:91825-93641	XP_007931134.1	29.41	46.32	52	4e-12	2	90	136	722	333	281	416
N/A	Cytochrome P450	JABCIY010000214.1:91825-93641	XP_007930395.1	29.36	46.79	51.6	2e-14	1	76	109	704	381	257	365
N/A	Cytochrome P450	JABCIY010000214.1:91825-93641	XP_007920121.1	30.36	47.32	51.2	6e-07	3	70	112	659	342	294	403
N/A	Cytochrome P450	JABCIY010000214.1:91825-93641	XP_007930183.1	30.28	46.48	50.8	9e-07	6	77	142	1380	991	64	195
N/A	Cytochrome P450	JABCIY010000214.1:91825-93641	XP_007921766.1	30	48.18	50.1	1e-06	1	73	110	659	342	175	284
N/A	Cytochrome P450	JABCIY010000214.1:91825-93641	XP_007924164.1	36.49	52.7	50.1	2e-06	2	39	74	306	85	419	484
N/A	Cytochrome P450	JABCIY010000214.1:91825-93641	XP_007920318.1	27.21	47.62	49.7	2e-06	4	97	147	1377	964	65	210
N/A	Cytochrome P450	JABCIY010000214.1:91825-93641	XP_007924026.1	38.16	48.68	48.9	2e-12	1	40	76	303	97	394	469
N/A	Cytochrome P450	JABCIY010000214.1:91825-93641	XP_007920314.1	35.48	58.06	48.5	1e-15	1	39	62	300	118	408	469
N/A	Cytochrome P450	JABCIY010000214.1:91825-93641	XP_007921672.1	34.69	47.96	47.8	6e-17	3	58	98	300	19	410	505
N/A	Cytochrome P450	JABCIY010000214.1:91825-93641	XP_007925223.1	39.44	47.89	47.8	2e-16	2	38	71	303	106	398	468
N/A	Cytochrome P450	JABCIY010000214.1:91825-93641	XP_007930183.1	30.95	58.33	47.8	3e-09	1	56	84	662	411	298	379
N/A	Cytochrome P450	JABCIY010000214.1:91825-93641	XP_007926414.1	23.33	50.83	47.8	1e-08	2	84	120	686	348	229	347
N/A	Cytochrome P450	JABCIY010000214.1:91825-93641	XP_007927927.1	32.88	50.68	47	9e-16	1	41	73	312	118	424	496
N/A	Cytochrome P450	JABCIY010000214.1:91825-93641	XP_007921635.1	32.26	46.24	47	1e-05	2	59	93	306	28	389	477
N/A	Cytochrome P450	JABCIY010000214.1:91825-93641	XP_007927691.1	32.5	53.75	47	1e-05	1	47	80	677	459	280	359
N/A	Cytochrome P450	JABCIY010000214.1:91825-93641	XP_007920464.1	38.46	56.92	46.2	2e-18	2	38	65	279	91	436	500
N/A	Cytochrome P450	JABCIY010000214.1:91825-93641	XP_007922565.1	25	44.29	46.2	4e-07	3	92	140	1380	1000	52	191
N/A	Cytochrome P450	JABCIY010000214.1:91825-93641	XP_007922381.1	24.06	42.86	45.4	9e-08	2	94	133	1377	1000	68	200
N/A	Cytochrome P450	JABCIY010000214.1:91825-93641	XP_007930395.1	30.85	46.81	45.1	2e-14	2	57	94	321	55	369	459
N/A	Cytochrome P450	JABCIY010000214.1:91825-93641	XP_007924199.1	23.81	44.44	45.1	5e-05	2	88	126	695	342	218	343
N/A	Cytochrome P450	JABCIY010000214.1:91825-93641	XP_007922381.1	26.42	50	44.7	3e-19	2	73	106	689	381	286	389
N/A	Cytochrome P450	JABCIY010000214.1:91825-93641	XP_007931134.1	25.62	48.76	43.5	3e-06	3	87	121	1380	1024	63	182
N/A	Cytochrome P450	JABCIY010000214.1:91825-93641	XP_007927086.1	29.91	41.88	43.1	3e-10	2	68	117	665	342	287	398
N/A	Cytochrome P450	JABCIY010000214.1:91825-93641	XP_007928163.1	33.33	56.52	43.1	0.0002	1	45	69	662	456	313	380
N/A	Cytochrome P450	JABCIY010000214.1:91825-93641	XP_007920314.1	25.83	47.68	42.7	0.0002	5	101	151	1377	958	72	222
N/A	Cytochrome P450	JABCIY010000214.1:91825-93641	XP_007924296.1	21.71	41.09	42.7	0.0003	2	90	129	1377	1024	62	190
N/A	Cytochrome P450	JABCIY010000214.1:91825-93641	XP_007924787.1	27.27	41.32	42.4	0.0003	2	85	121	1377	1024	49	169
N/A	Cytochrome P450	JABCIY010000214.1:91825-93641	XP_007921044.1	25.96	44.23	42	0.0004	1	72	104	659	348	280	378
N/A	Cytochrome P450	JABCIY010000214.1:91825-93641	XP_007921019.1	27.78	42.06	42	0.0005	3	76	126	710	375	261	385
N/A	Cytochrome P450	JABCIY010000214.1:91825-93641	XP_007932061.1	26.15	45.38	41.6	0.0008	3	91	130	845	465	198	325
N/A	Cytochrome P450	JABCIY010000214.1:91825-93641	XP_007920318.1	39.62	54.72	40.8	8e-16	1	30	53	279	121	425	475
N/A	Cytochrome P450	JABCIY010000214.1:91825-93641	XP_007924026.1	28.44	44.95	40.8	2e-12	2	68	109	665	357	288	392
N/A	Cytochrome P450	JABCIY010000214.1:91825-93641	XP_007919879.1	29.87	49.35	40.8	0.001	0	54	77	677	447	294	370
N/A	Cytochrome P450	JABCIY010000214.1:91825-93641	XP_007927545.1	31.25	50	40	1e-06	1	42	64	303	118	54	117
N/A	Cytochrome P450	JABCIY010000214.1:91825-93641	XP_007922578.1	27.27	42.73	39.7	2e-07	1	76	110	659	342	317	426
N/A	Cytochrome P450	JABCIY010000214.1:91825-93641	XP_007926312.1	32.53	55.42	39.7	0.003	2	49	83	659	432	324	406
N/A	Cytochrome P450	JABCIY010000214.1:91825-93641	XP_007927086.1	39.66	53.45	39.3	3e-10	2	30	58	273	112	406	462
N/A	Cytochrome P450	JABCIY010000214.1:91825-93641	XP_007928989.1	25	42.31	39.3	5e-06	1	76	104	653	342	264	365
N/A	Cytochrome P450	JABCIY010000214.1:91825-93641	XP_007924296.1	35	48.33	39.3	0.003	1	31	60	273	118	415	474
N/A	Cytochrome P450	JABCIY010000214.1:91825-93641	XP_007927142.1	27.94	48.53	38.5	2e-13	0	49	68	303	100	385	452
N/A	Cytochrome P450	JABCIY010000214.1:91825-93641	XP_007924787.1	28.79	54.55	38.1	9e-20	1	46	66	306	109	387	451
N/A	Cytochrome P450	JABCIY010000214.1:91825-93641	XP_007931101.1	27.55	46.94	38.1	0.007	2	68	98	662	372	300	395
N/A	Cytochrome P450	JABCIY010000214.1:91825-93641	XP_007922444.1	32.32	42.42	37.7	0.01	3	55	99	291	22	331	426
N/A	Cytochrome P450	JABCIY010000214.1:91825-93641	XP_007927927.1	38.3	59.57	37.4	0.012	0	29	47	1634	1494	18	64
N/A	Cytochrome P450	JABCIY010000214.1:91825-93641	XP_007931134.1	33.33	47.06	37	4e-12	0	34	51	273	121	421	471
N/A	Cytochrome P450	JABCIY010000214.1:91825-93641	XP_007927691.1	35.38	50.77	37	0.016	2	32	65	285	91	409	463
N/A	Cytochrome P450	JABCIY010000214.1:91825-93641	XP_007928482.1	23.53	43.14	37	0.012	2	67	102	662	387	71	171
N/A	Cytochrome P450	JABCIY010000214.1:91825-93641	XP_007920726.1	51.52	75.76	37	0.014	0	16	33	659	561	307	339
N/A	Cytochrome P450	JABCIY010000214.1:91825-93641	XP_007921712.1	33.9	49.15	36.6	2e-14	1	37	59	279	103	388	444
N/A	Cytochrome P450	JABCIY010000214.1:91825-93641	XP_007923687.1	29.85	46.27	36.6	0.022	1	43	67	306	118	409	475
N/A	Cytochrome P450	JABCIY010000214.1:91825-93641	XP_007927142.1	21.21	45.45	36.2	0.026	3	100	132	1380	997	43	174
N/A	Cytochrome P450	JABCIY010000214.1:91825-93641	XP_007922541.1	34.69	46.94	36.2	0.031	0	32	49	303	157	446	494
N/A	Cytochrome P450	JABCIY010000214.1:91825-93641	XP_007928185.1	30.3	56.06	36.2	0.033	1	45	66	303	109	416	481
N/A	Cytochrome P450	JABCIY010000214.1:91825-93641	XP_007920727.1	31.71	46.34	35.4	0.063	3	49	82	279	34	381	455
N/A	Cytochrome P450	JABCIY010000214.1:91825-93641	XP_007931304.1	28.43	41.18	35	9e-13	3	53	102	279	16	457	552
N/A	Cytochrome P450	JABCIY010000214.1:91825-93641	XP_007931348.1	27.54	46.38	35	0.001	1	43	69	527	342	378	446
N/A	Cytochrome P450	JABCIY010000214.1:91825-93641	XP_007930172.1	25.27	46.15	34.3	0.13	3	52	91	677	438	316	401
N/A	Cytochrome P450	JABCIY010000214.1:91825-93641	XP_007925713.1	34.55	49.09	33.9	0.15	1	35	55	303	142	409	463
N/A	Cytochrome P450	JABCIY010000214.1:91825-93641	XP_007928752.1	34.21	57.89	33.9	0.16	0	25	38	210	97	477	514
N/A	Cytochrome P450	JABCIY010000214.1:91825-93641	XP_007920121.1	32.56	45.35	33.5	0.18	5	49	86	342	97	389	469
N/A	Cytochrome P450	JABCIY010000214.1:91825-93641	XP_007922578.1	33.33	49.21	33.1	2e-07	2	40	63	273	88	434	495
N/A	Cytochrome P450	JABCIY010000214.1:91825-93641	XP_007924158.1	39.47	55.26	33.1	0.26	0	23	38	210	97	401	438
N/A	Cytochrome P450	JABCIY010000214.1:91825-93641	XP_007922667.1	31.82	51.52	32.7	0.37	2	41	66	282	94	410	474
N/A	Cytochrome P450	JABCIY010000214.1:91825-93641	XP_007922565.1	33.8	42.25	32.3	5e-12	2	41	71	282	88	413	483
N/A	Cytochrome P450	JABCIY010000214.1:91825-93641	XP_007919723.1	25.71	41.43	32.3	0.42	0	52	70	656	447	291	360
N/A	Cytochrome P450	JABCIY010000214.1:91825-93641	XP_007929478.1	31.15	49.18	32.3	0.45	1	41	61	650	471	236	296
N/A	Cytochrome P450	JABCIY010000214.1:91825-93641	XP_007922410.1	32.31	43.08	32	0.57	1	41	65	303	118	428	492
N/A	Cytochrome P450	JABCIY010000214.1:91825-93641	XP_007931949.1	43.59	58.97	32	0.58	0	22	39	1123	1239	24	62
N/A	Cytochrome P450	JABCIY010000214.1:91825-93641	XP_007930183.1	34.48	46.55	31.6	3e-09	2	30	58	303	154	399	456
N/A	Cytochrome P450	JABCIY010000214.1:91825-93641	XP_007924434.1	30.88	48.53	31.6	0.89	3	38	68	303	118	398	462
N/A	Cytochrome P450	JABCIY010000214.1:91825-93641	XP_007923687.1	34.04	61.7	31.6	0.0002	0	31	47	1637	1497	1	47
N/A	Cytochrome P450	JABCIY010000214.1:91825-93641	XP_007925693.1	28.07	49.12	31.6	0.66	1	37	57	276	106	356	408
N/A	Cytochrome P450	JABCIY010000214.1:91825-93641	XP_007929622.1	24.49	42.86	31.6	0.86	2	66	98	282	10	405	501
N/A	Cytochrome P450	JABCIY010000214.1:91825-93641	XP_007920121.1	23.61	38.89	31.2	1.1	4	102	144	1377	967	63	205
N/A	Cytochrome P450	JABCIY010000214.1:91825-93641	XP_007926722.1	31.65	46.84	31.2	1.1	2	50	79	327	103	426	504
N/A	Cytochrome P450	JABCIY010000214.1:91825-93641	XP_007927545.1	27.45	45.1	30.4	1e-06	0	37	51	506	354	3	53
N/A	Cytochrome P450	JABCIY010000214.1:91825-93641	XP_007923687.1	23.14	39.67	30.4	0.0002	2	90	121	1380	1027	64	184
N/A	Cytochrome P450	JABCIY010000214.1:91825-93641	XP_007932061.1	33.93	46.43	30	2.9	0	37	56	276	109	376	431
N/A	Cytochrome P450	JABCIY010000214.1:91825-93641	XP_007923674.1	31.58	42.11	30	2.3	1	31	57	1405	1235	320	368
N/A	Cytochrome P450	JABCIY010000214.1:91825-93641	XP_007932050.1	22.56	42.11	29.6	2.7	4	81	133	1377	1024	60	185
N/A	Cytochrome P450	JABCIY010000214.1:91825-93641	XP_007924026.1	35.71	64.29	29.6	2e-12	0	18	28	1577	1494	32	59
N/A	Cytochrome P450	JABCIY010000214.1:91825-93641	XP_007926414.1	31.03	43.1	29.6	1e-08	2	32	58	279	124	355	410
N/A	Cytochrome P450	JABCIY010000214.1:91825-93641	XP_007928989.1	24.53	52.83	29.3	5e-06	0	40	53	276	118	372	424
N/A	Cytochrome P450	JABCIY010000214.1:91825-93641	XP_007922381.1	29.55	54.55	28.9	9e-08	0	31	44	1577	1446	26	69
N/A	Cytochrome P450	JABCIY010000214.1:91825-93641	XP_007925223.1	35.29	55.88	28.5	8	0	22	34	1607	1506	19	52
N/A	Cytochrome P450	JABCIY010000214.1:91825-93641	XP_007921044.1	38.71	51.61	28.5	7.8	1	16	31	1580	1497	8	38
N/A	Cytochrome P450	JABCIY010000214.1:91825-93641	XP_007927454.1	42.86	64.29	28.5	6.9	0	16	28	38	121	776	803
N/A	Cytochrome P450	JABCIY010000214.1:91825-93641	XP_007925920.1	28.79	50	28.1	0.73	3	38	66	1652	1464	1	60
N/A	Cytochrome P450	JABCIY010000214.1:91825-93641	XP_007924557.1	27.59	44.83	28.1	8.5	3	53	87	327	91	424	508
N/A	Cytochrome P450	JABCIY010000214.1:91825-93641	XP_007928812.1	29.85	41.79	28.1	8.6	1	45	67	79	273	68	134
N/A	Cytochrome P450	JABCIY010000214.1:91825-93641	XP_007931280.1	23.16	40	28.1	9.9	2	62	95	336	79	394	486
N/A	Cytochrome P450	JABCIY010000214.1:91825-93641	XP_007931189.1	38.24	55.88	27.7	4.6	1	20	34	1571	1470	67	99
N/A	Cytochrome P450	JABCIY010000214.1:91825-93641	XP_007928777.1	36.07	54.1	27.3	4.2	4	30	61	348	181	30	86
N/A	Cytochrome P450	JABCIY010000214.1:91825-93641	XP_007921767.1	38.24	47.06	26.9	4.5	0	21	34	1380	1279	39	72
N/A	Cytochrome P450	JABCIY010000214.1:91825-93641	XP_007922565.1	23.68	60.53	25.8	4e-07	0	29	38	1607	1494	1	38
N/A	Cytochrome P450	JABCIY010000214.1:91825-93641	XP_007931134.1	34.21	39.47	25.4	3e-06	0	25	38	1607	1494	12	49
N/A	Cytochrome P450	JABCIY010000214.1:91825-93641	XP_007931348.1	29.41	47.06	24.6	0.001	1	32	51	276	124	453	499
N/A	Cytochrome P450	JABCIY010000214.1:91825-93641	XP_007920464.1	33.33	53.85	23.5	5e-10	1	25	39	1565	1449	32	69
N/A	Cytochrome P450	JABCIY010000214.1:91825-93641	XP_007925920.1	45	60	21.9	0.73	0	11	20	1374	1315	64	83
N/A	Oxidoreductase/Ketopantoate reductase	JABCIY010000214.1:94107-94541	XP_007931361.1	73.79	85.52	222	1e-72	1	35	145	1	435	1	142
N/A	Oxidoreductase/Ketopantoate reductase	JABCIY010000214.1:94107-94541	XP_007924129.1	48.48	65.15	66.6	1e-13	0	34	66	238	435	152	217
N/A	Oxidoreductase/Ketopantoate reductase	JABCIY010000214.1:94107-94541	XP_007924129.1	32.61	50	32.3	0.045	0	31	46	73	210	33	78
N/A	Oxidoreductase/Ketopantoate reductase	JABCIY010000214.1:94107-94541	XP_007927543.1	55.56	62.96	29.6	0.32	0	12	27	98	178	104	130
N/A	Oxidoreductase/Ketopantoate reductase	JABCIY010000214.1:94107-94541	XP_007932213.1	32.89	46.05	28.1	1.1	2	44	76	113	319	559	634
N/A	Oxidoreductase/Ketopantoate reductase	JABCIY010000214.1:94107-94541	XP_007926273.1	33.33	45	26.6	2.8	1	36	60	225	404	29	84
N/A	Oxidoreductase/Ketopantoate reductase	JABCIY010000214.1:94107-94541	XP_007926508.1	38.89	63.89	26.2	4.6	1	21	36	283	390	95	129
N/A	Oxidoreductase/Ketopantoate reductase	JABCIY010000214.1:94107-94541	XP_007929743.1	35.29	55.88	25.8	6.7	1	17	34	143	244	224	252
N/A	Oxidoreductase/Ketopantoate reductase	JABCIY010000214.1:94107-94541	XP_007923753.1	31.91	59.57	25.8	7.3	0	32	47	276	416	1127	1173
N/A	Oxidoreductase/Ketopantoate reductase	JABCIY010000214.1:94107-94541	XP_007924774.1	25.56	42.22	25.4	8.1	3	47	90	31	240	414	503
N/A	NRPS	JABCIY010000214.1:101398-103230	XP_007931362.1	71.41	81.54	870	0	2	170	612	1833	1	1	608
N/A	NRPS	JABCIY010000214.1:101398-103230	XP_007929480.1	32.62	51.24	284	9e-82	13	334	607	1779	1	4937	5482
N/A	NRPS	JABCIY010000214.1:101398-103230	XP_007929480.1	35.3	51.39	282	4e-81	15	275	541	1833	304	6002	6498
N/A	NRPS	JABCIY010000214.1:101398-103230	XP_007929480.1	34.88	52.52	265	2e-75	13	311	516	1833	310	11	509
N/A	NRPS	JABCIY010000214.1:101398-103230	XP_007922073.1	31.18	47.98	264	5e-75	16	367	619	1833	1	3717	4284
N/A	NRPS	JABCIY010000214.1:101398-103230	XP_007929480.1	32.09	47.71	251	1e-70	16	331	589	1713	1	2742	3279
N/A	NRPS	JABCIY010000214.1:101398-103230	XP_007922073.1	29.92	47.48	245	1e-68	17	371	615	1818	1	2640	3203
N/A	NRPS	JABCIY010000214.1:101398-103230	XP_007922073.1	31.18	49.13	245	1e-68	15	339	574	1713	1	23	543
N/A	NRPS	JABCIY010000214.1:101398-103230	XP_007929480.1	30.08	47.2	234	5e-65	17	373	625	1824	1	1143	1720
N/A	NRPS	JABCIY010000214.1:101398-103230	XP_007929480.1	30.06	45.5	221	1e-60	19	369	622	1827	1	3803	4371
N/A	NRPS	JABCIY010000214.1:101398-103230	XP_007925658.1	29.08	45.21	186	3e-49	17	337	595	1806	73	1212	1738
N/A	NRPS	JABCIY010000214.1:101398-103230	XP_007922073.1	27.07	43.47	185	7e-49	15	387	628	1833	1	1060	1633
N/A	NRPS	JABCIY010000214.1:101398-103230	XP_007925658.1	30.4	46.75	155	1e-39	15	282	477	1635	226	274	707
N/A	NRPS	JABCIY010000214.1:101398-103230	XP_007932027.1	25.51	42.47	155	2e-39	16	344	584	1677	1	2689	3206
N/A	NRPS	JABCIY010000214.1:101398-103230	XP_007926309.1	33.1	50.34	154	4e-42	7	170	290	1176	325	44	315
N/A	NRPS	JABCIY010000214.1:101398-103230	XP_007932027.1	28.2	41.78	119	8e-28	12	234	383	1464	328	1137	1482
N/A	NRPS	JABCIY010000214.1:101398-103230	XP_007932474.1	24.86	41.37	117	2e-27	16	337	527	1629	211	24	545
N/A	NRPS	JABCIY010000214.1:101398-103230	XP_007931362.1	27.34	40.15	114	2e-26	18	301	523	1617	127	1212	1681
N/A	NRPS	JABCIY010000214.1:101398-103230	XP_007932027.1	26.01	40.51	107	4e-24	13	281	469	1635	310	18	447
N/A	NRPS	JABCIY010000214.1:101398-103230	XP_007931809.1	26.23	40.51	98.2	2e-21	15	290	469	1629	325	34	480
N/A	NRPS	JABCIY010000214.1:101398-103230	XP_007924863.1	30.71	44.81	88.6	2e-18	10	124	241	1026	304	116	313
N/A	NRPS	JABCIY010000214.1:101398-103230	XP_007929313.1	26.81	40.21	87	6e-18	15	194	373	1155	118	12	332
N/A	NRPS	JABCIY010000214.1:101398-103230	XP_007922488.1	24.01	39.62	80.1	1e-15	24	349	583	1647	1	4	526
N/A	NRPS	JABCIY010000214.1:101398-103230	XP_007928935.1	29.32	38.76	75.9	4e-15	13	161	307	1182	316	44	312
N/A	NRPS	JABCIY010000214.1:101398-103230	XP_007930181.1	22.33	40.47	70.9	9e-13	14	279	430	1476	283	3046	3452
N/A	NRPS	JABCIY010000214.1:101398-103230	XP_007924329.1	21.7	38.36	58.2	4e-09	10	183	318	1173	316	208	491
N/A	NRPS	JABCIY010000214.1:101398-103230	XP_007926507.1	23.82	38.21	54.3	8e-08	16	258	424	1335	151	118	505
N/A	NRPS	JABCIY010000214.1:101398-103230	XP_007930545.1	24.58	42.5	51.6	4e-07	11	149	240	1218	571	169	400
N/A	NRPS	JABCIY010000214.1:101398-103230	XP_007922593.1	25.6	38.8	49.3	3e-06	8	153	250	1182	511	202	444
N/A	NRPS	JABCIY010000214.1:101398-103230	XP_007922408.1	25.87	40.12	47.8	8e-06	18	194	344	1188	232	226	533
N/A	NRPS	JABCIY010000214.1:101398-103230	XP_007925261.1	22.53	35.49	47.4	9e-06	10	188	293	1197	343	156	417
N/A	NRPS	JABCIY010000214.1:101398-103230	XP_007931989.1	24.11	41.07	46.2	2e-05	9	142	224	1182	571	187	402
N/A	NRPS	JABCIY010000214.1:101398-103230	XP_007924293.1	23.44	37.39	45.4	5e-05	12	201	337	1266	340	197	504
N/A	NRPS	JABCIY010000214.1:101398-103230	XP_007929101.1	20.47	40.6	44.3	0.0001	10	190	298	1176	373	184	464
N/A	NRPS	JABCIY010000214.1:101398-103230	XP_007930278.1	21.24	36.27	41.6	0.0006	13	182	306	1173	325	194	463
N/A	NRPS	JABCIY010000214.1:101398-103230	XP_007931035.1	24.22	36.77	39.7	0.003	7	135	223	1203	568	174	373
N/A	NRPS	JABCIY010000214.1:101398-103230	XP_007928566.1	22.26	35.81	39.3	0.004	10	199	310	1182	292	205	485
N/A	NRPS	JABCIY010000214.1:101398-103230	XP_007927402.1	22.87	41.7	37.7	0.009	9	140	223	1182	538	172	370
N/A	NRPS	JABCIY010000214.1:101398-103230	XP_007920134.1	25	41.3	37.4	0.013	8	110	184	1185	706	266	445
N/A	NRPS	JABCIY010000214.1:101398-103230	XP_007924265.1	22.75	39.48	37.4	0.014	8	152	233	1218	571	175	396
N/A	NRPS	JABCIY010000214.1:101398-103230	XP_007928005.1	22.79	40.44	35.4	0.05	4	90	136	1233	859	232	363
N/A	NRPS	JABCIY010000214.1:101398-103230	XP_007929855.1	37.84	62.16	34.7	0.091	0	23	37	1218	1108	262	298
N/A	NRPS	JABCIY010000214.1:101398-103230	XP_007929312.1	26.88	40	34.7	0.095	4	113	160	1620	1147	484	641
N/A	NRPS	JABCIY010000214.1:101398-103230	XP_007919680.1	23.84	36.05	34.3	0.12	4	94	172	1434	1006	99	262
N/A	NRPS	JABCIY010000214.1:101398-103230	XP_007923230.1	42.86	62.86	32.3	0.43	1	13	35	1197	1114	290	324
N/A	NRPS	JABCIY010000214.1:101398-103230	XP_007924945.1	23.08	41.54	30.4	1.9	3	88	130	1476	1108	102	226
N/A	NRPS	JABCIY010000214.1:101398-103230	XP_007921247.1	23.33	40.83	30	2.5	3	74	120	507	148	460	561
N/A	NRPS	JABCIY010000214.1:101398-103230	XP_007921436.1	31.25	45.31	30	2.8	2	40	64	1272	1090	187	249
N/A	NRPS	JABCIY010000214.1:101398-103230	XP_007920705.1	32	40	29.3	4	0	34	50	418	567	413	462
N/A	NRPS	JABCIY010000214.1:101398-103230	XP_007931864.1	26.51	39.76	29.3	4.4	2	48	83	1185	958	204	280
N/A	NRPS	JABCIY010000214.1:101398-103230	XP_007924824.1	38.3	51.06	28.9	6.9	1	28	47	971	1108	226	272
N/A	NRPS	JABCIY010000214.1:101398-103230	XP_007923730.1	39.13	50	28.5	5.8	1	24	46	1033	896	23	64
N/A	NRPS	JABCIY010000214.1:101398-103230	XP_007930906.1	27.16	38.27	28.5	6.7	1	50	81	1350	1108	276	347
N/A	NRPS	JABCIY010000214.1:101398-103230	XP_007922470.1	41.67	66.67	28.5	7.4	0	14	24	1185	1114	252	275
N/A	Short-chain dehydrogenase	JABCIY010000214.1:104487-105482	XP_007931282.1	79.03	87.23	507	0	1	67	329	1	981	1	329
N/A	Short-chain dehydrogenase	JABCIY010000214.1:104487-105482	XP_007929680.1	37.05	55.72	170	1e-49	8	196	332	1	981	4	327
N/A	Short-chain dehydrogenase	JABCIY010000214.1:104487-105482	XP_007925918.1	31.32	50.18	106	2e-26	9	175	281	73	888	44	315
N/A	Short-chain dehydrogenase	JABCIY010000214.1:104487-105482	XP_007919847.1	31.74	52.17	101	1e-24	8	130	230	52	717	13	223
N/A	Short-chain dehydrogenase	JABCIY010000214.1:104487-105482	XP_007925117.1	32.58	53.79	89.4	1e-20	10	152	264	52	807	10	259
N/A	Short-chain dehydrogenase	JABCIY010000214.1:104487-105482	XP_007929344.1	30.26	48.71	89	2e-20	12	164	271	79	864	41	295
N/A	Short-chain dehydrogenase	JABCIY010000214.1:104487-105482	XP_007927428.1	28.26	48.14	87.4	6e-20	13	198	322	52	972	9	312
N/A	Short-chain dehydrogenase	JABCIY010000214.1:104487-105482	XP_007920288.1	31.16	45.89	79	9e-17	9	168	292	46	870	30	305
N/A	Short-chain dehydrogenase	JABCIY010000214.1:104487-105482	XP_007919710.1	34.74	56.84	53.9	1e-08	2	57	95	76	354	10	101
N/A	Short-chain dehydrogenase	JABCIY010000214.1:104487-105482	XP_007927944.1	26.96	43.34	51.2	1e-07	11	167	293	61	852	2	276
N/A	Short-chain dehydrogenase	JABCIY010000214.1:104487-105482	XP_007922628.1	27.27	44.98	49.3	6e-07	10	115	209	181	732	59	255
N/A	Short-chain dehydrogenase	JABCIY010000214.1:104487-105482	XP_007923692.1	31.86	47.79	48.1	1e-06	3	67	113	79	414	4	107
N/A	Short-chain dehydrogenase	JABCIY010000214.1:104487-105482	XP_007919895.1	35	50	45.4	1e-05	4	55	100	67	354	24	117
N/A	Short-chain dehydrogenase	JABCIY010000214.1:104487-105482	XP_007929128.1	25	56.25	44.7	2e-05	3	75	112	82	411	6	110
N/A	Short-chain dehydrogenase	JABCIY010000214.1:104487-105482	XP_007931975.1	32.99	52.58	43.9	3e-05	3	60	97	76	351	14	110
N/A	Short-chain dehydrogenase	JABCIY010000214.1:104487-105482	XP_007922526.1	29.63	46.3	42.7	7e-05	2	71	108	64	384	8	111
N/A	Short-chain dehydrogenase	JABCIY010000214.1:104487-105482	XP_007929584.1	24.78	39.38	42.4	6e-05	6	123	226	73	717	7	196
N/A	Short-chain dehydrogenase	JABCIY010000214.1:104487-105482	XP_007924848.1	30.85	51.06	42.4	0.0001	3	59	94	73	351	19	107
N/A	Short-chain dehydrogenase	JABCIY010000214.1:104487-105482	XP_007922442.1	35.85	52.83	40.4	0.0003	6	52	106	61	357	1	97
N/A	Short-chain dehydrogenase	JABCIY010000214.1:104487-105482	XP_007924347.1	26.05	45.38	40.4	0.0006	3	57	119	88	354	18	135
N/A	Short-chain dehydrogenase	JABCIY010000214.1:104487-105482	XP_007922978.1	29.36	47.71	40	0.0005	2	69	109	40	363	2	103
N/A	Short-chain dehydrogenase	JABCIY010000214.1:104487-105482	XP_007924888.1	27.08	50	40	0.0005	1	64	96	76	363	8	97
N/A	Short-chain dehydrogenase	JABCIY010000214.1:104487-105482	XP_007924264.1	26.53	50	39.7	0.0006	2	64	98	79	354	10	105
N/A	Short-chain dehydrogenase	JABCIY010000214.1:104487-105482	XP_007919853.1	29.17	48.96	39.7	0.0006	3	56	96	76	354	12	98
N/A	Short-chain dehydrogenase	JABCIY010000214.1:104487-105482	XP_007925152.1	28.12	50	38.9	0.001	3	63	96	70	354	9	99
N/A	Short-chain dehydrogenase	JABCIY010000214.1:104487-105482	XP_007920202.1	25	44.23	38.5	0.002	2	65	104	64	363	21	115
N/A	Short-chain dehydrogenase	JABCIY010000214.1:104487-105482	XP_007930626.1	25.21	44.54	38.1	0.002	3	82	119	76	417	11	127
N/A	Short-chain dehydrogenase	JABCIY010000214.1:104487-105482	XP_007924281.1	25.49	53.92	37	0.007	4	63	102	76	357	9	105
N/A	Short-chain dehydrogenase	JABCIY010000214.1:104487-105482	XP_007929773.1	27.37	51.58	37	0.008	3	59	95	73	357	314	398
N/A	Short-chain dehydrogenase	JABCIY010000214.1:104487-105482	XP_007929831.1	25.74	46.53	36.6	0.007	2	66	101	88	390	5	96
N/A	Short-chain dehydrogenase	JABCIY010000214.1:104487-105482	XP_007922702.1	25.26	48.42	36.2	0.009	2	61	95	73	357	2	86
N/A	Short-chain dehydrogenase	JABCIY010000214.1:104487-105482	XP_007919794.1	25.74	46.53	36.2	0.01	1	73	101	67	363	34	134
N/A	Short-chain dehydrogenase	JABCIY010000214.1:104487-105482	XP_007924267.1	30.21	48.96	35.8	0.01	4	57	96	85	357	4	94
N/A	Short-chain dehydrogenase	JABCIY010000214.1:104487-105482	XP_007925196.1	23.3	46.6	35.8	0.011	2	60	103	73	360	13	103
N/A	Short-chain dehydrogenase	JABCIY010000214.1:104487-105482	XP_007920860.1	28.7	43.52	35.8	0.011	2	71	108	31	354	9	110
N/A	Short-chain dehydrogenase	JABCIY010000214.1:104487-105482	XP_007926071.1	29.52	44.76	35.4	0.014	4	57	105	73	366	126	220
N/A	Short-chain dehydrogenase	JABCIY010000214.1:104487-105482	XP_007932012.1	26.32	48.42	35.4	0.015	1	65	95	79	363	3	92
N/A	Short-chain dehydrogenase	JABCIY010000214.1:104487-105482	XP_007925788.1	28.12	48.96	34.7	0.029	2	63	96	73	354	5	96
N/A	Short-chain dehydrogenase	JABCIY010000214.1:104487-105482	XP_007919685.1	32.69	44.23	34.7	0.031	4	50	104	67	357	6	96
N/A	Short-chain dehydrogenase	JABCIY010000214.1:104487-105482	XP_007923638.1	29.33	49.33	34.7	0.032	1	48	75	130	354	35	104
N/A	Short-chain dehydrogenase	JABCIY010000214.1:104487-105482	XP_007924281.1	24.6	46.03	34.3	0.054	4	82	126	28	399	304	418
N/A	Short-chain dehydrogenase	JABCIY010000214.1:104487-105482	XP_007924703.1	27.84	45.36	33.5	0.057	3	58	97	73	354	11	98
N/A	Short-chain dehydrogenase	JABCIY010000214.1:104487-105482	XP_007927957.1	25.53	48.94	33.5	0.062	1	66	94	73	354	32	121
N/A	Short-chain dehydrogenase	JABCIY010000214.1:104487-105482	XP_007922359.1	26.64	41.12	33.5	0.064	11	119	214	88	699	51	236
N/A	Short-chain dehydrogenase	JABCIY010000214.1:104487-105482	XP_007929712.1	21.48	44.44	33.5	0.076	5	94	135	25	417	41	167
N/A	Short-chain dehydrogenase	JABCIY010000214.1:104487-105482	XP_007927119.1	26.32	48.42	33.5	0.082	3	65	95	73	354	44	134
N/A	Short-chain dehydrogenase	JABCIY010000214.1:104487-105482	XP_007930646.1	28.16	44.66	33.1	0.11	3	66	103	64	360	43	141
N/A	Short-chain dehydrogenase	JABCIY010000214.1:104487-105482	XP_007929773.1	26	47	32.7	0.18	3	63	100	76	357	10	104
N/A	Short-chain dehydrogenase	JABCIY010000214.1:104487-105482	XP_007924791.1	22.03	45.76	32.7	0.11	3	79	118	64	387	9	123
N/A	Short-chain dehydrogenase	JABCIY010000214.1:104487-105482	XP_007928046.1	22.58	49.46	32.7	0.12	1	69	93	82	351	5	97
N/A	Short-chain dehydrogenase	JABCIY010000214.1:104487-105482	XP_007925174.1	20.21	51.06	32.7	0.13	2	73	94	73	351	12	104
N/A	Short-chain dehydrogenase	JABCIY010000214.1:104487-105482	XP_007923860.1	21.65	46.39	32.3	0.15	1	70	97	79	351	8	104
N/A	Short-chain dehydrogenase	JABCIY010000214.1:104487-105482	XP_007930970.1	28.57	50.42	32.3	0.16	5	77	119	76	414	3	119
N/A	Short-chain dehydrogenase	JABCIY010000214.1:104487-105482	XP_007921837.1	26.67	47.62	32.3	0.18	4	72	105	49	354	74	176
N/A	Short-chain dehydrogenase	JABCIY010000214.1:104487-105482	XP_007928590.1	23.66	47.31	32.3	0.19	1	68	93	76	354	26	115
N/A	Short-chain dehydrogenase	JABCIY010000214.1:104487-105482	XP_007929709.1	27.27	49.49	32	0.21	3	69	99	67	357	37	134
N/A	Short-chain dehydrogenase	JABCIY010000214.1:104487-105482	XP_007928753.1	23.66	48.39	31.6	0.25	2	63	93	88	351	10	99
N/A	Short-chain dehydrogenase	JABCIY010000214.1:104487-105482	XP_007932056.1	30.48	46.67	31.6	0.26	5	53	105	88	375	10	103
N/A	Short-chain dehydrogenase	JABCIY010000214.1:104487-105482	XP_007920249.1	26.53	47.96	31.6	0.27	3	59	98	76	354	101	190
N/A	Short-chain dehydrogenase	JABCIY010000214.1:104487-105482	XP_007921510.1	23.42	45.95	31.6	0.31	6	64	111	82	354	1	110
N/A	Short-chain dehydrogenase	JABCIY010000214.1:104487-105482	XP_007930759.1	25	42.59	31.2	0.36	3	64	108	64	360	8	107
N/A	Short-chain dehydrogenase	JABCIY010000214.1:104487-105482	XP_007924197.1	25	48	31.2	0.38	4	64	100	76	363	14	106
N/A	Short-chain dehydrogenase	JABCIY010000214.1:104487-105482	XP_007932003.1	19.57	37.83	31.2	0.4	5	151	230	79	744	11	214
N/A	Short-chain dehydrogenase	JABCIY010000214.1:104487-105482	XP_007923051.1	27.96	46.24	30.8	0.52	2	63	93	76	351	20	109
N/A	Short-chain dehydrogenase	JABCIY010000214.1:104487-105482	XP_007924223.1	23.62	43.31	30.8	0.52	5	76	127	76	414	26	145
N/A	Short-chain dehydrogenase	JABCIY010000214.1:104487-105482	XP_007921481.1	26.6	50	30.4	0.63	3	63	94	73	351	13	101
N/A	Short-chain dehydrogenase	JABCIY010000214.1:104487-105482	XP_007922488.1	27.55	50	30.4	0.89	3	58	98	76	357	1054	1142
N/A	Short-chain dehydrogenase	JABCIY010000214.1:104487-105482	XP_007927021.1	24	44	30	0.88	2	62	100	55	354	9	94
N/A	Short-chain dehydrogenase	JABCIY010000214.1:104487-105482	XP_007931484.1	23.36	43.93	29.6	1	3	73	107	40	357	5	103
N/A	Short-chain dehydrogenase	JABCIY010000214.1:104487-105482	XP_007925696.1	30.19	44.34	29.6	1.2	5	60	106	76	363	1	102
N/A	Short-chain dehydrogenase	JABCIY010000214.1:104487-105482	XP_007930223.1	26.92	48.72	29.3	1.4	2	39	78	79	258	4	81
N/A	Short-chain dehydrogenase	JABCIY010000214.1:104487-105482	XP_007921839.1	25.51	46.94	29.3	1.5	4	63	98	76	357	16	107
N/A	Short-chain dehydrogenase	JABCIY010000214.1:104487-105482	XP_007932012.1	28.26	54.35	28.9	1.9	1	21	46	592	729	157	190
N/A	Short-chain dehydrogenase	JABCIY010000214.1:104487-105482	XP_007921601.1	26.36	36.36	28.5	2.5	3	65	110	532	849	3	100
N/A	Short-chain dehydrogenase	JABCIY010000214.1:104487-105482	XP_007920608.1	25.22	45.22	28.5	2.6	3	74	115	76	414	7	111
N/A	Short-chain dehydrogenase	JABCIY010000214.1:104487-105482	XP_007925211.1	20.83	46.88	28.5	3.1	1	71	96	79	351	111	206
N/A	Short-chain dehydrogenase	JABCIY010000214.1:104487-105482	XP_007923060.1	37.5	59.38	28.1	3.3	0	20	32	73	168	19	50
N/A	Short-chain dehydrogenase	JABCIY010000214.1:104487-105482	XP_007924235.1	32.5	60	28.1	3.8	0	27	40	241	360	43	82
N/A	Short-chain dehydrogenase	JABCIY010000214.1:104487-105482	XP_007926742.1	29.55	45.45	27.7	5	0	31	44	841	972	224	267
N/A	Short-chain dehydrogenase	JABCIY010000214.1:104487-105482	XP_007922166.1	22.94	45.87	27.3	5	4	70	109	61	375	1	99
N/A	Short-chain dehydrogenase	JABCIY010000214.1:104487-105482	XP_007924495.1	30.77	49.45	27.3	6	3	52	91	91	354	1	83
N/A	Short-chain dehydrogenase	JABCIY010000214.1:104487-105482	XP_007919894.1	28.16	45.63	26.9	9.8	3	63	103	76	369	26	122
N/A	PKS	JABCIY010000214.1:106081-114294	XP_007931278.1	76.4	82.61	1434	0	3	175	966	5317	8214	1632	2544
N/A	PKS	JABCIY010000214.1:106081-114294	XP_007931278.1	77.77	87.23	1380	0	1	189	877	2229	4841	638	1514
N/A	PKS	JABCIY010000214.1:106081-114294	XP_007931278.1	75.45	83.64	333	8e-92	1	53	220	1523	2179	421	640
N/A	PKS	JABCIY010000214.1:106081-114294	XP_007931278.1	88.74	94.7	295	0	0	17	151	1	453	1	151
N/A	PKS	JABCIY010000214.1:106081-114294	XP_007931278.1	82.61	88.82	268	0	2	22	161	1036	1500	282	442
N/A	PKS	JABCIY010000214.1:106081-114294	XP_007929903.1	27.19	44.61	244	3e-167	27	554	890	2229	4838	614	1429
N/A	PKS	JABCIY010000214.1:106081-114294	XP_007931278.1	78.91	82.99	229	0	1	12	147	495	935	148	275
N/A	PKS	JABCIY010000214.1:106081-114294	XP_007931278.1	85.25	90.16	186	7e-47	0	18	122	4883	5248	1512	1633
N/A	PKS	JABCIY010000214.1:106081-114294	XP_007930181.1	26.95	41.6	172	6e-49	38	545	976	2166	4841	636	1527
N/A	PKS	JABCIY010000214.1:106081-114294	XP_007922357.1	28.38	42.57	169	5e-155	22	320	606	2229	3854	667	1222
N/A	PKS	JABCIY010000214.1:106081-114294	XP_007930394.1	29.15	45.93	145	8e-51	21	340	590	2229	3893	628	1174
N/A	PKS	JABCIY010000214.1:106081-114294	XP_007930181.1	46	62.67	135	8e-81	3	77	150	16	459	4	151
N/A	PKS	JABCIY010000214.1:106081-114294	XP_007929903.1	27.45	47.55	132	1e-30	6	239	368	7090	8151	2089	2442
N/A	PKS	JABCIY010000214.1:106081-114294	XP_007930394.1	42.14	62.86	127	9e-70	1	79	140	16	435	5	142
N/A	PKS	JABCIY010000214.1:106081-114294	XP_007922357.1	30.66	49.17	126	8e-29	12	209	362	7090	8142	1872	2202
N/A	PKS	JABCIY010000214.1:106081-114294	XP_007929903.1	48.23	62.41	125	3e-167	1	71	141	1036	1458	269	407
N/A	PKS	JABCIY010000214.1:106081-114294	XP_007922357.1	44.29	59.29	125	5e-155	1	76	140	1036	1455	290	427
N/A	PKS	JABCIY010000214.1:106081-114294	XP_007930181.1	46.81	60.99	120	8e-81	1	56	141	507	929	149	270
N/A	PKS	JABCIY010000214.1:106081-114294	XP_007922357.1	40.46	58.78	117	5e-155	1	76	131	16	402	12	142
N/A	PKS	JABCIY010000214.1:106081-114294	XP_007922357.1	41.13	60.28	116	5e-155	1	64	141	507	929	160	281
N/A	PKS	JABCIY010000214.1:106081-114294	XP_007929903.1	40.14	55.1	108	3e-167	1	69	147	492	932	134	261
N/A	PKS	JABCIY010000214.1:106081-114294	XP_007922357.1	32.13	48.59	105	5e-155	8	133	249	1523	2179	427	669
N/A	PKS	JABCIY010000214.1:106081-114294	XP_007928748.1	40.27	55.7	102	4e-56	3	63	149	534	977	144	267
N/A	PKS	JABCIY010000214.1:106081-114294	XP_007929903.1	32.46	47.81	99.4	3e-167	5	128	228	1523	2179	406	616
N/A	PKS	JABCIY010000214.1:106081-114294	XP_007930394.1	24.02	45.43	97.4	6e-20	10	242	383	7087	8193	2095	2442
N/A	PKS	JABCIY010000214.1:106081-114294	XP_007929903.1	39.52	55.65	96.7	3e-167	3	71	124	34	402	1	121
N/A	PKS	JABCIY010000214.1:106081-114294	XP_007930394.1	40.14	52.82	96.7	9e-70	1	66	142	507	932	149	271
N/A	PKS	JABCIY010000214.1:106081-114294	XP_007931490.1	37.24	56.55	96.3	3e-39	3	85	145	1036	1452	644	788
N/A	PKS	JABCIY010000214.1:106081-114294	XP_007929626.1	38.1	55.78	91.3	8e-37	5	83	147	1036	1455	662	807
N/A	PKS	JABCIY010000214.1:106081-114294	XP_007928748.1	35.33	55.09	90.9	4e-56	4	99	167	1036	1512	265	430
N/A	PKS	JABCIY010000214.1:106081-114294	XP_007930181.1	31.06	48.09	88.6	3e-17	5	143	235	1523	2179	428	659
N/A	PKS	JABCIY010000214.1:106081-114294	XP_007930181.1	32.99	46.39	87.4	8e-81	3	118	194	1036	1584	279	471
N/A	PKS	JABCIY010000214.1:106081-114294	XP_007931490.1	39.85	51.88	86.3	3e-39	1	61	133	534	932	523	636
N/A	PKS	JABCIY010000214.1:106081-114294	XP_007929626.1	39.29	51.43	83.6	8e-37	4	53	140	534	932	540	654
N/A	PKS	JABCIY010000214.1:106081-114294	XP_007922905.1	23.55	43.31	83.6	7e-16	10	218	344	7093	8124	944	1242
N/A	PKS	JABCIY010000214.1:106081-114294	XP_007930394.1	32.93	49.7	82	9e-70	4	87	167	1036	1512	279	428
N/A	PKS	JABCIY010000214.1:106081-114294	XP_007929626.1	37.96	53.7	80.1	9e-15	1	64	108	13	336	386	490
N/A	PKS	JABCIY010000214.1:106081-114294	XP_007930394.1	34.33	55.22	79	4e-23	3	80	134	4449	4841	1363	1491
N/A	PKS	JABCIY010000214.1:106081-114294	XP_007930394.1	31.65	46.41	76.3	8e-51	9	132	237	1523	2179	406	630
N/A	PKS	JABCIY010000214.1:106081-114294	XP_007922905.1	49.38	65.43	74.3	2e-27	0	41	81	4883	5125	497	577
N/A	PKS	JABCIY010000214.1:106081-114294	XP_007930181.1	33.81	48.92	69.7	1e-11	2	80	139	7090	7497	2158	2287
N/A	PKS	JABCIY010000214.1:106081-114294	XP_007922905.1	40.3	57.46	68.6	2e-27	5	73	134	4452	4841	369	499
N/A	PKS	JABCIY010000214.1:106081-114294	XP_007928748.1	35.77	49.64	66.6	4e-56	6	71	137	16	423	1	121
N/A	PKS	JABCIY010000214.1:106081-114294	XP_007931490.1	32.06	45.04	64.7	5e-10	3	82	131	19	402	372	498
N/A	PKS	JABCIY010000214.1:106081-114294	XP_007931490.1	27.27	46.1	54.7	8e-14	5	97	154	1748	2191	851	995
N/A	PKS	JABCIY010000214.1:106081-114294	XP_007929626.1	29.68	39.35	53.5	9e-17	3	99	155	1745	2191	867	1017
N/A	PKS	JABCIY010000214.1:106081-114294	XP_007929626.1	25.56	41.11	53.5	9e-17	9	163	270	2232	3014	1012	1252
N/A	PKS	JABCIY010000214.1:106081-114294	XP_007929903.1	38.98	57.63	52.8	2e-06	0	36	59	5006	5182	1469	1527
N/A	PKS	JABCIY010000214.1:106081-114294	XP_007930394.1	36.59	52.85	49.7	4e-23	3	64	123	4883	5209	1489	1611
N/A	PKS	JABCIY010000214.1:106081-114294	XP_007932418.1	31.54	45.38	47	0.0001	5	54	130	546	932	173	268
N/A	PKS	JABCIY010000214.1:106081-114294	XP_007930181.1	26.95	44.68	44.7	0.0005	5	92	141	7732	8142	2311	2444
N/A	PKS	JABCIY010000214.1:106081-114294	XP_007928748.1	33.67	51.02	44.3	1e-08	2	62	98	2232	2519	614	710
N/A	PKS	JABCIY010000214.1:106081-114294	XP_007922357.1	23.25	37.64	43.5	0.001	7	168	271	5431	6186	1379	1628
N/A	PKS	JABCIY010000214.1:106081-114294	XP_007930181.1	32.5	56.67	43.1	6e-49	2	78	120	4871	5227	1521	1638
N/A	PKS	JABCIY010000214.1:106081-114294	XP_007931490.1	25	38.98	42	8e-14	8	144	236	2232	2918	990	1199
N/A	PKS	JABCIY010000214.1:106081-114294	XP_007930394.1	29.89	48.28	37	0.1	3	57	87	5392	5652	1652	1734
N/A	PKS	JABCIY010000214.1:106081-114294	XP_007924594.1	34.38	54.69	36.6	0.093	2	38	64	2406	2588	166	228
N/A	PKS	JABCIY010000214.1:106081-114294	XP_007928748.1	26.8	45.75	35.4	1e-08	6	100	153	1745	2191	475	619
N/A	PKS	JABCIY010000214.1:106081-114294	XP_007929903.1	21.94	36.33	35	0.45	7	205	278	5350	6165	1554	1825
N/A	PKS	JABCIY010000214.1:106081-114294	XP_007924757.1	23.76	44.55	33.5	1.1	2	74	101	1072	1365	293	393
N/A	PKS	JABCIY010000214.1:106081-114294	XP_007923317.1	42.22	53.33	32	2.4	1	22	45	5770	5648	28	72
N/A	PKS	JABCIY010000214.1:106081-114294	XP_007925612.1	23.28	47.41	32	3.9	2	86	116	158	505	120	232
N/A	PKS	JABCIY010000214.1:106081-114294	XP_007932418.1	31.51	49.32	30.8	8.8	2	43	73	3615	3833	840	905
N/A	Monooxygenase	JABCIY010000214.1:114916-116810	XP_007931363.1	82.67	88.7	913	0	0	92	531	1895	303	1	531
N/A	Monooxygenase	JABCIY010000214.1:114916-116810	XP_007931876.1	32.17	46.51	202	3e-57	20	313	544	1868	354	19	545
N/A	Monooxygenase	JABCIY010000214.1:114916-116810	XP_007925197.1	27.38	46.63	183	8e-51	13	341	504	1844	354	31	516
N/A	Monooxygenase	JABCIY010000214.1:114916-116810	XP_007927146.1	28.77	47.82	179	1e-48	16	333	504	1883	417	3	495
N/A	Monooxygenase	JABCIY010000214.1:114916-116810	XP_007929581.1	29.03	44.73	160	1e-42	17	299	503	1877	444	1	470
N/A	Monooxygenase	JABCIY010000214.1:114916-116810	XP_007931363.1	47.41	58.62	87.4	3e-18	3	50	116	336	1	500	608
N/A	Monooxygenase	JABCIY010000214.1:114916-116810	XP_007928901.1	26	45	67.8	4e-12	5	136	200	1892	1314	4	198
N/A	Monooxygenase	JABCIY010000214.1:114916-116810	XP_007920243.1	23.12	37.92	58.9	3e-09	14	264	385	1889	765	33	395
N/A	Monooxygenase	JABCIY010000214.1:114916-116810	XP_007920633.1	25.61	46.34	54.7	6e-08	5	116	164	1865	1380	6	165
N/A	Monooxygenase	JABCIY010000214.1:114916-116810	XP_007928589.1	26.8	47.71	51.2	6e-07	4	103	153	1868	1416	13	158
N/A	Monooxygenase	JABCIY010000214.1:114916-116810	XP_007926573.1	23.79	44.17	50.8	9e-07	8	141	206	1862	1281	65	266
N/A	Monooxygenase	JABCIY010000214.1:114916-116810	XP_007927947.1	24.55	42.51	49.7	2e-06	5	112	167	1889	1416	51	212
N/A	Monooxygenase	JABCIY010000214.1:114916-116810	XP_007932053.1	22.17	35.77	49.3	2e-06	16	243	397	1862	768	41	403
N/A	Monooxygenase	JABCIY010000214.1:114916-116810	XP_007927931.1	24.65	39.07	48.9	3e-06	8	142	215	1862	1236	58	258
N/A	Monooxygenase	JABCIY010000214.1:114916-116810	XP_007929581.1	53.85	71.79	48.5	5e-06	0	18	39	240	124	520	558
N/A	Monooxygenase	JABCIY010000214.1:114916-116810	XP_007928864.1	24.44	41.78	48.5	4e-06	9	137	225	1862	1236	42	249
N/A	Monooxygenase	JABCIY010000214.1:114916-116810	XP_007924279.1	24.07	41.98	48.5	5e-06	5	100	162	1862	1416	22	173
N/A	Monooxygenase	JABCIY010000214.1:114916-116810	XP_007931800.1	25	42.86	46.6	2e-05	8	108	168	1865	1380	21	176
N/A	Monooxygenase	JABCIY010000214.1:114916-116810	XP_007923911.1	22.36	40.93	45.4	5e-05	9	155	237	1862	1176	21	236
N/A	Monooxygenase	JABCIY010000214.1:114916-116810	XP_007919750.1	24.36	41.67	45.1	6e-05	5	105	156	1874	1416	5	150
N/A	Monooxygenase	JABCIY010000214.1:114916-116810	XP_007924222.1	22.79	43.72	42.7	0.0003	10	144	215	1892	1281	82	285
N/A	Monooxygenase	JABCIY010000214.1:114916-116810	XP_007927146.1	42.86	59.52	42.4	0.0004	0	24	42	240	115	530	571
N/A	Monooxygenase	JABCIY010000214.1:114916-116810	XP_007926244.1	22.27	40.61	40.8	0.001	8	158	229	1862	1203	9	226
N/A	Monooxygenase	JABCIY010000214.1:114916-116810	XP_007931876.1	39.22	50.98	38.5	3e-57	1	26	51	240	103	560	610
N/A	Monooxygenase	JABCIY010000214.1:114916-116810	XP_007925901.1	22.29	41.71	37.7	0.009	5	128	175	1889	1374	15	184
N/A	Monooxygenase	JABCIY010000214.1:114916-116810	XP_007925456.1	22.63	43.07	37.7	0.011	3	95	137	1892	1491	47	175
N/A	Monooxygenase	JABCIY010000214.1:114916-116810	XP_007931990.1	25.99	42.94	37	0.017	10	88	177	1865	1422	7	169
N/A	Monooxygenase	JABCIY010000214.1:114916-116810	XP_007925670.1	28.21	46.15	36.2	0.03	1	54	78	1865	1632	8	83
N/A	Monooxygenase	JABCIY010000214.1:114916-116810	XP_007925197.1	35.9	61.54	35.4	8e-51	1	24	39	240	124	531	568
N/A	Monooxygenase	JABCIY010000214.1:114916-116810	XP_007929336.1	31.37	56.86	35	0.064	0	35	51	1895	1743	4	54
N/A	Monooxygenase	JABCIY010000214.1:114916-116810	XP_007930711.1	30.43	47.83	35	0.065	1	46	69	1619	1413	86	152
N/A	Monooxygenase	JABCIY010000214.1:114916-116810	XP_007931965.1	20.73	42.07	35	0.068	6	118	164	1889	1416	4	161
N/A	Monooxygenase	JABCIY010000214.1:114916-116810	XP_007921947.1	42.31	59.62	33.9	0.14	2	27	52	1886	1731	25	73
N/A	Monooxygenase	JABCIY010000214.1:114916-116810	XP_007930637.1	21.52	39.87	33.9	0.16	7	108	158	1865	1410	13	160
N/A	Monooxygenase	JABCIY010000214.1:114916-116810	XP_007924427.1	30.95	42.86	33.1	0.23	3	43	84	1448	1230	120	199
N/A	Monooxygenase	JABCIY010000214.1:114916-116810	XP_007920189.1	20.05	37.28	32.7	0.33	19	255	389	1862	762	68	422
N/A	Monooxygenase	JABCIY010000214.1:114916-116810	XP_007922270.1	50	65.79	32	0.57	2	15	38	485	384	31	68
N/A	Monooxygenase	JABCIY010000214.1:114916-116810	XP_007931329.1	26.17	42.95	30.8	1.3	8	88	149	1688	1272	111	247
N/A	Monooxygenase	JABCIY010000214.1:114916-116810	XP_007925286.1	24.47	42.55	30	2.4	2	60	94	1874	1620	177	268
N/A	Monooxygenase	JABCIY010000214.1:114916-116810	XP_007930036.1	40.48	64.29	28.9	5.8	2	21	42	1862	1740	5	43
N/A	Monooxygenase	JABCIY010000214.1:114916-116810	XP_007922248.1	26.87	44.78	28.9	6.4	1	47	67	1625	1431	89	155
N/A	Monooxygenase	JABCIY010000214.1:114916-116810	XP_007922243.1	56.52	69.57	28.5	7.3	0	10	23	1889	1821	5	27
N/A	Cytochrome P450	JABCIY010000070.1:219805-220962	XP_007930761.1	93.52	98.19	739	0	0	25	386	1	1158	39	424
N/A	Cytochrome P450	JABCIY010000070.1:219805-220962	XP_007930363.1	54.35	71.24	390	2e-131	4	164	379	34	1158	138	511
N/A	Cytochrome P450	JABCIY010000070.1:219805-220962	XP_007931280.1	38.05	60.41	276	1e-87	5	226	389	1	1158	127	503
N/A	Cytochrome P450	JABCIY010000070.1:219805-220962	XP_007924163.1	33.52	52.47	199	1e-58	2	238	364	67	1158	104	463
N/A	Cytochrome P450	JABCIY010000070.1:219805-220962	XP_007929622.1	32.77	53.39	198	5e-58	6	229	354	94	1152	149	494
N/A	Cytochrome P450	JABCIY010000070.1:219805-220962	XP_007924158.1	32.31	52.82	186	1e-53	5	257	390	4	1158	76	463
N/A	Cytochrome P450	JABCIY010000070.1:219805-220962	XP_007929477.1	28.23	49.6	157	6e-43	8	256	379	49	1158	99	470
N/A	Cytochrome P450	JABCIY010000070.1:219805-220962	XP_007929478.1	28.17	48.58	144	8e-39	12	246	387	55	1158	65	438
N/A	Cytochrome P450	JABCIY010000070.1:219805-220962	XP_007928185.1	29.4	46.48	143	5e-38	12	248	398	16	1158	127	508
N/A	Cytochrome P450	JABCIY010000070.1:219805-220962	XP_007929490.1	27.76	45.7	130	8e-34	12	261	407	16	1158	132	531
N/A	Cytochrome P450	JABCIY010000070.1:219805-220962	XP_007926860.1	27.13	47.07	117	1e-29	10	237	376	133	1158	3	375
N/A	Cytochrome P450	JABCIY010000070.1:219805-220962	XP_007926723.1	28.26	47.55	111	3e-27	13	232	368	46	1074	93	453
N/A	Cytochrome P450	JABCIY010000070.1:219805-220962	XP_007929719.1	25.53	46.05	107	1e-25	15	237	380	40	1071	133	502
N/A	Cytochrome P450	JABCIY010000070.1:219805-220962	XP_007931798.1	25.65	42.12	94.4	3e-21	19	227	425	55	1158	159	551
N/A	Cytochrome P450	JABCIY010000070.1:219805-220962	XP_007920727.1	25.11	42.98	63.5	4e-11	6	149	235	457	1119	229	450
N/A	Cytochrome P450	JABCIY010000070.1:219805-220962	XP_007927142.1	27.23	46.6	55.8	1e-08	8	124	191	556	1107	275	457
N/A	Cytochrome P450	JABCIY010000070.1:219805-220962	XP_007931304.1	23.74	42.92	54.3	3e-08	6	152	219	472	1089	312	528
N/A	Cytochrome P450	JABCIY010000070.1:219805-220962	XP_007921463.1	26.14	47.71	52	2e-07	6	97	153	670	1107	309	452
N/A	Cytochrome P450	JABCIY010000070.1:219805-220962	XP_007919810.1	29.12	45.05	50.8	5e-07	6	114	182	556	1083	274	446
N/A	Cytochrome P450	JABCIY010000070.1:219805-220962	XP_007919810.1	28.26	47.83	29.6	2.2	0	33	46	300	163	363	408
N/A	Cytochrome P450	JABCIY010000070.1:219805-220962	XP_007931069.1	22.4	40.98	48.1	3e-06	4	120	183	532	1068	306	470
N/A	Cytochrome P450	JABCIY010000070.1:219805-220962	XP_007922410.1	23.74	42.42	47	6e-06	6	132	198	547	1122	324	508
N/A	Cytochrome P450	JABCIY010000070.1:219805-220962	XP_007932061.1	25.14	43.72	47	8e-06	6	118	183	556	1083	263	433
N/A	Cytochrome P450	JABCIY010000070.1:219805-220962	XP_007924787.1	20.38	41.23	46.2	9e-06	4	148	211	466	1074	252	450
N/A	Cytochrome P450	JABCIY010000070.1:219805-220962	XP_007919731.1	23.47	40.85	46.2	1e-05	7	151	213	529	1149	326	532
N/A	Cytochrome P450	JABCIY010000070.1:219805-220962	XP_007920464.1	23.83	43.52	45.4	2e-05	7	125	193	556	1098	319	501
N/A	Cytochrome P450	JABCIY010000070.1:219805-220962	XP_007931134.1	24.48	43.75	45.4	2e-05	6	122	192	532	1074	295	474
N/A	Cytochrome P450	JABCIY010000070.1:219805-220962	XP_007919723.1	25.49	47.71	44.7	3e-05	5	104	153	595	1041	305	451
N/A	Cytochrome P450	JABCIY010000070.1:219805-220962	XP_007920318.1	24.86	41.44	44.3	4e-05	6	112	181	556	1074	314	478
N/A	Cytochrome P450	JABCIY010000070.1:219805-220962	XP_007927086.1	21.63	39.9	43.9	5e-05	5	145	208	556	1152	291	489
N/A	Cytochrome P450	JABCIY010000070.1:219805-220962	XP_007921044.1	27.62	43.09	43.9	5e-05	9	111	181	544	1074	278	442
N/A	Cytochrome P450	JABCIY010000070.1:219805-220962	XP_007926721.1	26.57	42.03	42.4	0.0001	11	120	207	616	1152	141	343
N/A	Cytochrome P450	JABCIY010000070.1:219805-220962	XP_007922494.1	23.15	42.13	42.7	0.0002	7	137	216	466	1068	274	475
N/A	Cytochrome P450	JABCIY010000070.1:219805-220962	XP_007922494.1	27.4	39.73	28.5	4.5	1	46	73	255	37	83	148
N/A	Cytochrome P450	JABCIY010000070.1:219805-220962	XP_007931348.1	26.84	38.42	42.7	0.0002	6	107	190	541	1062	326	499
N/A	Cytochrome P450	JABCIY010000070.1:219805-220962	XP_007921672.1	18.89	37.79	42.4	0.0002	3	169	217	457	1104	275	485
N/A	Cytochrome P450	JABCIY010000070.1:219805-220962	XP_007928989.1	26.02	42.28	40.8	0.0005	2	81	123	718	1083	316	429
N/A	Cytochrome P450	JABCIY010000070.1:219805-220962	XP_007924557.1	20.9	42.37	40.4	0.0008	4	126	177	559	1071	334	502
N/A	Cytochrome P450	JABCIY010000070.1:219805-220962	XP_007927482.1	21.3	38.89	40	0.001	7	143	216	478	1092	318	517
N/A	Cytochrome P450	JABCIY010000070.1:219805-220962	XP_007921019.1	38.78	57.14	38.9	0.002	1	28	49	973	1119	363	409
N/A	Cytochrome P450	JABCIY010000070.1:219805-220962	XP_007925744.1	27.42	38.17	38.9	0.002	7	117	186	556	1101	345	516
N/A	Cytochrome P450	JABCIY010000070.1:219805-220962	XP_007927691.1	25.67	39.57	38.9	0.002	6	114	187	556	1080	288	461
N/A	Cytochrome P450	JABCIY010000070.1:219805-220962	XP_007925972.1	20.51	37.95	37.7	0.006	4	143	195	508	1092	283	465
N/A	Cytochrome P450	JABCIY010000070.1:219805-220962	XP_007922578.1	21.26	37.8	37	0.008	2	89	127	706	1083	373	489
N/A	Cytochrome P450	JABCIY010000070.1:219805-220962	XP_007924164.1	22.93	40	37	0.009	8	125	205	466	1053	295	475
N/A	Cytochrome P450	JABCIY010000070.1:219805-220962	XP_007920121.1	25.76	41.67	34.3	0.054	6	73	132	718	1089	354	468
N/A	Cytochrome P450	JABCIY010000070.1:219805-220962	XP_007924296.1	27.17	47.83	34.7	0.055	3	57	92	811	1071	389	475
N/A	Cytochrome P450	JABCIY010000070.1:219805-220962	XP_007930172.1	23.28	36.51	34.3	0.058	5	118	189	547	1068	321	497
N/A	Cytochrome P450	JABCIY010000070.1:219805-220962	XP_007923842.1	25	37.07	32.7	0.2	2	62	116	502	173	425	521
N/A	Cytochrome P450	JABCIY010000070.1:219805-220962	XP_007926719.1	23.72	41.03	32.3	0.22	6	86	156	634	1041	323	465
N/A	Cytochrome P450	JABCIY010000070.1:219805-220962	XP_007922541.1	22.02	41.64	32	0.32	19	229	377	151	1158	185	537
N/A	Cytochrome P450	JABCIY010000070.1:219805-220962	XP_007919879.1	21.51	43.6	32	0.32	4	131	172	559	1071	303	471
N/A	Cytochrome P450	JABCIY010000070.1:219805-220962	XP_007924026.1	20.22	35.52	30.8	0.73	4	132	183	547	1074	289	464
N/A	Cytochrome P450	JABCIY010000070.1:219805-220962	XP_007921635.1	34.29	54.29	30.4	1	0	23	35	964	1068	415	449
N/A	Cytochrome P450	JABCIY010000070.1:219805-220962	XP_007923687.1	23.64	40.61	30	1.4	5	106	165	547	1005	298	454
N/A	Cytochrome P450	JABCIY010000070.1:219805-220962	XP_007922424.1	41.03	56.41	29.3	1.9	1	21	39	478	594	87	123
N/A	Cytochrome P450	JABCIY010000070.1:219805-220962	XP_007923022.1	22.83	39.13	28.5	4.4	2	58	92	100	348	553	640
N/A	Cytochrome P450	JABCIY010000070.1:219805-220962	XP_007928752.1	22.27	36.49	27.7	6.4	7	138	211	535	1095	306	514

## Sheet: E
S2 Table. E) P. cruenta homologs of P. fijiensis sequences encoded by the PKS10-2 gene cluster, identified by tblastn analysis.
NCBI accession of query sequence	Description of query sequence	Query sequence location	Subject sequence scaffold	% identity	% pos	bitscore	e-value	gapopen	mismatch	length	qstart	qend	sstart	send
XP_007931281.1	Cytochrome P450	scaffold_10:152943-154757	JAASFE010006224.1	78.84	86.77	310	0	0	40	189	273	461	319373	319939
XP_007931281.1	Cytochrome P450	scaffold_10:152943-154757	JAASFE010006224.1	77.27	89.61	260	0	0	35	154	120	273	318859	319320
XP_007931281.1	Cytochrome P450	scaffold_10:152943-154757	JAASFE010006224.1	66.67	78.05	179	0	0	41	123	1	123	318431	318799
XP_007931281.1	Cytochrome P450	scaffold_10:152943-154757	JAASFE010006199.1	51.4	66.82	226	4e-135	2	85	214	347	542	367470	366832
XP_007931281.1	Cytochrome P450	scaffold_10:152943-154757	JAASFE010006199.1	39.06	61.8	191	4e-135	1	139	233	123	352	368203	367505
XP_007931281.1	Cytochrome P450	scaffold_10:152943-154757	JAASFE010006199.1	48	63.2	107	4e-135	1	63	125	1	123	368628	368254
XP_007931281.1	Cytochrome P450	scaffold_10:152943-154757	JAASFE010004731.1	42.92	59.33	352	1e-122	4	249	445	2	446	166133	164814
XP_007931281.1	Cytochrome P450	scaffold_10:152943-154757	JAASFE010004731.1	51.14	75	108	1e-122	0	43	88	451	538	164736	164473
XP_007931281.1	Cytochrome P450	scaffold_10:152943-154757	JAASFE010006199.1	41.46	56.5	376	3e-115	6	279	492	4	494	514198	512747
XP_007931281.1	Cytochrome P450	scaffold_10:152943-154757	JAASFE010006199.1	51.92	73.08	60.1	3e-115	0	25	52	490	541	512711	512556
XP_007931281.1	Cytochrome P450	scaffold_10:152943-154757	JAASFE010006224.1	87.5	92.71	179	1e-46	0	12	96	448	543	319948	320235
XP_007931281.1	Cytochrome P450	scaffold_10:152943-154757	JAASFE010005953.1	26.15	44.91	155	5e-39	14	306	501	71	511	226619	228109
XP_007931281.1	Cytochrome P450	scaffold_10:152943-154757	JAASFE010005838.1	25.55	46.26	153	2e-38	14	310	454	79	511	184658	183318
XP_007931281.1	Cytochrome P450	scaffold_10:152943-154757	JAASFE010004743.1	26.48	44.28	146	4e-36	15	303	472	79	514	139772	141163
XP_007931281.1	Cytochrome P450	scaffold_10:152943-154757	JAASFE010005913.1	24.9	42.86	142	4e-35	13	304	490	79	515	101835	100399
XP_007931281.1	Cytochrome P450	scaffold_10:152943-154757	JAASFE010006094.1	23.94	43.88	105	4e-35	10	254	376	80	436	151074	152162
XP_007931281.1	Cytochrome P450	scaffold_10:152943-154757	JAASFE010006094.1	39.08	54.02	62.8	4e-35	2	50	87	433	516	152209	152469
XP_007931281.1	Cytochrome P450	scaffold_10:152943-154757	JAASFE010004954.1	26.08	42.51	138	8e-34	15	300	487	64	514	377641	376253
XP_007931281.1	Cytochrome P450	scaffold_10:152943-154757	JAASFE010006133.1	24.25	43.49	133	4e-32	14	344	499	59	529	110438	111916
XP_007931281.1	Cytochrome P450	scaffold_10:152943-154757	JAASFE010006202.1	24.11	39.55	131	2e-31	15	337	531	41	515	399759	401321
XP_007931281.1	Cytochrome P450	scaffold_10:152943-154757	JAASFE010001408.1	27.16	43.16	130	3e-31	17	295	475	75	510	2562	3950
XP_007931281.1	Cytochrome P450	scaffold_10:152943-154757	JAASFE010006017.1	25.26	41.82	127	2e-30	12	300	483	80	511	184038	185456
XP_007931281.1	Cytochrome P450	scaffold_10:152943-154757	JAASFE010003478.1	25.81	41.72	125	8e-30	12	303	465	72	508	47191	48543
XP_007931281.1	Cytochrome P450	scaffold_10:152943-154757	JAASFE010004632.1	23.75	41.12	124	2e-29	12	326	501	63	508	39869	41368
XP_007931281.1	Cytochrome P450	scaffold_10:152943-154757	JAASFE010006201.1	24.83	45.79	122	3e-29	15	290	439	76	488	264159	262885
XP_007931281.1	Cytochrome P450	scaffold_10:152943-154757	JAASFE010003869.1	24.88	41.3	102	3e-29	11	249	414	65	442	163373	162210
XP_007931281.1	Cytochrome P450	scaffold_10:152943-154757	JAASFE010003869.1	34.85	57.58	46.2	3e-29	2	40	66	448	510	162156	161959
XP_007931281.1	Cytochrome P450	scaffold_10:152943-154757	JAASFE010006201.1	40.91	68.18	25.4	3e-29	0	13	22	489	510	262831	262766
XP_007931281.1	Cytochrome P450	scaffold_10:152943-154757	JAASFE010005790.1	26.54	43.49	123	5e-29	12	263	407	88	462	183075	184283
XP_007931281.1	Cytochrome P450	scaffold_10:152943-154757	JAASFE010006224.1	26.09	40.12	121	2e-28	15	314	506	54	510	454772	453288
XP_007931281.1	Cytochrome P450	scaffold_10:152943-154757	JAASFE010003745.1	24.06	41.84	120	3e-28	15	271	478	75	514	135916	134645
XP_007931281.1	Cytochrome P450	scaffold_10:152943-154757	JAASFE010006096.1	25.22	42.03	120	3e-28	16	286	464	77	503	338010	339329
XP_007931281.1	Cytochrome P450	scaffold_10:152943-154757	JAASFE010006199.1	25.95	42.71	111	3e-25	18	297	501	58	505	203723	202284
XP_007931281.1	Cytochrome P450	scaffold_10:152943-154757	JAASFE010005552.1	24.55	42.2	87.8	9e-25	13	239	391	167	510	143782	144927
XP_007931281.1	Cytochrome P450	scaffold_10:152943-154757	JAASFE010005552.1	31.88	55.07	45.8	9e-25	1	46	69	88	156	143495	143698
XP_007931281.1	Cytochrome P450	scaffold_10:152943-154757	JAASFE010005779.1	25.27	44.57	109	2e-24	11	245	368	166	507	200163	199072
XP_007931281.1	Cytochrome P450	scaffold_10:152943-154757	JAASFE010006210.1	25.12	45.52	107	1e-23	14	261	402	88	467	689098	690249
XP_007931281.1	Cytochrome P450	scaffold_10:152943-154757	JAASFE010004853.1	25.07	42.32	106	1e-23	9	254	371	81	436	35784	34699
XP_007931281.1	Cytochrome P450	scaffold_10:152943-154757	JAASFE010006202.1	23.68	42.66	106	2e-23	19	314	511	88	534	404378	402882
XP_007931281.1	Cytochrome P450	scaffold_10:152943-154757	JAASFE010002377.1	24.29	40.49	106	2e-23	16	322	494	18	489	130830	129439
XP_007931281.1	Cytochrome P450	scaffold_10:152943-154757	JAASFE010003610.1	30.6	51.91	101	7e-22	3	116	183	335	511	329576	329043
XP_007931281.1	Cytochrome P450	scaffold_10:152943-154757	JAASFE010003955.1	23.68	42.06	77.8	7e-22	11	242	359	80	420	16454	17488
XP_007931281.1	Cytochrome P450	scaffold_10:152943-154757	JAASFE010003955.1	28.89	45.56	46.2	7e-22	1	63	90	420	508	17485	17754
XP_007931281.1	Cytochrome P450	scaffold_10:152943-154757	JAASFE010004954.1	24.57	42.74	101	8e-22	17	305	468	78	510	240264	241628
XP_007931281.1	Cytochrome P450	scaffold_10:152943-154757	JAASFE010005524.1	24.41	42.33	101	8e-22	16	309	463	80	510	21251	19890
XP_007931281.1	Cytochrome P450	scaffold_10:152943-154757	JAASFE010001295.1	24.54	40.9	100	2e-21	8	245	379	166	512	21412	22521
XP_007931281.1	Cytochrome P450	scaffold_10:152943-154757	JAASFE010005997.1	24.73	41.49	97.8	1e-20	12	231	376	178	510	71288	72388
XP_007931281.1	Cytochrome P450	scaffold_10:152943-154757	JAASFE010003610.1	30.3	47.98	93.6	2e-19	4	121	198	340	523	287922	287338
XP_007931281.1	Cytochrome P450	scaffold_10:152943-154757	JAASFE010004722.1	26.37	40.51	73.9	5e-19	10	193	311	209	495	370628	371524
XP_007931281.1	Cytochrome P450	scaffold_10:152943-154757	JAASFE010004722.1	28.46	39.84	40	5e-19	3	68	123	88	190	370159	370527
XP_007931281.1	Cytochrome P450	scaffold_10:152943-154757	JAASFE010004743.1	30.95	48.21	90.1	2e-18	2	112	168	345	512	30283	30774
XP_007931281.1	Cytochrome P450	scaffold_10:152943-154757	JAASFE010005653.1	21.48	38.7	89.7	3e-18	18	346	540	57	540	111859	110306
XP_007931281.1	Cytochrome P450	scaffold_10:152943-154757	JAASFE010000225.1	25.32	43.27	89.7	4e-18	9	183	312	210	488	36645	37529
XP_007931281.1	Cytochrome P450	scaffold_10:152943-154757	JAASFE010004663.1	33.33	51.23	86.7	3e-17	4	99	162	349	505	107134	107607
XP_007931281.1	Cytochrome P450	scaffold_10:152943-154757	JAASFE010003610.1	30.16	47.62	85.5	7e-17	3	122	189	340	518	286207	286773
XP_007931281.1	Cytochrome P450	scaffold_10:152943-154757	JAASFE010003610.1	23.58	39.12	85.1	8e-17	11	249	386	171	520	302681	303808
XP_007931281.1	Cytochrome P450	scaffold_10:152943-154757	JAASFE010006080.1	26.53	41.91	83.2	3e-16	15	225	377	176	511	196797	195700
XP_007931281.1	Cytochrome P450	scaffold_10:152943-154757	JAASFE010003610.1	21.9	39.46	80.9	2e-15	13	322	484	95	542	299570	298179
XP_007931281.1	Cytochrome P450	scaffold_10:152943-154757	JAASFE010006157.1	29.38	45.88	80.9	2e-15	5	110	194	345	511	273041	273622
XP_007931281.1	Cytochrome P450	scaffold_10:152943-154757	JAASFE010005007.1	30.9	48.88	80.9	2e-15	5	103	178	347	514	57220	57723
XP_007931281.1	Cytochrome P450	scaffold_10:152943-154757	JAASFE010006214.1	20.81	38.76	80.5	2e-15	11	281	418	126	504	513745	512525
XP_007931281.1	Cytochrome P450	scaffold_10:152943-154757	JAASFE010005626.1	31.11	49.44	80.5	2e-15	5	114	180	345	514	122718	122179
XP_007931281.1	Cytochrome P450	scaffold_10:152943-154757	JAASFE010004252.1	31.52	46.67	77.4	2e-14	4	99	165	359	515	73035	72559
XP_007931281.1	Cytochrome P450	scaffold_10:152943-154757	JAASFE010005953.1	22.93	43.2	77	3e-14	13	246	375	173	514	196327	195233
XP_007931281.1	Cytochrome P450	scaffold_10:152943-154757	JAASFE010006119.1	29.05	48.6	76.6	4e-14	4	115	179	352	518	105257	104721
XP_007931281.1	Cytochrome P450	scaffold_10:152943-154757	JAASFE010006096.1	21.98	37.07	75.9	6e-14	15	305	464	88	511	168160	169500
XP_007931281.1	Cytochrome P450	scaffold_10:152943-154757	JAASFE010006090.1	29.47	47.37	74.7	1e-13	7	117	190	339	517	17399	16848
XP_007931281.1	Cytochrome P450	scaffold_10:152943-154757	JAASFE010006214.1	28.17	46.48	72.8	5e-13	9	118	213	327	514	498547	499155
XP_007931281.1	Cytochrome P450	scaffold_10:152943-154757	JAASFE010004954.1	27.27	41.29	72.4	8e-13	10	151	264	287	533	374940	374221
XP_007931281.1	Cytochrome P450	scaffold_10:152943-154757	JAASFE010006119.1	26.2	48.13	72	1e-12	5	120	187	71	242	106231	105680
XP_007931281.1	Cytochrome P450	scaffold_10:152943-154757	JAASFE010006130.1	22.11	42.24	71.6	1e-12	7	209	303	229	509	175448	176341
XP_007931281.1	Cytochrome P450	scaffold_10:152943-154757	JAASFE010004981.1	20.74	37.41	71.2	2e-12	17	323	540	41	487	10443	8860
XP_007931281.1	Cytochrome P450	scaffold_10:152943-154757	JAASFE010005973.1	27.78	48.48	70.9	3e-12	5	133	198	86	274	66333	65743
XP_007931281.1	Cytochrome P450	scaffold_10:152943-154757	JAASFE010003608.1	25	40.38	70.1	4e-12	5	125	208	347	525	450212	450829
XP_007931281.1	Cytochrome P450	scaffold_10:152943-154757	JAASFE010004986.1	30.29	46.86	69.3	7e-12	6	102	175	65	228	84741	85238
XP_007931281.1	Cytochrome P450	scaffold_10:152943-154757	JAASFE010006080.1	25.33	44.98	68.9	1e-11	8	149	229	301	514	258600	259265
XP_007931281.1	Cytochrome P450	scaffold_10:152943-154757	JAASFE010002087.1	26.15	40.77	68.9	1e-11	8	146	260	288	519	240699	241424
XP_007931281.1	Cytochrome P450	scaffold_10:152943-154757	JAASFE010006162.1	25.41	43.65	68.6	1e-11	3	131	181	333	511	379297	379833
XP_007931281.1	Cytochrome P450	scaffold_10:152943-154757	JAASFE010006210.1	25	47.09	67.8	2e-11	3	122	172	331	495	737827	737312
XP_007931281.1	Cytochrome P450	scaffold_10:152943-154757	JAASFE010004986.1	31.08	49.32	67.8	2e-11	3	96	148	348	489	85711	86154
XP_007931281.1	Cytochrome P450	scaffold_10:152943-154757	JAASFE010006064.1	27.2	43.6	67.4	2e-11	11	139	250	288	507	33093	33803
XP_007931281.1	Cytochrome P450	scaffold_10:152943-154757	JAASFE010002087.1	21.99	40.8	66.2	7e-11	19	306	473	63	489	229592	230959
XP_007931281.1	Cytochrome P450	scaffold_10:152943-154757	JAASFE010004722.1	26	44	65.9	8e-11	6	114	200	339	516	160951	160388
XP_007931281.1	Cytochrome P450	scaffold_10:152943-154757	JAASFE010004252.1	29.34	46.71	65.5	1e-10	6	100	167	88	241	74120	73635
XP_007931281.1	Cytochrome P450	scaffold_10:152943-154757	JAASFE010003672.1	24.14	40.8	65.5	1e-10	11	228	348	192	521	27292	26303
XP_007931281.1	Cytochrome P450	scaffold_10:152943-154757	JAASFE010004731.1	28.08	43.35	64.3	3e-10	6	98	203	345	525	120575	120045
XP_007931281.1	Cytochrome P450	scaffold_10:152943-154757	JAASFE010003610.1	26.88	42.47	64.3	3e-10	2	132	186	329	510	334717	335274
XP_007931281.1	Cytochrome P450	scaffold_10:152943-154757	JAASFE010006202.1	30.89	46.34	51.6	3e-10	3	80	123	327	445	460522	460157
XP_007931281.1	Cytochrome P450	scaffold_10:152943-154757	JAASFE010006202.1	24.6	38.1	32.7	3e-10	3	70	126	443	545	460095	459724
XP_007931281.1	Cytochrome P450	scaffold_10:152943-154757	JAASFE010006066.1	29.91	45.79	53.9	4e-10	2	70	107	346	447	101904	101584
XP_007931281.1	Cytochrome P450	scaffold_10:152943-154757	JAASFE010006066.1	41.46	56.1	30	4e-10	1	23	41	448	488	101545	101426
XP_007931281.1	Cytochrome P450	scaffold_10:152943-154757	JAASFE010003322.1	26.32	44.3	63.2	6e-10	9	133	228	301	507	95075	95716
XP_007931281.1	Cytochrome P450	scaffold_10:152943-154757	JAASFE010001524.1	26.4	43.26	62.4	1e-09	5	122	178	345	519	13060	12545
XP_007931281.1	Cytochrome P450	scaffold_10:152943-154757	JAASFE010005981.1	21.36	36.31	61.2	2e-09	18	332	515	29	495	182149	183618
XP_007931281.1	Cytochrome P450	scaffold_10:152943-154757	JAASFE010005366.1	23.61	45.92	60.8	3e-09	9	152	233	276	488	19211	19891
XP_007931281.1	Cytochrome P450	scaffold_10:152943-154757	JAASFE010006210.1	25.39	40.93	59.3	8e-09	5	128	193	340	527	637812	637267
XP_007931281.1	Cytochrome P450	scaffold_10:152943-154757	JAASFE010006027.1	26.63	45.65	59.3	8e-09	7	111	184	86	257	125699	125184
XP_007931281.1	Cytochrome P450	scaffold_10:152943-154757	JAASFE010006179.1	33.33	51.43	58.5	1e-08	2	65	105	343	444	109120	109428
XP_007931281.1	Cytochrome P450	scaffold_10:152943-154757	JAASFE010002667.1	26.48	39.73	57.4	3e-08	7	136	219	319	513	4746	5399
XP_007931281.1	Cytochrome P450	scaffold_10:152943-154757	JAASFE010005913.1	21.6	40.53	57	4e-08	12	245	375	176	510	54707	55804
XP_007931281.1	Cytochrome P450	scaffold_10:152943-154757	JAASFE010006202.1	25.88	41.76	57	5e-08	5	111	170	81	241	461309	460818
XP_007931281.1	Cytochrome P450	scaffold_10:152943-154757	JAASFE010005953.1	22.19	36.6	56.6	6e-08	11	228	347	182	502	47500	46508
XP_007931281.1	Cytochrome P450	scaffold_10:152943-154757	JAASFE010004037.1	30.58	46.28	56.2	8e-08	2	79	121	347	462	52638	53000
XP_007931281.1	Cytochrome P450	scaffold_10:152943-154757	JAASFE010004757.1	21.52	34.85	55.8	1e-07	9	209	330	219	519	44414	45340
XP_007931281.1	Cytochrome P450	scaffold_10:152943-154757	JAASFE010006017.1	23.87	40.99	55.1	2e-07	5	142	222	65	263	183993	184646
XP_007931281.1	Cytochrome P450	scaffold_10:152943-154757	JAASFE010003610.1	26.42	43.4	55.1	2e-07	8	127	212	28	222	333714	334313
XP_007931281.1	Cytochrome P450	scaffold_10:152943-154757	JAASFE010003610.1	26.82	40.22	53.9	4e-07	6	111	179	350	511	305372	305899
XP_007931281.1	Cytochrome P450	scaffold_10:152943-154757	JAASFE010006027.1	31.4	59.3	53.9	4e-07	2	53	86	344	427	124821	124576
XP_007931281.1	Cytochrome P450	scaffold_10:152943-154757	JAASFE010004538.1	28.34	44.39	53.5	5e-07	8	120	187	343	517	23420	23974
XP_007931281.1	Cytochrome P450	scaffold_10:152943-154757	JAASFE010005790.1	23.95	42.44	52.4	1e-06	7	167	238	298	527	353835	353140
XP_007931281.1	Cytochrome P450	scaffold_10:152943-154757	JAASFE010004548.1	28.09	39.33	52.4	1e-06	7	94	178	390	544	425307	425807
XP_007931281.1	Cytochrome P450	scaffold_10:152943-154757	JAASFE010006214.1	30.56	42.36	51.2	3e-06	5	90	144	332	466	270618	270190
XP_007931281.1	Cytochrome P450	scaffold_10:152943-154757	JAASFE010006080.1	23.53	42.94	50.4	4e-06	4	117	170	53	214	60745	60251
XP_007931281.1	Cytochrome P450	scaffold_10:152943-154757	JAASFE010003955.1	27.07	46.62	50.1	5e-06	2	93	133	389	519	21483	21875
XP_007931281.1	Cytochrome P450	scaffold_10:152943-154757	JAASFE010005007.1	27.48	49.62	50.1	7e-06	5	83	131	67	190	56221	56598
XP_007931281.1	Cytochrome P450	scaffold_10:152943-154757	JAASFE010004761.1	26.17	49.53	49.7	8e-06	2	71	107	431	529	144338	144018
XP_007931281.1	Cytochrome P450	scaffold_10:152943-154757	JAASFE010006099.1	23.95	42.51	49.3	1e-05	4	122	167	350	512	82543	82046
XP_007931281.1	Cytochrome P450	scaffold_10:152943-154757	JAASFE010004879.1	27.18	38.97	48.5	2e-05	8	111	195	348	521	237010	236456
XP_007931281.1	Cytochrome P450	scaffold_10:152943-154757	JAASFE010004743.1	25.73	41.52	48.1	2e-05	4	107	171	81	233	29270	29776
XP_007931281.1	Cytochrome P450	scaffold_10:152943-154757	JAASFE010004784.1	35.48	53.23	47.4	4e-05	0	40	62	88	149	190478	190293
XP_007931281.1	Cytochrome P450	scaffold_10:152943-154757	JAASFE010002037.1	23.62	40.16	46.6	7e-05	8	166	254	283	511	7380	8132
XP_007931281.1	Cytochrome P450	scaffold_10:152943-154757	JAASFE010006164.1	26.16	39.53	45.8	0.0001	5	106	172	343	495	520916	521425
XP_007931281.1	Cytochrome P450	scaffold_10:152943-154757	JAASFE010006150.1	24.86	42.94	45.8	0.0001	7	113	177	79	241	63811	63299
XP_007931281.1	Cytochrome P450	scaffold_10:152943-154757	JAASFE010006096.1	21.88	39.84	45.4	0.0001	8	164	256	288	516	597701	598441
XP_007931281.1	Cytochrome P450	scaffold_10:152943-154757	JAASFE010006150.1	26.71	45.21	45.4	0.0002	4	100	146	348	487	62913	62479
XP_007931281.1	Cytochrome P450	scaffold_10:152943-154757	JAASFE010004680.1	24.4	39.88	45.4	0.0002	2	122	168	333	495	41366	41869
XP_007931281.1	Cytochrome P450	scaffold_10:152943-154757	JAASFE010005408.1	23.86	39.2	44.3	0.0004	5	101	176	347	496	155831	155325
XP_007931281.1	Cytochrome P450	scaffold_10:152943-154757	JAASFE010006099.1	32.91	45.57	43.9	0.0005	1	51	79	431	509	116670	116900
XP_007931281.1	Cytochrome P450	scaffold_10:152943-154757	JAASFE010006164.1	23.61	40.97	43.9	0.0005	4	102	144	81	219	520027	520449
XP_007931281.1	Cytochrome P450	scaffold_10:152943-154757	JAASFE010001456.1	29.07	51.16	43.5	0.0007	1	60	86	430	514	141245	141502
XP_007931281.1	Cytochrome P450	scaffold_10:152943-154757	JAASFE010004503.1	26.52	37.57	43.1	0.0009	7	93	181	355	508	111796	112299
XP_007931281.1	Cytochrome P450	scaffold_10:152943-154757	JAASFE010005913.1	32.84	53.73	42.7	0.001	1	44	67	64	130	258635	258832
XP_007931281.1	Cytochrome P450	scaffold_10:152943-154757	JAASFE010006157.1	28.81	44.07	42.4	0.001	5	74	118	70	178	271975	272325
XP_007931281.1	Cytochrome P450	scaffold_10:152943-154757	JAASFE010004761.1	35.21	52.11	42.4	0.001	1	42	71	449	519	272714	272514
XP_007931281.1	Cytochrome P450	scaffold_10:152943-154757	JAASFE010004534.1	25	42.95	41.6	0.002	3	104	156	344	491	13896	13444
XP_007931281.1	Cytochrome P450	scaffold_10:152943-154757	JAASFE010004632.1	29.07	48.84	40	0.007	2	59	86	418	501	307557	307814
XP_007931281.1	Cytochrome P450	scaffold_10:152943-154757	JAASFE010004879.1	28.57	51.43	40	0.007	2	48	70	88	156	238080	237874
XP_007931281.1	Cytochrome P450	scaffold_10:152943-154757	JAASFE010005790.1	22.97	42.57	39.7	0.009	3	111	148	71	215	354608	354165
XP_007931281.1	Cytochrome P450	scaffold_10:152943-154757	JAASFE010004579.1	31.33	44.58	39.7	0.009	1	54	83	430	509	14104	14352
XP_007931281.1	Cytochrome P450	scaffold_10:152943-154757	JAASFE010005007.1	36.84	57.89	38.5	0.023	1	35	57	71	126	21774	21944
XP_007931281.1	Cytochrome P450	scaffold_10:152943-154757	JAASFE010006096.1	34	44	37.7	0.04	5	52	100	408	506	652266	652526
XP_007931281.1	Cytochrome P450	scaffold_10:152943-154757	JAASFE010004779.1	39.66	56.9	37.4	0.045	2	30	58	456	508	26476	26303
XP_007931281.1	Cytochrome P450	scaffold_10:152943-154757	JAASFE010002161.1	24.56	41.23	37.4	0.054	2	84	114	395	507	116284	116622
XP_007931281.1	Cytochrome P450	scaffold_10:152943-154757	JAASFE010006210.1	39.53	67.44	37	0.056	1	25	43	84	126	738705	738580
XP_007931281.1	Cytochrome P450	scaffold_10:152943-154757	JAASFE010003610.1	31.88	49.28	37	0.056	2	42	69	71	137	288937	288740
XP_007931281.1	Cytochrome P450	scaffold_10:152943-154757	JAASFE010005626.1	34.29	51.43	37	0.068	4	34	70	81	141	123695	123495
XP_007931281.1	Cytochrome P450	scaffold_10:152943-154757	JAASFE010004680.1	25	40.13	36.6	0.077	5	96	152	37	176	40275	40712
XP_007931281.1	Cytochrome P450	scaffold_10:152943-154757	JAASFE010005997.1	38.33	46.67	36.2	0.11	2	27	60	78	132	70905	71069
XP_007931281.1	Cytochrome P450	scaffold_10:152943-154757	JAASFE010004853.1	42.42	63.64	36.2	0.12	0	19	33	478	510	34436	34338
XP_007931281.1	Cytochrome P450	scaffold_10:152943-154757	JAASFE010005626.1	28.57	45.45	35.8	0.13	0	55	77	339	415	81181	81411
XP_007931281.1	Cytochrome P450	scaffold_10:152943-154757	JAASFE010004879.1	23.57	36.94	35.4	0.17	5	102	157	328	472	203614	204066
XP_007931281.1	Cytochrome P450	scaffold_10:152943-154757	JAASFE010006130.1	32.14	53.57	34.7	0.33	2	31	56	74	126	174815	174970
XP_007931281.1	Cytochrome P450	scaffold_10:152943-154757	JAASFE010004037.1	28.18	44.55	33.5	0.69	4	53	110	59	144	51428	51751
XP_007931281.1	Cytochrome P450	scaffold_10:152943-154757	JAASFE010004731.1	37.84	59.46	33.5	0.74	0	23	37	478	514	120051	119941
XP_007931281.1	Cytochrome P450	scaffold_10:152943-154757	JAASFE010003610.1	23.16	38.98	33.1	0.94	6	114	177	355	511	280655	280131
XP_007931281.1	Cytochrome P450	scaffold_10:152943-154757	JAASFE010004986.1	33.96	49.06	32.7	1.1	2	30	53	437	487	81601	81452
XP_007931281.1	Cytochrome P450	scaffold_10:152943-154757	JAASFE010006210.1	36.73	51.02	32.3	1.7	2	28	49	482	529	690401	690541
XP_007931281.1	Cytochrome P450	scaffold_10:152943-154757	JAASFE010003610.1	34.09	52.27	32.3	1.7	1	28	44	86	129	285211	285339
XP_007931281.1	Cytochrome P450	scaffold_10:152943-154757	JAASFE010004986.1	33.33	53.7	31.2	3.4	3	26	54	78	126	83180	83034
XP_007931281.1	Cytochrome P450	scaffold_10:152943-154757	JAASFE010001524.1	34.62	57.69	30.8	5	0	17	26	79	104	14027	13950
XP_007931281.1	Cytochrome P450	scaffold_10:152943-154757	JAASFE010006214.1	29.41	70.59	30.4	7	0	24	34	477	510	117339	117440
XP_007931361.1	Oxidoreductase/Ketopantoate reductase	scaffold_10:155145-156239	JAASFE010006224.1	60.49	71.39	425	5e-134	4	85	367	1	307	317963	316863
XP_007931361.1	Oxidoreductase/Ketopantoate reductase	scaffold_10:155145-156239	JAASFE010006159.1	31.24	44.06	149	8e-39	9	166	429	2	303	178709	177429
XP_007931361.1	Oxidoreductase/Ketopantoate reductase	scaffold_10:155145-156239	JAASFE010004252.1	25	40.87	54.7	6e-08	7	156	252	76	303	58771	59499
XP_007931361.1	Oxidoreductase/Ketopantoate reductase	scaffold_10:155145-156239	JAASFE010004859.1	24.53	39.25	49.7	3e-06	10	149	265	79	307	58796	58047
XP_007931361.1	Oxidoreductase/Ketopantoate reductase	scaffold_10:155145-156239	JAASFE010005821.1	22.99	37.36	37.4	0.021	13	195	348	3	301	17028	16057
XP_007931361.1	Oxidoreductase/Ketopantoate reductase	scaffold_10:155145-156239	JAASFE010005790.1	21.71	37.98	32.3	0.74	8	159	258	27	275	27493	26822
XP_007931361.1	Oxidoreductase/Ketopantoate reductase	scaffold_10:155145-156239	JAASFE010005779.1	32.65	51.02	30	4.3	1	30	49	96	144	190784	190647
XP_007931362.1	NRPS	scaffold_10:156349-164463	JAASFE010006224.1	70.53	81.22	3766	0	8	764	2715	1	2683	308620	316752
XP_007931362.1	NRPS	scaffold_10:156349-164463	JAASFE010004836.1	27.02	45.86	339	2e-92	34	660	1099	10	1059	48178	51195
XP_007931362.1	NRPS	scaffold_10:156349-164463	JAASFE010004853.1	28.96	45.09	294	6e-79	15	481	763	1	758	15458	13338
XP_007931362.1	NRPS	scaffold_10:156349-164463	JAASFE010004853.1	25.95	42.84	289	2e-77	32	613	1048	45	1044	26512	23714
XP_007931362.1	NRPS	scaffold_10:156349-164463	JAASFE010004853.1	25.64	42.74	282	3e-75	32	677	1088	9	1060	18673	15698
XP_007931362.1	NRPS	scaffold_10:156349-164463	JAASFE010005913.1	31.19	46.37	282	2e-75	22	417	731	3	717	244978	242996
XP_007931362.1	NRPS	scaffold_10:156349-164463	JAASFE010004077.1	29.49	47.15	276	2e-73	12	458	719	12	725	33417	35441
XP_007931362.1	NRPS	scaffold_10:156349-164463	JAASFE010004077.1	29.58	47.35	270	1e-71	19	449	754	1	730	40020	42107
XP_007931362.1	NRPS	scaffold_10:156349-164463	JAASFE010002420.1	29.64	46.95	259	2e-68	16	446	722	4	721	50816	48825
XP_007931362.1	NRPS	scaffold_10:156349-164463	JAASFE010004077.1	30.83	48.19	251	6e-66	17	437	720	3	715	36678	38675
XP_007931362.1	NRPS	scaffold_10:156349-164463	JAASFE010005913.1	28.97	45.59	231	7e-60	17	411	680	5	673	251471	249615
XP_007931362.1	NRPS	scaffold_10:156349-164463	JAASFE010005913.1	28.61	45.78	225	3e-58	17	421	699	36	721	248116	246215
XP_007931362.1	NRPS	scaffold_10:156349-164463	JAASFE010001733.1	30.68	44.47	217	1e-55	12	281	515	227	726	44448	43087
XP_007931362.1	NRPS	scaffold_10:156349-164463	JAASFE010005913.1	27.34	40.59	198	5e-50	21	506	845	1	806	241807	239480
XP_007931362.1	NRPS	scaffold_10:156349-164463	JAASFE010004572.1	25.41	40.53	194	1e-48	34	608	972	749	1663	11373	8638
XP_007931362.1	NRPS	scaffold_10:156349-164463	JAASFE010005913.1	23.51	38.77	190	2e-47	27	654	1055	1	996	254756	251874
XP_007931362.1	NRPS	scaffold_10:156349-164463	JAASFE010004710.1	24.43	40.08	190	2e-47	34	606	1048	57	1033	85534	82736
XP_007931362.1	NRPS	scaffold_10:156349-164463	JAASFE010004853.1	26.42	42.1	183	2e-45	27	440	772	217	949	22775	20727
XP_007931362.1	NRPS	scaffold_10:156349-164463	JAASFE010000416.1	39.87	55.31	179	6e-46	4	178	311	1209	1517	917	6
XP_007931362.1	NRPS	scaffold_10:156349-164463	JAASFE010004853.1	27.24	44.57	162	5e-39	16	327	525	2101	2593	13862	12357
XP_007931362.1	NRPS	scaffold_10:156349-164463	JAASFE010004015.1	44.17	60.68	161	6e-39	1	114	206	1462	1667	1951	1337
XP_007931362.1	NRPS	scaffold_10:156349-164463	JAASFE010004836.1	27.39	42.74	158	7e-38	24	382	606	2108	2685	52189	53916
XP_007931362.1	NRPS	scaffold_10:156349-164463	JAASFE010005913.1	27.84	44.33	155	8e-37	21	342	564	1125	1660	248275	246695
XP_007931362.1	NRPS	scaffold_10:156349-164463	JAASFE010004077.1	31.99	45.27	155	7e-37	20	250	497	1219	1665	40254	41630
XP_007931362.1	NRPS	scaffold_10:156349-164463	JAASFE010005913.1	32.4	46	152	7e-36	18	280	463	1234	1680	244705	243368
XP_007931362.1	NRPS	scaffold_10:156349-164463	JAASFE010004077.1	30.53	46.24	152	4e-36	16	277	452	1212	1646	33594	34889
XP_007931362.1	NRPS	scaffold_10:156349-164463	JAASFE010004710.1	30.09	47.06	145	5e-34	16	277	442	1235	1666	85393	84134
XP_007931362.1	NRPS	scaffold_10:156349-164463	JAASFE010003820.1	31.21	45.01	145	5e-34	17	262	471	1234	1681	119859	118564
XP_007931362.1	NRPS	scaffold_10:156349-164463	JAASFE010005437.1	28.69	44.02	145	8e-34	15	308	502	1201	1669	61840	60386
XP_007931362.1	NRPS	scaffold_10:156349-164463	JAASFE010004853.1	30.36	44.64	144	1e-33	15	266	448	1204	1633	26458	25199
XP_007931362.1	NRPS	scaffold_10:156349-164463	JAASFE010005913.1	24.2	38.74	144	1e-33	30	540	839	853	1645	255566	253200
XP_007931362.1	NRPS	scaffold_10:156349-164463	JAASFE010004710.1	23.67	37.65	144	9e-34	29	568	980	125	1040	90184	87593
XP_007931362.1	NRPS	scaffold_10:156349-164463	JAASFE010005913.1	28.76	45.39	140	2e-32	14	268	445	1235	1662	251204	249966
XP_007931362.1	NRPS	scaffold_10:156349-164463	JAASFE010004710.1	26.68	43.68	136	4e-31	19	311	506	2108	2577	88969	87524
XP_007931362.1	NRPS	scaffold_10:156349-164463	JAASFE010004853.1	27.11	43.28	132	5e-30	12	293	439	1204	1635	15275	14019
XP_007931362.1	NRPS	scaffold_10:156349-164463	JAASFE010004853.1	28.09	44.94	132	8e-30	14	283	445	1221	1649	18463	17192
XP_007931362.1	NRPS	scaffold_10:156349-164463	JAASFE010002420.1	24.52	43.97	132	4e-30	9	322	473	2098	2562	49247	47910
XP_007931362.1	NRPS	scaffold_10:156349-164463	JAASFE010005913.1	27.05	44.95	130	2e-29	20	307	525	2108	2593	240190	238727
XP_007931362.1	NRPS	scaffold_10:156349-164463	JAASFE010004836.1	28.81	45.43	128	1e-28	17	261	427	1228	1633	48400	49614
XP_007931362.1	NRPS	scaffold_10:156349-164463	JAASFE010004077.1	24.89	40.58	127	2e-28	21	456	695	998	1665	36267	38234
XP_007931362.1	NRPS	scaffold_10:156349-164463	JAASFE010003820.1	26.83	43.82	127	2e-28	17	300	477	1213	1654	123650	122262
XP_007931362.1	NRPS	scaffold_10:156349-164463	JAASFE010004710.1	27.64	46.52	126	3e-28	20	263	445	1226	1642	93478	92237
XP_007931362.1	NRPS	scaffold_10:156349-164463	JAASFE010003869.1	24.91	41.7	126	5e-28	15	335	542	1207	1680	246398	248011
XP_007931362.1	NRPS	scaffold_10:156349-164463	JAASFE010004077.1	25.93	42.63	123	3e-27	18	299	509	2108	2586	41700	43082
XP_007931362.1	NRPS	scaffold_10:156349-164463	JAASFE010003820.1	24.7	40.33	122	8e-27	20	404	672	57	692	119988	118171
XP_007931362.1	NRPS	scaffold_10:156349-164463	JAASFE010002420.1	25.6	41.8	119	5e-26	20	324	543	1209	1723	50630	49158
XP_007931362.1	NRPS	scaffold_10:156349-164463	JAASFE010004853.1	28.19	44.44	118	1e-25	19	278	486	2103	2555	25066	23723
XP_007931362.1	NRPS	scaffold_10:156349-164463	JAASFE010003820.1	23.58	38.45	118	1e-25	26	533	827	867	1631	117504	115135
XP_007931362.1	NRPS	scaffold_10:156349-164463	JAASFE010003820.1	30.23	44.69	115	5e-25	9	168	311	217	505	115974	115123
XP_007931362.1	NRPS	scaffold_10:156349-164463	JAASFE010006080.1	26.39	41.44	114	2e-24	12	325	485	1205	1661	316221	317663
XP_007931362.1	NRPS	scaffold_10:156349-164463	JAASFE010004077.1	24.47	40.29	112	4e-24	23	392	613	2108	2686	35040	36767
XP_007931362.1	NRPS	scaffold_10:156349-164463	JAASFE010004710.1	25.53	40.85	112	7e-24	16	302	470	1212	1664	90364	89048
XP_007931362.1	NRPS	scaffold_10:156349-164463	JAASFE010004015.1	29.94	50	112	3e-26	11	201	344	2103	2425	1212	238
XP_007931362.1	NRPS	scaffold_10:156349-164463	JAASFE010003820.1	25.15	40.84	112	7e-24	26	394	688	60	698	123692	121845
XP_007931362.1	NRPS	scaffold_10:156349-164463	JAASFE010004853.1	25.05	45.57	109	2e-24	18	307	463	2104	2548	17095	15773
XP_007931362.1	NRPS	scaffold_10:156349-164463	JAASFE010002420.1	31.39	47.81	109	9e-48	4	169	274	5	271	11138	11923
XP_007931362.1	NRPS	scaffold_10:156349-164463	JAASFE010004853.1	26.41	42.34	103	2e-21	17	323	496	2101	2582	21794	20391
XP_007931362.1	NRPS	scaffold_10:156349-164463	JAASFE010005913.1	28.7	43.06	103	4e-21	19	276	432	1215	1635	241576	240344
XP_007931362.1	NRPS	scaffold_10:156349-164463	JAASFE010002420.1	25.45	39.86	103	9e-48	14	252	444	270	678	11979	13178
XP_007931362.1	NRPS	scaffold_10:156349-164463	JAASFE010004836.1	24.66	40.51	102	4e-21	16	320	511	2108	2586	49795	51228
XP_007931362.1	NRPS	scaffold_10:156349-164463	JAASFE010001733.1	30.29	45.6	101	1e-20	13	176	307	1376	1661	44418	43549
XP_007931362.1	NRPS	scaffold_10:156349-164463	JAASFE010004710.1	27.94	42.16	99.8	5e-20	11	238	408	118	505	93370	92255
XP_007931362.1	NRPS	scaffold_10:156349-164463	JAASFE010003869.1	23.48	38.17	99.4	5e-20	19	330	558	221	721	246956	248509
XP_007931362.1	NRPS	scaffold_10:156349-164463	JAASFE010005913.1	26.86	43.46	97.4	2e-19	6	176	283	225	505	257489	256728
XP_007931362.1	NRPS	scaffold_10:156349-164463	JAASFE010004710.1	23.72	40.08	96.7	4e-19	14	313	489	2102	2564	92167	90803
XP_007931362.1	NRPS	scaffold_10:156349-164463	JAASFE010001733.1	33.05	52.12	96.3	4e-19	4	149	236	4	239	45133	44453
XP_007931362.1	NRPS	scaffold_10:156349-164463	JAASFE010005437.1	24.18	39.1	90.1	3e-17	27	391	670	65	698	61804	60038
XP_007931362.1	NRPS	scaffold_10:156349-164463	JAASFE010005913.1	27	42.14	86.7	4e-16	11	218	337	1334	1666	257573	256635
XP_007931362.1	NRPS	scaffold_10:156349-164463	JAASFE010004853.1	28.76	43.79	85.1	1e-15	10	188	306	1343	1630	22841	21960
XP_007931362.1	NRPS	scaffold_10:156349-164463	JAASFE010006080.1	29.47	43.38	84.3	2e-15	10	172	302	217	500	316737	317573
XP_007931362.1	NRPS	scaffold_10:156349-164463	JAASFE010005913.1	22.81	40.87	83.2	5e-15	19	330	526	2099	2586	246631	245168
XP_007931362.1	NRPS	scaffold_10:156349-164463	JAASFE010005913.1	23.31	42	81.6	1e-14	20	343	519	2097	2586	253139	251661
XP_007931362.1	NRPS	scaffold_10:156349-164463	JAASFE010004077.1	24.34	40.45	81.3	2e-14	21	324	534	2107	2585	38289	39815
XP_007931362.1	NRPS	scaffold_10:156349-164463	JAASFE010004710.1	21.88	38.77	79	8e-14	13	362	521	2100	2595	84094	82592
XP_007931362.1	NRPS	scaffold_10:156349-164463	JAASFE010004077.1	25	42.73	77.4	3e-13	18	273	440	2160	2552	43803	45092
XP_007931362.1	NRPS	scaffold_10:156349-164463	JAASFE010004836.1	24.18	41.03	77	3e-13	11	211	368	367	721	51628	52566
XP_007931362.1	NRPS	scaffold_10:156349-164463	JAASFE010004710.1	23.71	39.6	74.7	2e-12	18	277	447	2171	2589	82213	80981
XP_007931362.1	NRPS	scaffold_10:156349-164463	JAASFE010001733.1	31.84	49.16	72.4	8e-12	4	113	179	1208	1386	44956	44447
XP_007931362.1	NRPS	scaffold_10:156349-164463	JAASFE010004572.1	25.27	42.2	71.6	1e-11	18	286	455	79	506	10002	8719
XP_007931362.1	NRPS	scaffold_10:156349-164463	JAASFE010005913.1	23.06	38.57	71.2	2e-11	17	294	477	2097	2543	243406	242105
XP_007931362.1	NRPS	scaffold_10:156349-164463	JAASFE010005913.1	24.49	40.15	70.5	1e-17	13	241	396	2186	2562	249553	248483
XP_007931362.1	NRPS	scaffold_10:156349-164463	JAASFE010003707.1	27.27	46.75	68.9	5e-14	6	153	231	2205	2425	3	680
XP_007931362.1	NRPS	scaffold_10:156349-164463	JAASFE010004853.1	36.36	58.04	68.6	1e-10	3	85	143	1	142	23416	23003
XP_007931362.1	NRPS	scaffold_10:156349-164463	JAASFE010000926.1	23.88	39.1	66.2	5e-10	9	172	289	216	494	12377	13129
XP_007931362.1	NRPS	scaffold_10:156349-164463	JAASFE010000926.1	23.73	38.35	64.7	1e-09	16	289	472	2165	2588	10100	11446
XP_007931362.1	NRPS	scaffold_10:156349-164463	JAASFE010002420.1	27.92	46.19	63.5	4e-09	5	109	197	1202	1382	11282	11821
XP_007931362.1	NRPS	scaffold_10:156349-164463	JAASFE010005134.1	38.82	60	62.8	4e-10	0	52	85	2502	2586	56	310
XP_007931362.1	NRPS	scaffold_10:156349-164463	JAASFE010006199.1	23.58	41.19	62.8	6e-09	12	223	335	1362	1682	275004	275951
XP_007931362.1	NRPS	scaffold_10:156349-164463	JAASFE010004572.1	29.2	50.36	58.2	2e-07	4	88	137	2112	2242	8577	8176
XP_007931362.1	NRPS	scaffold_10:156349-164463	JAASFE010004676.1	24.77	43.65	55.8	8e-07	14	210	323	1359	1664	16823	15903
XP_007931362.1	NRPS	scaffold_10:156349-164463	JAASFE010005913.1	28.81	48.59	55.5	9e-07	8	103	177	1212	1376	258025	257528
XP_007931362.1	NRPS	scaffold_10:156349-164463	JAASFE010003820.1	28.95	46.05	55.1	1e-06	3	95	152	2095	2233	118530	118075
XP_007931362.1	NRPS	scaffold_10:156349-164463	JAASFE010005972.1	20.75	37.5	54.7	2e-06	13	281	424	1260	1651	182310	181108
XP_007931362.1	NRPS	scaffold_10:156349-164463	JAASFE010004465.1	21.33	36.22	54.3	3e-06	12	310	450	1223	1650	101936	100653
XP_007931362.1	NRPS	scaffold_10:156349-164463	JAASFE010000095.1	23.38	39.61	52	1e-05	11	200	308	1362	1651	218430	219299
XP_007931362.1	NRPS	scaffold_10:156349-164463	JAASFE010006214.1	21.7	39.94	51.6	2e-05	13	184	318	217	503	253439	252588
XP_007931362.1	NRPS	scaffold_10:156349-164463	JAASFE010004853.1	33.72	53.49	50.8	3e-05	1	56	86	2500	2585	19142	18888
XP_007931362.1	NRPS	scaffold_10:156349-164463	JAASFE010006150.1	22.94	38.53	50.8	2e-05	14	197	340	1345	1648	151285	150353
XP_007931362.1	NRPS	scaffold_10:156349-164463	JAASFE010004676.1	20.13	38.28	49.3	8e-05	7	198	303	216	503	16817	15996
XP_007931362.1	NRPS	scaffold_10:156349-164463	JAASFE010001733.1	31.34	44.03	48.5	0.0001	3	85	134	2108	2235	43488	43090
XP_007931362.1	NRPS	scaffold_10:156349-164463	JAASFE010004465.1	22.95	36.99	48.5	0.0001	9	185	292	217	500	101489	100710
XP_007931362.1	NRPS	scaffold_10:156349-164463	JAASFE010005913.1	21.32	35.85	47.4	0.0003	19	324	544	2117	2586	256472	254931
XP_007931362.1	NRPS	scaffold_10:156349-164463	JAASFE010000926.1	19.76	40.24	47.4	0.0003	14	291	410	1260	1652	12044	13210
XP_007931362.1	NRPS	scaffold_10:156349-164463	JAASFE010004572.1	25.59	41.71	46.2	0.0006	8	133	211	2391	2580	11058	10435
XP_007931362.1	NRPS	scaffold_10:156349-164463	JAASFE010000416.1	27.09	41.87	46.2	0.0005	2	144	203	116	314	782	174
XP_007931362.1	NRPS	scaffold_10:156349-164463	JAASFE010003869.1	25.17	45.03	46.2	0.0006	4	95	151	2100	2238	248096	248530
XP_007931362.1	NRPS	scaffold_10:156349-164463	JAASFE010004737.1	23.03	37.17	46.2	0.0006	11	181	304	215	500	267583	266777
XP_007931362.1	NRPS	scaffold_10:156349-164463	JAASFE010004077.1	34.92	55.56	45.1	0.001	0	41	63	655	717	43821	44009
XP_007931362.1	NRPS	scaffold_10:156349-164463	JAASFE010004710.1	26.88	42.69	45.1	0.001	10	160	253	661	893	82210	81467
XP_007931362.1	NRPS	scaffold_10:156349-164463	JAASFE010005740.1	19.86	36.64	44.7	0.002	8	188	292	216	491	175415	174630
XP_007931362.1	NRPS	scaffold_10:156349-164463	JAASFE010003478.1	22.4	39.29	44.7	0.002	14	178	308	215	500	44428	45234
XP_007931362.1	NRPS	scaffold_10:156349-164463	JAASFE010003478.1	23.31	36.59	44.7	0.002	11	229	369	1341	1682	44353	45378
XP_007931362.1	NRPS	scaffold_10:156349-164463	JAASFE010005649.1	56.67	73.33	43.1	0.005	0	13	30	1356	1385	146731	146642
XP_007931362.1	NRPS	scaffold_10:156349-164463	JAASFE010000926.1	23.47	44.9	42.7	0.007	1	65	98	624	721	10040	10303
XP_007931362.1	NRPS	scaffold_10:156349-164463	JAASFE010004879.1	21.69	37.46	42.7	0.006	14	235	355	1330	1661	159760	160764
XP_007931362.1	NRPS	scaffold_10:156349-164463	JAASFE010005936.1	22.96	36.79	42.7	0.007	12	182	318	216	504	60160	61011
XP_007931362.1	NRPS	scaffold_10:156349-164463	JAASFE010006084.1	34.43	59.02	42.4	0.01	0	40	61	2175	2235	150506	150688
XP_007931362.1	NRPS	scaffold_10:156349-164463	JAASFE010005437.1	30.84	48.6	42	0.013	4	66	107	2112	2215	60319	60014
XP_007931362.1	NRPS	scaffold_10:156349-164463	JAASFE010003025.1	23.18	38.64	42	0.012	7	142	220	221	423	20289	19660
XP_007931362.1	NRPS	scaffold_10:156349-164463	JAASFE010004724.1	22.74	40.13	42	0.014	12	182	299	215	500	67239	68027
XP_007931362.1	NRPS	scaffold_10:156349-164463	JAASFE010005913.1	30.23	55.81	41.6	1e-17	1	54	86	2101	2180	249884	249627
XP_007931362.1	NRPS	scaffold_10:156349-164463	JAASFE010006080.1	28.7	46.96	41.6	0.016	4	69	115	2102	2205	317694	318032
XP_007931362.1	NRPS	scaffold_10:156349-164463	JAASFE010005740.1	23.25	41.7	41.2	0.019	12	167	271	1349	1597	175454	174699
XP_007931362.1	NRPS	scaffold_10:156349-164463	JAASFE010003820.1	20.67	37.99	40.8	0.027	12	216	358	631	948	111341	110352
XP_007931362.1	NRPS	scaffold_10:156349-164463	JAASFE010004737.1	25.48	37.4	40.8	0.028	16	196	361	1341	1667	267637	266672
XP_007931362.1	NRPS	scaffold_10:156349-164463	JAASFE010003820.1	27.34	46.76	39.7	0.059	6	83	139	2104	2229	114960	114559
XP_007931362.1	NRPS	scaffold_10:156349-164463	JAASFE010004710.1	24.2	40.13	39.3	0.08	5	102	157	868	1021	91324	90896
XP_007931362.1	NRPS	scaffold_10:156349-164463	JAASFE010005972.1	20.75	37.07	39.3	0.085	7	198	294	216	500	181971	181168
XP_007931362.1	NRPS	scaffold_10:156349-164463	JAASFE010004015.1	45.45	63.64	38.5	0.11	1	23	44	461	503	1567	1436
XP_007931362.1	NRPS	scaffold_10:156349-164463	JAASFE010006084.1	45	65	38.1	0.2	0	22	40	655	694	150473	150592
XP_007931362.1	NRPS	scaffold_10:156349-164463	JAASFE010005913.1	36.51	47.62	37.7	0.22	1	39	63	660	721	238315	238127
XP_007931362.1	NRPS	scaffold_10:156349-164463	JAASFE010004035.1	34.29	47.14	37.7	0.21	2	44	70	1364	1432	133516	133722
XP_007931362.1	NRPS	scaffold_10:156349-164463	JAASFE010005426.1	32.43	48.65	37.7	0.25	2	42	74	219	288	68201	67992
XP_007931362.1	NRPS	scaffold_10:156349-164463	JAASFE010003025.1	25.11	36.12	37.4	0.29	9	147	227	1355	1569	20322	19675
XP_007931362.1	NRPS	scaffold_10:156349-164463	JAASFE010003462.1	24.74	41.75	36.6	0.5	7	134	194	1472	1661	14812	15369
XP_007931362.1	NRPS	scaffold_10:156349-164463	JAASFE010003610.1	47.5	67.5	36.2	0.61	1	20	40	1346	1384	238625	238506
XP_007931362.1	NRPS	scaffold_10:156349-164463	JAASFE010005936.1	29.79	43.26	35.8	0.95	5	75	141	1291	1419	59917	60303
XP_007931362.1	NRPS	scaffold_10:156349-164463	JAASFE010004927.1	50	64.29	35.8	1	0	14	28	1354	1381	46506	46589
XP_007931362.1	NRPS	scaffold_10:156349-164463	JAASFE010002399.1	44.44	66.67	35.4	1.2	0	15	27	421	447	12269	12189
XP_007931362.1	NRPS	scaffold_10:156349-164463	JAASFE010006084.1	24.59	34.75	35	1.4	12	167	305	219	500	148961	149755
XP_007931362.1	NRPS	scaffold_10:156349-164463	JAASFE010006047.1	23.68	44.74	34.7	2	3	78	114	1542	1654	889607	889924
XP_007931362.1	NRPS	scaffold_10:156349-164463	JAASFE010006210.1	25.66	46.05	34.3	2.3	6	102	152	1731	1875	292336	292779
XP_007931362.1	NRPS	scaffold_10:156349-164463	JAASFE010006218.1	33.8	50.7	34.3	2.7	3	43	71	1364	1432	155920	155714
XP_007931362.1	NRPS	scaffold_10:156349-164463	JAASFE010004836.1	27.12	50.85	33.5	4.5	1	41	59	3	61	51418	51588
XP_007931362.1	NRPS	scaffold_10:156349-164463	JAASFE010004710.1	22.89	40.96	33.5	4	6	111	166	2402	2553	79915	79427
XP_007931362.1	NRPS	scaffold_10:156349-164463	JAASFE010004710.1	29.76	47.62	33.5	4.1	1	55	84	663	746	80524	80285
XP_007931362.1	NRPS	scaffold_10:156349-164463	JAASFE010006214.1	32.76	51.72	33.5	4.1	1	37	58	1347	1402	253484	253311
XP_007931362.1	NRPS	scaffold_10:156349-164463	JAASFE010003707.1	28.38	44.59	30.8	5e-14	2	49	74	2420	2489	656	877
XP_007931362.1	NRPS	scaffold_10:156349-164463	JAASFE010004015.1	28.85	44.23	28.5	3e-26	0	37	52	2422	2473	256	101
XP_007931362.1	NRPS	scaffold_10:156349-164463	JAASFE010004853.1	35.14	45.95	26.2	2e-24	0	24	37	2550	2586	15770	15660
XP_007931282.1	Short-chain dehydrogenase	scaffold_10:165295-166284	JAASFE010006224.1	79.03	87.23	502	2e-160	1	67	329	1	329	306800	307780
XP_007931282.1	Short-chain dehydrogenase	scaffold_10:165295-166284	JAASFE010004457.1	45.33	62	214	9e-61	8	145	300	31	321	318534	319403
XP_007931282.1	Short-chain dehydrogenase	scaffold_10:165295-166284	JAASFE010005913.1	40.43	58.95	208	1e-58	5	186	324	9	328	193594	194556
XP_007931282.1	Short-chain dehydrogenase	scaffold_10:165295-166284	JAASFE010006202.1	35.59	54.58	133	3e-33	8	169	295	40	329	445915	445079
XP_007931282.1	Short-chain dehydrogenase	scaffold_10:165295-166284	JAASFE010006224.1	33.86	52.04	114	4e-27	14	175	319	17	323	270665	271549
XP_007931282.1	Short-chain dehydrogenase	scaffold_10:165295-166284	JAASFE010004457.1	30.82	48.11	98.2	8e-22	9	188	318	19	329	258354	257476
XP_007931282.1	Short-chain dehydrogenase	scaffold_10:165295-166284	JAASFE010005061.1	34.7	49.77	96.7	2e-21	5	132	219	27	245	62360	61737
XP_007931282.1	Short-chain dehydrogenase	scaffold_10:165295-166284	JAASFE010006199.1	31.74	47.1	95.1	7e-21	7	169	293	26	293	32648	33508
XP_007931282.1	Short-chain dehydrogenase	scaffold_10:165295-166284	JAASFE010003719.1	37.57	56.61	89	6e-19	6	104	189	53	241	416425	416949
XP_007931282.1	Short-chain dehydrogenase	scaffold_10:165295-166284	JAASFE010004497.1	28.93	45.6	85.9	6e-18	10	198	318	18	326	18668	19564
XP_007931282.1	Short-chain dehydrogenase	scaffold_10:165295-166284	JAASFE010003322.1	34.53	51.57	83.2	5e-17	6	133	223	21	241	361232	361867
XP_007931282.1	Short-chain dehydrogenase	scaffold_10:165295-166284	JAASFE010002667.1	29.41	46.69	80.5	4e-16	11	167	272	27	290	23858	24622
XP_007931282.1	Short-chain dehydrogenase	scaffold_10:165295-166284	JAASFE010000095.1	36.09	53.38	76.3	7e-15	3	66	133	26	140	245127	244732
XP_007931282.1	Short-chain dehydrogenase	scaffold_10:165295-166284	JAASFE010006202.1	30.28	45.87	73.2	7e-14	7	132	218	30	245	113903	113304
XP_007931282.1	Short-chain dehydrogenase	scaffold_10:165295-166284	JAASFE010002315.1	33.04	55.65	63.2	1e-10	3	65	115	7	119	57437	57751
XP_007931282.1	Short-chain dehydrogenase	scaffold_10:165295-166284	JAASFE010006164.1	37.63	60.22	62.8	2e-10	2	53	93	27	119	39556	39819
XP_007931282.1	Short-chain dehydrogenase	scaffold_10:165295-166284	JAASFE010005913.1	33.88	49.18	61.6	5e-10	5	103	183	2	181	475156	475659
XP_007931282.1	Short-chain dehydrogenase	scaffold_10:165295-166284	JAASFE010003364.1	25.94	45.62	61.6	5e-10	14	196	320	26	327	21489	22379
XP_007931282.1	Short-chain dehydrogenase	scaffold_10:165295-166284	JAASFE010003322.1	33.58	53.73	57	1e-08	5	79	134	11	140	131823	132206
XP_007931282.1	Short-chain dehydrogenase	scaffold_10:165295-166284	JAASFE010004954.1	32.08	53.77	56.6	2e-08	1	65	106	15	120	283505	283801
XP_007931282.1	Short-chain dehydrogenase	scaffold_10:165295-166284	JAASFE010006164.1	35.79	52.63	55.8	3e-08	2	55	95	27	119	43039	42767
XP_007931282.1	Short-chain dehydrogenase	scaffold_10:165295-166284	JAASFE010006202.1	52.38	78.57	55.5	5e-08	0	20	42	12	53	446363	446238
XP_007931282.1	Short-chain dehydrogenase	scaffold_10:165295-166284	JAASFE010006133.1	32.2	50	54.3	1e-07	2	74	118	23	139	70587	70925
XP_007931282.1	Short-chain dehydrogenase	scaffold_10:165295-166284	JAASFE010005868.1	33.33	50.98	53.1	3e-07	2	59	102	37	134	22607	22317
XP_007931282.1	Short-chain dehydrogenase	scaffold_10:165295-166284	JAASFE010001306.1	30.25	45.38	52	5e-07	8	136	238	19	241	29542	28874
XP_007931282.1	Short-chain dehydrogenase	scaffold_10:165295-166284	JAASFE010003759.1	30.34	61.8	51.2	1e-06	2	57	89	33	119	113091	112834
XP_007931282.1	Short-chain dehydrogenase	scaffold_10:165295-166284	JAASFE010005150.1	29.32	46.99	48.9	7e-09	12	159	266	37	288	7511	8263
XP_007931282.1	Short-chain dehydrogenase	scaffold_10:165295-166284	JAASFE010006162.1	34.78	49.57	47	3e-05	6	59	115	9	119	69672	69980
XP_007931282.1	Short-chain dehydrogenase	scaffold_10:165295-166284	JAASFE010006214.1	33.67	54.08	45.8	5e-05	3	52	98	25	120	190682	190942
XP_007931282.1	Short-chain dehydrogenase	scaffold_10:165295-166284	JAASFE010004757.1	35	53.75	45.1	0.0001	2	49	80	61	140	31981	32211
XP_007931282.1	Short-chain dehydrogenase	scaffold_10:165295-166284	JAASFE010006118.1	29.9	54.64	44.7	0.0001	2	59	97	27	120	106266	106538
XP_007931282.1	Short-chain dehydrogenase	scaffold_10:165295-166284	JAASFE010005972.1	31.58	49.47	44.3	0.0001	1	64	95	27	120	179968	180252
XP_007931282.1	Short-chain dehydrogenase	scaffold_10:165295-166284	JAASFE010003608.1	30	49	43.9	0.0002	2	65	100	22	120	178981	179268
XP_007931282.1	Short-chain dehydrogenase	scaffold_10:165295-166284	JAASFE010001938.1	31.31	50.51	43.5	0.0002	3	56	99	23	121	34399	34659
XP_007931282.1	Short-chain dehydrogenase	scaffold_10:165295-166284	JAASFE010006212.1	29.13	50.49	43.5	0.0003	2	65	103	25	127	70085	69801
XP_007931282.1	Short-chain dehydrogenase	scaffold_10:165295-166284	JAASFE010004772.1	30.23	50	43.1	1e-06	2	52	86	30	114	55882	55646
XP_007931282.1	Short-chain dehydrogenase	scaffold_10:165295-166284	JAASFE010006162.1	32.04	50.49	42.4	0.0006	4	53	103	27	124	566037	566309
XP_007931282.1	Short-chain dehydrogenase	scaffold_10:165295-166284	JAASFE010005408.1	32.32	46.46	42.4	0.0007	2	60	99	26	121	115066	115350
XP_007931282.1	Short-chain dehydrogenase	scaffold_10:165295-166284	JAASFE010003574.1	32.26	52.69	42.4	0.0007	3	55	93	28	119	16605	16348
XP_007931282.1	Short-chain dehydrogenase	scaffold_10:165295-166284	JAASFE010006202.1	28.28	49.49	42	0.0008	1	67	99	26	124	45359	45643
XP_007931282.1	Short-chain dehydrogenase	scaffold_10:165295-166284	JAASFE010004893.1	26.96	46.96	42	0.0009	3	70	115	6	119	16471	16166
XP_007931282.1	Short-chain dehydrogenase	scaffold_10:165295-166284	JAASFE010003955.1	30.3	50.51	41.6	0.001	3	53	99	24	121	12781	12530
XP_007931282.1	Short-chain dehydrogenase	scaffold_10:165295-166284	JAASFE010006173.1	30	46.67	40.4	0.003	2	57	90	30	119	55393	55142
XP_007931282.1	Short-chain dehydrogenase	scaffold_10:165295-166284	JAASFE010005649.1	29.35	47.83	40	0.003	2	54	92	30	121	216049	216291
XP_007931282.1	Short-chain dehydrogenase	scaffold_10:165295-166284	JAASFE010005007.1	28.95	49.12	40	0.004	3	68	114	31	140	71865	72179
XP_007931282.1	Short-chain dehydrogenase	scaffold_10:165295-166284	JAASFE010005972.1	33.62	46.55	39.7	0.004	5	56	116	15	121	190385	190696
XP_007931282.1	Short-chain dehydrogenase	scaffold_10:165295-166284	JAASFE010005740.1	58.82	67.65	39.7	0.004	0	14	34	23	56	112995	113096
XP_007931282.1	Short-chain dehydrogenase	scaffold_10:165295-166284	JAASFE010003614.1	29.47	46.32	39.7	0.004	1	61	95	26	120	142050	141784
XP_007931282.1	Short-chain dehydrogenase	scaffold_10:165295-166284	JAASFE010006202.1	28.42	51.58	39.3	0.006	2	60	95	28	121	377743	378006
XP_007931282.1	Short-chain dehydrogenase	scaffold_10:165295-166284	JAASFE010006205.1	27.35	43.59	39.3	0.006	2	75	117	4	120	862	1182
XP_007931282.1	Short-chain dehydrogenase	scaffold_10:165295-166284	JAASFE010004457.1	51.52	66.67	38.5	0.011	0	16	33	1	33	318376	318474
XP_007931282.1	Short-chain dehydrogenase	scaffold_10:165295-166284	JAASFE010004710.1	28.8	44.8	38.5	0.009	4	75	125	23	140	10459	10812
XP_007931282.1	Short-chain dehydrogenase	scaffold_10:165295-166284	JAASFE010004784.1	28.1	43.8	38.1	0.015	5	61	121	25	120	226666	227025
XP_007931282.1	Short-chain dehydrogenase	scaffold_10:165295-166284	JAASFE010004457.1	27.62	42.86	37.7	0.018	2	60	105	16	120	181591	181325
XP_007931282.1	Short-chain dehydrogenase	scaffold_10:165295-166284	JAASFE010006202.1	25.22	39.13	37.7	0.016	2	73	115	27	140	5469	5777
XP_007931282.1	Short-chain dehydrogenase	scaffold_10:165295-166284	JAASFE010005790.1	23.7	42.96	37.7	0.016	4	84	135	1	122	259110	259496
XP_007931282.1	Short-chain dehydrogenase	scaffold_10:165295-166284	JAASFE010006201.1	24.77	47.71	37.4	0.026	3	71	109	12	120	151958	151665
XP_007931282.1	Short-chain dehydrogenase	scaffold_10:165295-166284	JAASFE010006164.1	28.71	46.53	37	0.029	3	58	101	20	119	325555	325818
XP_007931282.1	Short-chain dehydrogenase	scaffold_10:165295-166284	JAASFE010001456.1	31.43	52.86	37	3e-05	1	45	70	51	120	199920	199720
XP_007931282.1	Short-chain dehydrogenase	scaffold_10:165295-166284	JAASFE010004722.1	28.87	50.52	36.6	0.044	3	63	97	26	121	422913	423188
XP_007931282.1	Short-chain dehydrogenase	scaffold_10:165295-166284	JAASFE010003478.1	21.37	39.92	35.8	0.068	6	159	248	36	275	31589	30930
XP_007931282.1	Short-chain dehydrogenase	scaffold_10:165295-166284	JAASFE010004503.1	29.17	46.88	35.8	0.069	1	64	96	25	120	159798	160073
XP_007931282.1	Short-chain dehydrogenase	scaffold_10:165295-166284	JAASFE010004048.1	26.26	49.49	35.4	0.081	4	63	99	25	120	2375	2650
XP_007931282.1	Short-chain dehydrogenase	scaffold_10:165295-166284	JAASFE010004927.1	30	53	35.4	0.095	3	66	100	30	128	154905	154615
XP_007931282.1	Short-chain dehydrogenase	scaffold_10:165295-166284	JAASFE010005868.1	25	48.15	35	0.12	2	79	108	14	121	210853	210536
XP_007931282.1	Short-chain dehydrogenase	scaffold_10:165295-166284	JAASFE010006013.1	31.58	49.47	35	0.12	4	50	95	27	119	79277	79032
XP_007931282.1	Short-chain dehydrogenase	scaffold_10:165295-166284	JAASFE010006157.1	29.41	43.38	35	0.13	6	62	136	23	136	306265	306636
XP_007931282.1	Short-chain dehydrogenase	scaffold_10:165295-166284	JAASFE010005868.1	30.21	50	34.7	0.16	4	57	96	30	121	104330	104599
XP_007931282.1	Short-chain dehydrogenase	scaffold_10:165295-166284	JAASFE010006214.1	27.84	51.55	34.7	0.16	3	57	97	29	121	251701	251438
XP_007931282.1	Short-chain dehydrogenase	scaffold_10:165295-166284	JAASFE010005976.1	29.46	44.64	34.7	0.16	5	56	112	27	128	54156	54452
XP_007931282.1	Short-chain dehydrogenase	scaffold_10:165295-166284	JAASFE010002161.1	25.77	41.24	34.7	0.17	1	67	97	22	118	89525	89800
XP_007931282.1	Short-chain dehydrogenase	scaffold_10:165295-166284	JAASFE010006096.1	24.51	43.14	34.7	0.18	1	72	102	26	127	53786	53496
XP_007931282.1	Short-chain dehydrogenase	scaffold_10:165295-166284	JAASFE010005790.1	28.57	48.57	34.3	0.24	5	69	105	19	120	222023	222328
XP_007931282.1	Short-chain dehydrogenase	scaffold_10:165295-166284	JAASFE010004927.1	24.76	46.67	34.3	0.23	3	60	105	15	117	164413	164676
XP_007931282.1	Short-chain dehydrogenase	scaffold_10:165295-166284	JAASFE010006074.1	30	50	34.3	0.19	3	56	90	25	112	275007	274753
XP_007931282.1	Short-chain dehydrogenase	scaffold_10:165295-166284	JAASFE010005437.1	27.62	46.67	34.3	0.23	2	74	105	14	118	71541	71849
XP_007931282.1	Short-chain dehydrogenase	scaffold_10:165295-166284	JAASFE010005740.1	32.43	45.95	33.9	0.24	6	63	111	22	127	120318	120007
XP_007931282.1	Short-chain dehydrogenase	scaffold_10:165295-166284	JAASFE010006157.1	40.48	59.52	33.9	0.27	0	25	42	30	71	85368	85243
XP_007931282.1	Short-chain dehydrogenase	scaffold_10:165295-166284	JAASFE010006047.1	23.93	43.59	33.1	0.46	2	81	117	6	120	802562	802894
XP_007931282.1	Short-chain dehydrogenase	scaffold_10:165295-166284	JAASFE010005913.1	32.22	50	31.6	1.3	4	50	90	30	119	107514	107750
XP_007931282.1	Short-chain dehydrogenase	scaffold_10:165295-166284	JAASFE010004784.1	35.71	59.52	31.6	1.4	0	27	42	83	124	244530	244655
XP_007931282.1	Short-chain dehydrogenase	scaffold_10:165295-166284	JAASFE010002012.1	29.52	49.52	31.6	1.4	5	53	105	25	122	1554	1826
XP_007931282.1	Short-chain dehydrogenase	scaffold_10:165295-166284	JAASFE010004757.1	23.96	46.88	31.2	1.9	1	69	96	25	120	93374	93649
XP_007931282.1	Short-chain dehydrogenase	scaffold_10:165295-166284	JAASFE010006013.1	29.41	50.59	31.2	1.8	3	44	85	36	119	17001	17210
XP_007931282.1	Short-chain dehydrogenase	scaffold_10:165295-166284	JAASFE010003957.1	28.43	43.14	31.2	1.7	3	62	102	27	124	50076	50360
XP_007931282.1	Short-chain dehydrogenase	scaffold_10:165295-166284	JAASFE010005979.1	26.92	51.92	31.2	1.8	4	66	104	26	119	30360	30671
XP_007931282.1	Short-chain dehydrogenase	scaffold_10:165295-166284	JAASFE010003820.1	33.33	46.67	31.2	2	1	34	60	273	326	124328	124507
XP_007931282.1	Short-chain dehydrogenase	scaffold_10:165295-166284	JAASFE010006214.1	24.47	44.68	30.8	2.7	2	60	94	26	113	614127	614393
XP_007931282.1	Short-chain dehydrogenase	scaffold_10:165295-166284	JAASFE010003478.1	31.11	48.89	30.8	2.8	4	57	90	34	119	43221	42955
XP_007931282.1	Short-chain dehydrogenase	scaffold_10:165295-166284	JAASFE010005437.1	30	47	30.8	2.7	3	55	100	26	121	58663	58397
XP_007931282.1	Short-chain dehydrogenase	scaffold_10:165295-166284	JAASFE010005953.1	26.23	45.08	30.8	2.6	4	71	122	17	120	12342	12704
XP_007931282.1	Short-chain dehydrogenase	scaffold_10:165295-166284	JAASFE010003025.1	25.6	40.8	30.8	2.6	4	76	125	5	121	41505	41158
XP_007931282.1	Short-chain dehydrogenase	scaffold_10:165295-166284	JAASFE010006164.1	36.96	58.7	30.4	3.8	2	23	46	79	119	441025	440891
XP_007931282.1	Short-chain dehydrogenase	scaffold_10:165295-166284	JAASFE010006214.1	29.25	46.23	30.4	3.7	4	57	106	26	120	162612	162908
XP_007931282.1	Short-chain dehydrogenase	scaffold_10:165295-166284	JAASFE010004634.1	22.92	46.88	30.4	3	2	65	96	27	122	96777	97037
XP_007931282.1	Short-chain dehydrogenase	scaffold_10:165295-166284	JAASFE010005961.1	28.42	46.32	30.4	3.2	1	66	95	26	120	388155	387877
XP_007931282.1	Short-chain dehydrogenase	scaffold_10:165295-166284	JAASFE010006099.1	24.56	42.11	30.4	3.3	3	72	114	19	125	123373	123693
XP_007931282.1	Short-chain dehydrogenase	scaffold_10:165295-166284	JAASFE010006047.1	27.68	47.32	30	4.2	4	62	112	27	119	629562	629897
XP_007931282.1	Short-chain dehydrogenase	scaffold_10:165295-166284	JAASFE010003745.1	31.31	40.4	30	4	3	58	99	27	124	45421	45152
XP_007931282.1	Short-chain dehydrogenase	scaffold_10:165295-166284	JAASFE010006210.1	24.37	42.86	30	4.2	3	79	119	6	121	323237	322905
XP_007931282.1	Short-chain dehydrogenase	scaffold_10:165295-166284	JAASFE010005150.1	52.17	69.57	29.6	7e-09	0	11	23	15	37	7396	7464
XP_007931282.1	Short-chain dehydrogenase	scaffold_10:165295-166284	JAASFE010002895.1	35.71	52.38	29.6	5.9	0	27	42	22	63	123913	124038
XP_007931282.1	Short-chain dehydrogenase	scaffold_10:165295-166284	JAASFE010001456.1	54.55	68.18	29.3	3e-05	0	10	22	25	46	200051	199986
XP_007931282.1	Short-chain dehydrogenase	scaffold_10:165295-166284	JAASFE010004784.1	26.79	48.21	29.3	7	4	69	112	10	121	146707	147003
XP_007931282.1	Short-chain dehydrogenase	scaffold_10:165295-166284	JAASFE010003745.1	27.2	42.4	29.3	8.6	5	67	125	2	121	365887	365570
XP_007931282.1	Short-chain dehydrogenase	scaffold_10:165295-166284	JAASFE010005007.1	26.42	44.34	28.9	8.9	3	68	106	30	126	75247	75561
XP_007931282.1	Short-chain dehydrogenase	scaffold_10:165295-166284	JAASFE010004772.1	57.69	61.54	27.7	1e-06	1	10	26	115	140	55593	55519
XP_007931278.1	PKS10-2	scaffold_10:174642-182868	JAASFE010006224.1	78.42	87.79	1376	0	1	183	876	639	1514	288506	285897
XP_007931278.1	PKS10-2	scaffold_10:174642-182868	JAASFE010006224.1	72.7	78.96	818	0	2	123	575	1632	2172	285422	283698
XP_007931278.1	PKS10-2	scaffold_10:174642-182868	JAASFE010006224.1	88.74	94.1	660	0	0	42	373	2172	2544	283635	282517
XP_007931278.1	PKS10-2	scaffold_10:174642-182868	JAASFE010006214.1	30.89	47.14	650	0	50	1056	1803	167	1918	266512	261521
XP_007931278.1	PKS10-2	scaffold_10:174642-182868	JAASFE010003610.1	29.9	48.44	630	0	51	1052	1796	65	1744	271262	276376
XP_007931278.1	PKS10-2	scaffold_10:174642-182868	JAASFE010000419.1	29.52	46.11	626	0	52	1072	1863	65	1751	103112	108505
XP_007931278.1	PKS10-2	scaffold_10:174642-182868	JAASFE010006224.1	88.08	96.03	297	0	0	18	151	1	151	292735	292283
XP_007931278.1	PKS10-2	scaffold_10:174642-182868	JAASFE010006224.1	90.97	97.92	258	0	0	13	144	276	419	291718	291287
XP_007931278.1	PKS10-2	scaffold_10:174642-182868	JAASFE010006224.1	80.42	83.92	227	0	1	9	143	152	275	292229	291801
XP_007931278.1	PKS10-2	scaffold_10:174642-182868	JAASFE010006214.1	31.25	46.88	65.9	0	2	85	128	44	171	266919	266545
XP_007931278.1	PKS10-2	scaffold_10:174642-182868	JAASFE010006214.1	43.59	58.97	40.4	0	0	22	39	6	44	267089	266973
XP_007931278.1	PKS10-2	scaffold_10:174642-182868	JAASFE010003610.1	34.69	55.1	36.2	0	1	31	49	13	61	271050	271193
XP_007931278.1	PKS10-2	scaffold_10:174642-182868	JAASFE010000419.1	27.12	47.46	35.8	0	1	42	59	7	65	102876	103049
XP_007931278.1	PKS10-2	scaffold_10:174642-182868	JAASFE010004572.1	30.95	47.98	622	2e-179	55	1084	1832	6	1731	19263	13993
XP_007931278.1	PKS10-2	scaffold_10:174642-182868	JAASFE010004761.1	34.8	51.02	594	4e-172	27	700	1227	36	1232	163815	167285
XP_007931278.1	PKS10-2	scaffold_10:174642-182868	JAASFE010004761.1	43.75	56.25	33.5	4e-172	0	18	32	2	33	163640	163735
XP_007931278.1	PKS10-2	scaffold_10:174642-182868	JAASFE010004772.1	37.11	51.14	571	1e-169	20	517	1005	61	994	41868	44750
XP_007931278.1	PKS10-2	scaffold_10:174642-182868	JAASFE010004772.1	33.33	44	48.9	1e-169	1	32	75	6	62	41596	41820
XP_007931278.1	PKS10-2	scaffold_10:174642-182868	JAASFE010001456.1	28.77	44.13	291	3e-161	33	623	1074	424	1466	234506	237394
XP_007931278.1	PKS10-2	scaffold_10:174642-182868	JAASFE010001456.1	46.09	62.89	204	3e-161	2	131	256	172	427	233719	234465
XP_007931278.1	PKS10-2	scaffold_10:174642-182868	JAASFE010001456.1	40.48	54.17	118	3e-161	3	95	168	4	171	233178	233666
XP_007931278.1	PKS10-2	scaffold_10:174642-182868	JAASFE010006202.1	33.12	49.92	541	9e-155	31	723	1262	1	1199	468028	471639
XP_007931278.1	PKS10-2	scaffold_10:174642-182868	JAASFE010004954.1	35.03	50.46	292	7e-153	17	347	648	233	846	381527	383350
XP_007931278.1	PKS10-2	scaffold_10:174642-182868	JAASFE010004954.1	26.66	44.08	271	7e-153	37	707	1114	843	1895	383337	386531
XP_007931278.1	PKS10-2	scaffold_10:174642-182868	JAASFE010004255.1	39.61	53.29	460	2e-129	16	397	775	6	743	230038	232260
XP_007931278.1	PKS10-2	scaffold_10:174642-182868	JAASFE010006224.1	78.18	85.91	349	1e-95	1	47	220	421	640	289215	288559
XP_007931278.1	PKS10-2	scaffold_10:174642-182868	JAASFE010004761.1	35.37	51.56	328	2e-95	16	393	735	352	1042	341079	343169
XP_007931278.1	PKS10-2	scaffold_10:174642-182868	JAASFE010004761.1	48.84	60.47	44.3	2e-95	0	22	43	310	352	340889	341017
XP_007931278.1	PKS10-2	scaffold_10:174642-182868	JAASFE010003025.1	29.54	44.93	297	5e-80	25	541	897	7	877	62400	64895
XP_007931278.1	PKS10-2	scaffold_10:174642-182868	JAASFE010006099.1	48.5	61.65	204	2e-79	3	126	266	133	387	129725	130522
XP_007931278.1	PKS10-2	scaffold_10:174642-182868	JAASFE010006099.1	41.27	64.29	114	2e-79	2	72	126	7	132	129292	129663
XP_007931278.1	PKS10-2	scaffold_10:174642-182868	JAASFE010004761.1	30.72	45.36	287	6e-77	18	486	765	7	756	160992	158785
XP_007931278.1	PKS10-2	scaffold_10:174642-182868	JAASFE010005524.1	28.74	44.71	279	2e-74	23	545	870	40	885	26876	24420
XP_007931278.1	PKS10-2	scaffold_10:174642-182868	JAASFE010006164.1	30.74	45.19	178	3e-69	15	323	540	224	736	57585	59132
XP_007931278.1	PKS10-2	scaffold_10:174642-182868	JAASFE010006164.1	32.7	49.76	106	3e-69	5	129	211	2	207	56863	57471
XP_007931278.1	PKS10-2	scaffold_10:174642-182868	JAASFE010004879.1	31.12	47.13	217	6e-65	19	401	662	87	726	249457	251343
XP_007931278.1	PKS10-2	scaffold_10:174642-182868	JAASFE010004879.1	32.53	46.99	53.5	6e-65	1	53	83	7	89	249164	249403
XP_007931278.1	PKS10-2	scaffold_10:174642-182868	JAASFE010006099.1	34.36	49.44	170	9e-64	10	191	358	637	987	131480	132442
XP_007931278.1	PKS10-2	scaffold_10:174642-182868	JAASFE010006099.1	33.78	48.2	89.7	9e-64	4	131	222	424	637	130773	131414
XP_007931278.1	PKS10-2	scaffold_10:174642-182868	JAASFE010006099.1	83.33	91.67	27.3	9e-64	0	2	12	413	424	130660	130695
XP_007931278.1	PKS10-2	scaffold_10:174642-182868	JAASFE010004761.1	45.1	60.14	231	3e-63	4	147	286	32	314	339857	340693
XP_007931278.1	PKS10-2	scaffold_10:174642-182868	JAASFE010004761.1	51.85	66.67	34.3	3e-63	0	13	27	7	33	339721	339801
XP_007931278.1	PKS10-2	scaffold_10:174642-182868	JAASFE010004761.1	37.38	53.89	201	7e-51	4	193	321	39	356	337205	336258
XP_007931278.1	PKS10-2	scaffold_10:174642-182868	JAASFE010006224.1	86.07	89.34	185	5e-46	0	17	122	1512	1633	285856	285491
XP_007931278.1	PKS10-2	scaffold_10:174642-182868	JAASFE010004255.1	31.27	48.14	170	2e-41	9	232	403	802	1195	232440	233540
XP_007931278.1	PKS10-2	scaffold_10:174642-182868	JAASFE010006163.1	39.29	56.35	147	2e-34	6	144	252	189	432	45515	46267
XP_007931278.1	PKS10-2	scaffold_10:174642-182868	JAASFE010000419.1	37.06	53.81	98.6	6e-33	6	110	197	2110	2300	109841	110407
XP_007931278.1	PKS10-2	scaffold_10:174642-182868	JAASFE010000419.1	30.81	45.02	65.1	6e-33	7	133	211	2315	2520	110514	111122
XP_007931278.1	PKS10-2	scaffold_10:174642-182868	JAASFE010001456.1	27.98	47.15	139	6e-32	6	250	386	2174	2542	239541	240665
XP_007931278.1	PKS10-2	scaffold_10:174642-182868	JAASFE010004761.1	28.54	48.99	136	4e-31	12	276	445	2089	2520	169403	170650
XP_007931278.1	PKS10-2	scaffold_10:174642-182868	JAASFE010004761.1	28.36	45.8	135	6e-31	12	295	476	2071	2520	345308	346675
XP_007931278.1	PKS10-2	scaffold_10:174642-182868	JAASFE010006214.1	28.54	47.17	132	4e-30	8	279	424	2110	2520	260838	259600
XP_007931278.1	PKS10-2	scaffold_10:174642-182868	JAASFE010006099.1	31.43	46.79	105	7e-29	4	179	280	2242	2519	136155	136961
XP_007931278.1	PKS10-2	scaffold_10:174642-182868	JAASFE010006099.1	36.63	57.43	43.9	7e-29	2	58	101	2143	2243	135812	136096
XP_007931278.1	PKS10-2	scaffold_10:174642-182868	JAASFE010004572.1	29.46	45.99	123	2e-27	9	227	387	2152	2520	12858	11782
XP_007931278.1	PKS10-2	scaffold_10:174642-182868	JAASFE010004772.1	31.02	46.52	114	2e-24	9	221	374	2130	2493	47205	48245
XP_007931278.1	PKS10-2	scaffold_10:174642-182868	JAASFE010006010.1	24.71	41.19	108	1e-22	12	274	437	476	898	7808	6621
XP_007931278.1	PKS10-2	scaffold_10:174642-182868	JAASFE010004255.1	26.69	43.77	75.5	2e-22	6	177	281	2251	2521	236437	237222
XP_007931278.1	PKS10-2	scaffold_10:174642-182868	JAASFE010004255.1	37.86	55.34	52.8	2e-22	2	56	103	2151	2251	236097	236387
XP_007931278.1	PKS10-2	scaffold_10:174642-182868	JAASFE010003610.1	26.88	45.1	107	3e-22	11	278	439	2107	2520	277499	278761
XP_007931278.1	PKS10-2	scaffold_10:174642-182868	JAASFE010004954.1	27.04	46.48	106	4e-22	9	226	355	2169	2520	387405	388379
XP_007931278.1	PKS10-2	scaffold_10:174642-182868	JAASFE010006202.1	27.2	47.1	105	1e-21	13	254	397	1375	1746	472238	473398
XP_007931278.1	PKS10-2	scaffold_10:174642-182868	JAASFE010006202.1	23.46	44.44	100	2e-20	11	252	405	2171	2543	474634	475770
XP_007931278.1	PKS10-2	scaffold_10:174642-182868	JAASFE010006163.1	31.31	49.49	95.1	1e-18	5	127	198	7	201	44841	45416
XP_007931278.1	PKS10-2	scaffold_10:174642-182868	JAASFE010004761.1	27.59	44.06	77.4	2e-13	8	172	261	494	746	335776	335021
XP_007931278.1	PKS10-2	scaffold_10:174642-182868	JAASFE010004954.1	42.72	58.25	77.4	2e-13	1	47	103	124	226	381078	381350
XP_007931278.1	PKS10-2	scaffold_10:174642-182868	JAASFE010006010.1	28.97	45.68	77	3e-13	14	204	359	2174	2515	4997	4023
XP_007931278.1	PKS10-2	scaffold_10:174642-182868	JAASFE010004954.1	45.9	65.57	65.1	1e-09	0	33	61	1	61	380387	380569
XP_007931278.1	PKS10-2	scaffold_10:174642-182868	JAASFE010006099.1	23.6	42.13	52.8	7e-06	5	121	178	1104	1272	132917	133432
XP_007931278.1	PKS10-2	scaffold_10:174642-182868	JAASFE010004035.1	27.06	40.78	51.6	1e-05	10	142	255	540	759	336903	336166
XP_007931278.1	PKS10-2	scaffold_10:174642-182868	JAASFE010006099.1	25.47	40.99	50.8	2e-05	14	195	322	1563	1860	134063	134965
XP_007931278.1	PKS10-2	scaffold_10:174642-182868	JAASFE010006108.1	29.49	44.87	43.5	0.004	4	98	156	599	742	39850	39383
XP_007931278.1	PKS10-2	scaffold_10:174642-182868	JAASFE010005027.1	24.12	36.18	30.8	0.013	5	135	199	249	431	65963	65367
XP_007931278.1	PKS10-2	scaffold_10:174642-182868	JAASFE010005027.1	21.1	41.28	29.6	0.013	2	68	109	156	252	66301	65993
XP_007931278.1	PKS10-2	scaffold_10:174642-182868	JAASFE010006163.1	42.11	57.89	41.6	0.015	1	31	57	611	667	46661	46825
XP_007931278.1	PKS10-2	scaffold_10:174642-182868	JAASFE010004255.1	29.17	45.83	39.3	0.065	2	65	96	1427	1520	233904	234188
XP_007931278.1	PKS10-2	scaffold_10:174642-182868	JAASFE010004772.1	24.32	39.38	37.4	0.31	7	179	259	1658	1911	45834	46574
XP_007931278.1	PKS10-2	scaffold_10:174642-182868	JAASFE010006224.1	26.79	46.43	33.1	4.8	0	41	56	2091	2146	454646	454813
XP_007931278.1	PKS10-2	scaffold_10:174642-182868	JAASFE010005997.1	34.04	57.45	32.3	8.4	0	31	47	1020	1066	32578	32718
XP_007931363.1	Monooxygenase	scaffold_10:183070-184977	JAASFE010006224.1	81.25	87.5	916	0	0	102	544	1	544	279952	281583
XP_007931363.1	Monooxygenase	scaffold_10:183070-184977	JAASFE010006080.1	29.89	44.67	220	9e-60	24	361	629	7	572	270113	268278
XP_007931363.1	Monooxygenase	scaffold_10:183070-184977	JAASFE010002650.1	29.05	46.28	210	2e-56	18	366	592	11	572	42588	44291
XP_007931363.1	Monooxygenase	scaffold_10:183070-184977	JAASFE010001295.1	30.71	51.35	189	7e-64	9	260	407	18	420	72425	71259
XP_007931363.1	Monooxygenase	scaffold_10:183070-184977	JAASFE010004731.1	31.63	49.52	135	1e-32	12	193	313	21	318	177925	177005
XP_007931363.1	Monooxygenase	scaffold_10:183070-184977	JAASFE010004731.1	29.75	47.55	122	3e-28	11	206	326	302	611	177023	176067
XP_007931363.1	Monooxygenase	scaffold_10:183070-184977	JAASFE010006224.1	55.29	67.06	94.4	2e-19	0	38	85	527	611	281607	281861
XP_007931363.1	Monooxygenase	scaffold_10:183070-184977	JAASFE010001295.1	29.81	50.31	75.5	7e-64	5	104	161	421	577	71259	70792
XP_007931363.1	Monooxygenase	scaffold_10:183070-184977	JAASFE010006096.1	31.45	47.8	59.7	7e-09	7	95	159	12	162	58247	57789
XP_007931363.1	Monooxygenase	scaffold_10:183070-184977	JAASFE010004927.1	25	45.11	59.7	8e-09	6	108	184	12	172	161230	160700
XP_007931363.1	Monooxygenase	scaffold_10:183070-184977	JAASFE010006099.1	26.09	43.48	53.1	8e-07	6	109	184	9	172	128563	128033
XP_007931363.1	Monooxygenase	scaffold_10:183070-184977	JAASFE010006212.1	23.84	43.6	52	2e-06	6	118	172	4	172	106710	106225
XP_007931363.1	Monooxygenase	scaffold_10:183070-184977	JAASFE010006201.1	25.24	39.05	49.3	1e-05	7	129	210	12	203	252992	252393
XP_007931363.1	Monooxygenase	scaffold_10:183070-184977	JAASFE010004676.1	21.01	37.68	47.8	3e-05	17	241	414	2	373	63498	62389
XP_007931363.1	Monooxygenase	scaffold_10:183070-184977	JAASFE010006173.1	24.11	42.86	47	6e-05	9	154	224	1	220	105073	105708
XP_007931363.1	Monooxygenase	scaffold_10:183070-184977	JAASFE010004853.1	26.29	44	46.6	7e-05	9	106	175	12	174	109667	109176
XP_007931363.1	Monooxygenase	scaffold_10:183070-184977	JAASFE010004548.1	21.82	35.18	45.1	0.0002	11	173	307	102	384	433923	434714
XP_007931363.1	Monooxygenase	scaffold_10:183070-184977	JAASFE010003869.1	20.75	41.08	43.9	0.0006	10	138	241	12	205	175092	174388
XP_007931363.1	Monooxygenase	scaffold_10:183070-184977	JAASFE010005730.1	21.84	41.75	43.1	0.001	9	138	206	34	234	5811	6374
XP_007931363.1	Monooxygenase	scaffold_10:183070-184977	JAASFE010005007.1	20.98	44.88	43.1	0.001	8	145	205	7	205	74511	73930
XP_007931363.1	Monooxygenase	scaffold_10:183070-184977	JAASFE010004784.1	23.03	41.01	41.6	0.003	6	101	178	12	160	353357	353869
XP_007931363.1	Monooxygenase	scaffold_10:183070-184977	JAASFE010003314.1	22.28	37.13	41.6	0.003	6	125	202	12	207	59001	58474
XP_007931363.1	Monooxygenase	scaffold_10:183070-184977	JAASFE010002895.1	23.23	40.65	38.9	0.021	5	90	155	36	161	27723	27259
XP_007931363.1	Monooxygenase	scaffold_10:183070-184977	JAASFE010005926.1	29.11	51.9	38.5	0.023	3	48	79	2	77	162849	163070
XP_007931363.1	Monooxygenase	scaffold_10:183070-184977	JAASFE010001456.1	22.15	38.61	38.5	0.023	2	118	158	11	168	121914	121456
XP_007931363.1	Monooxygenase	scaffold_10:183070-184977	JAASFE010004986.1	36.59	68.29	37	0.068	1	25	41	10	50	87410	87529
XP_007931363.1	Monooxygenase	scaffold_10:183070-184977	JAASFE010006118.1	35.19	61.11	36.2	0.13	2	33	54	12	63	117142	117303
XP_007931363.1	Monooxygenase	scaffold_10:183070-184977	JAASFE010006214.1	21.72	41.92	35.8	0.18	7	138	198	12	205	127254	126700
XP_007931363.1	Monooxygenase	scaffold_10:183070-184977	JAASFE010005926.1	23.7	40.74	35.4	0.21	4	92	135	93	220	144810	144418
XP_007931363.1	Monooxygenase	scaffold_10:183070-184977	JAASFE010003364.1	29.51	47.54	34.7	0.41	1	42	61	2	62	1427	1248
XP_007931363.1	Monooxygenase	scaffold_10:183070-184977	JAASFE010005779.1	25.81	54.84	34.3	0.44	2	44	62	5	65	87069	86887
XP_007931363.1	Monooxygenase	scaffold_10:183070-184977	JAASFE010005913.1	33.33	50.88	33.5	0.9	1	35	57	1	54	362805	362635
XP_007931363.1	Monooxygenase	scaffold_10:183070-184977	JAASFE010006145.1	41.67	54.17	32.3	2	2	23	48	70	117	21390	21518
XP_007931363.1	Monooxygenase	scaffold_10:183070-184977	JAASFE010006218.1	33.33	50	31.6	3.3	2	35	60	2	61	182663	182499
XP_007931363.1	Monooxygenase	scaffold_10:183070-184977	JAASFE010005953.1	30.19	58.49	31.2	4	2	33	53	4	56	188988	189134
XP_007931363.1	Monooxygenase	scaffold_10:183070-184977	JAASFE010004548.1	34	54	30.4	7.2	1	32	50	12	61	433541	433687
XP_007931363.1	Monooxygenase	scaffold_10:183070-184977	JAASFE010004859.1	31.67	48.33	30	9.8	2	29	60	12	71	4678	4821
XP_007931280.1	Cytochrome P450	scaffold_10:185482-187264	JAASFE010006224.1	63.32	76.4	551	0	3	116	428	114	503	278936	277662
XP_007931280.1	Cytochrome P450	scaffold_10:185482-187264	JAASFE010006224.1	58.54	68.29	87.8	0	3	30	82	1	79	279399	279157
XP_007931280.1	Cytochrome P450	scaffold_10:185482-187264	JAASFE010006224.1	87.18	97.44	77	0	0	5	39	80	118	279097	278981
XP_007931280.1	Cytochrome P450	scaffold_10:185482-187264	JAASFE010005408.1	38.82	62.21	291	8e-85	5	223	389	127	503	90209	89052
XP_007931280.1	Cytochrome P450	scaffold_10:185482-187264	JAASFE010004783.1	37.34	59.75	157	8e-68	3	139	241	136	367	77443	78156
XP_007931280.1	Cytochrome P450	scaffold_10:185482-187264	JAASFE010004783.1	35.77	57.66	96.7	8e-68	2	83	137	368	503	78215	78613
XP_007931280.1	Cytochrome P450	scaffold_10:185482-187264	JAASFE010004783.1	26.88	48.39	45.1	8e-68	2	47	93	46	117	77057	77335
XP_007931280.1	Cytochrome P450	scaffold_10:185482-187264	JAASFE010006202.1	27.18	45.84	174	3e-45	13	320	493	32	508	241290	239881
XP_007931280.1	Cytochrome P450	scaffold_10:185482-187264	JAASFE010005790.1	23.21	49.4	75.9	5e-35	2	124	168	63	226	565157	565657
XP_007931280.1	Cytochrome P450	scaffold_10:185482-187264	JAASFE010005790.1	27.54	51.45	55.1	5e-35	5	84	138	240	364	565696	566100
XP_007931280.1	Cytochrome P450	scaffold_10:185482-187264	JAASFE010005790.1	30.59	45.88	47	5e-35	0	59	85	370	454	566162	566416
XP_007931280.1	Cytochrome P450	scaffold_10:185482-187264	JAASFE010005790.1	61.9	76.19	30.4	5e-35	0	8	21	452	472	566466	566528
XP_007931280.1	Cytochrome P450	scaffold_10:185482-187264	JAASFE010004743.1	24.25	43.56	135	8e-33	11	296	466	61	479	41260	42627
XP_007931280.1	Cytochrome P450	scaffold_10:185482-187264	JAASFE010006119.1	23.81	43.07	120	4e-28	13	293	462	89	503	57114	55765
XP_007931280.1	Cytochrome P450	scaffold_10:185482-187264	JAASFE010004779.1	29.38	50	62	3e-23	4	100	160	214	364	86807	87274
XP_007931280.1	Cytochrome P450	scaffold_10:185482-187264	JAASFE010004779.1	20.53	41.72	48.5	3e-23	3	113	151	63	207	86278	86727
XP_007931280.1	Cytochrome P450	scaffold_10:185482-187264	JAASFE010004779.1	30.12	45.78	37	3e-23	1	57	83	365	446	87327	87575
XP_007931280.1	Cytochrome P450	scaffold_10:185482-187264	JAASFE010004779.1	34.09	40.91	20.4	3e-23	4	31	88	446	509	87631	87885
XP_007931280.1	Cytochrome P450	scaffold_10:185482-187264	JAASFE010006140.1	23.42	42.36	96.3	2e-20	15	324	491	60	507	31571	33016
XP_007931280.1	Cytochrome P450	scaffold_10:185482-187264	JAASFE010006202.1	24.51	42.82	80.1	3e-18	14	220	355	141	454	184227	185270
XP_007931280.1	Cytochrome P450	scaffold_10:185482-187264	JAASFE010006202.1	31.58	47.37	31.2	3e-18	1	38	57	449	505	185294	185461
XP_007931280.1	Cytochrome P450	scaffold_10:185482-187264	JAASFE010002667.1	28.63	46.56	89	4e-18	10	157	262	266	503	4707	5474
XP_007931280.1	Cytochrome P450	scaffold_10:185482-187264	JAASFE010002650.1	19.92	43.98	76.3	4e-14	5	186	266	72	311	40302	41096
XP_007931280.1	Cytochrome P450	scaffold_10:185482-187264	JAASFE010001456.1	61.36	77.27	63.2	4e-10	0	17	44	431	474	141356	141487
XP_007931280.1	Cytochrome P450	scaffold_10:185482-187264	JAASFE010004761.1	22.67	45.35	49.3	1e-09	4	123	172	156	317	145164	144649
XP_007931280.1	Cytochrome P450	scaffold_10:185482-187264	JAASFE010004761.1	35.85	56.6	32.7	1e-09	1	33	53	315	367	144607	144452
XP_007931280.1	Cytochrome P450	scaffold_10:185482-187264	JAASFE010005408.1	36.96	56.52	60.5	3e-09	2	56	92	22	112	90694	90422
XP_007931280.1	Cytochrome P450	scaffold_10:185482-187264	JAASFE010002650.1	31.48	44.44	41.2	1e-08	5	51	108	370	457	41427	41741
XP_007931280.1	Cytochrome P450	scaffold_10:185482-187264	JAASFE010002650.1	32.47	57.14	38.1	1e-08	3	44	77	296	372	41117	41323
XP_007931280.1	Cytochrome P450	scaffold_10:185482-187264	JAASFE010004761.1	35.44	54.43	56.2	7e-08	1	50	79	403	481	144290	144057
XP_007931280.1	Cytochrome P450	scaffold_10:185482-187264	JAASFE010002161.1	24.4	42.11	53.5	5e-07	5	143	209	306	503	8172	8786
XP_007931280.1	Cytochrome P450	scaffold_10:185482-187264	JAASFE010005979.1	21.9	40.52	52.4	1e-06	8	206	306	173	448	46724	47632
XP_007931280.1	Cytochrome P450	scaffold_10:185482-187264	JAASFE010001408.1	21.74	43.48	51.2	3e-06	4	133	184	294	474	3420	3947
XP_007931280.1	Cytochrome P450	scaffold_10:185482-187264	JAASFE010004632.1	32.47	45.45	37	0.0004	3	38	77	381	453	307575	307775
XP_007931280.1	Cytochrome P450	scaffold_10:185482-187264	JAASFE010004632.1	50	72.73	26.2	0.0004	0	11	22	453	474	307825	307890
XP_007931280.1	Cytochrome P450	scaffold_10:185482-187264	JAASFE010006210.1	23.56	39.56	41.6	0.002	10	126	225	270	475	637905	637312
XP_007931280.1	Cytochrome P450	scaffold_10:185482-187264	JAASFE010005729.1	23.67	41.06	41.2	0.003	8	127	207	297	484	86245	85661
XP_007931280.1	Cytochrome P450	scaffold_10:185482-187264	JAASFE010006214.1	23.32	39.46	40.8	0.003	6	148	223	281	488	498535	499179
XP_007931280.1	Cytochrome P450	scaffold_10:185482-187264	JAASFE010006080.1	23.63	39.73	40.4	0.005	11	186	292	229	494	196494	195652
XP_007931280.1	Cytochrome P450	scaffold_10:185482-187264	JAASFE010003610.1	23.01	38.94	40	0.007	8	149	226	261	474	288039	287401
XP_007931280.1	Cytochrome P450	scaffold_10:185482-187264	JAASFE010006202.1	26.14	39.87	39.7	0.009	4	95	153	328	474	403388	402966
XP_007931280.1	Cytochrome P450	scaffold_10:185482-187264	JAASFE010005953.1	20.75	38.11	39.3	0.012	6	193	265	213	473	47245	46490
XP_007931280.1	Cytochrome P450	scaffold_10:185482-187264	JAASFE010006199.1	22.93	37.58	35.4	0.027	4	106	157	299	453	513196	512765
XP_007931280.1	Cytochrome P450	scaffold_10:185482-187264	JAASFE010006199.1	43.75	81.25	20.8	0.027	0	9	16	466	481	512678	512631
XP_007931280.1	Cytochrome P450	scaffold_10:185482-187264	JAASFE010006199.1	24.09	35	37.4	0.041	7	128	220	306	500	367458	366841
XP_007931280.1	Cytochrome P450	scaffold_10:185482-187264	JAASFE010005779.1	26.29	42.67	37.4	0.05	12	137	232	266	480	199692	199048
XP_007931280.1	Cytochrome P450	scaffold_10:185482-187264	JAASFE010005214.1	37.93	55.17	37	0.06	2	34	58	451	507	173925	174095
XP_007931280.1	Cytochrome P450	scaffold_10:185482-187264	JAASFE010004252.1	22.99	40.23	36.6	0.084	4	122	174	301	472	73074	72583
XP_007931280.1	Cytochrome P450	scaffold_10:185482-187264	JAASFE010004743.1	24.6	37.97	35.8	0.14	6	123	187	301	480	140639	141166
XP_007931280.1	Cytochrome P450	scaffold_10:185482-187264	JAASFE010004255.1	23.62	40.7	35.4	0.15	8	121	199	297	468	187284	186700
XP_007931280.1	Cytochrome P450	scaffold_10:185482-187264	JAASFE010004722.1	35.71	57.14	34.7	0.27	0	27	42	433	474	404685	404560
XP_007931280.1	Cytochrome P450	scaffold_10:185482-187264	JAASFE010006080.1	21.8	39.47	34.7	0.28	9	179	266	108	365	133429	132695
XP_007931280.1	Cytochrome P450	scaffold_10:185482-187264	JAASFE010003955.1	34.43	47.54	34.3	0.36	1	32	61	413	473	17596	17754
XP_007931280.1	Cytochrome P450	scaffold_10:185482-187264	JAASFE010003672.1	20.71	40.4	34.3	0.38	7	134	198	287	477	26872	26327
XP_007931280.1	Cytochrome P450	scaffold_10:185482-187264	JAASFE010004503.1	35	55	34.3	0.4	0	26	40	443	482	112207	112326
XP_007931280.1	Cytochrome P450	scaffold_10:185482-187264	JAASFE010006099.1	26.8	43.79	33.9	0.5	8	91	153	333	474	82483	82055
XP_007931280.1	Cytochrome P450	scaffold_10:185482-187264	JAASFE010004153.1	22.39	38.81	33.9	0.52	7	128	201	297	480	79052	78483
XP_007931280.1	Cytochrome P450	scaffold_10:185482-187264	JAASFE010006107.1	30.49	43.9	33.5	0.6	3	41	82	440	509	81164	81397
XP_007931280.1	Cytochrome P450	scaffold_10:185482-187264	JAASFE010006096.1	30.95	57.14	33.1	0.98	0	29	42	434	475	123768	123643
XP_007931280.1	Cytochrome P450	scaffold_10:185482-187264	JAASFE010004761.1	33.33	49.02	32.7	1.2	0	34	51	443	493	272639	272487
XP_007931280.1	Cytochrome P450	scaffold_10:185482-187264	JAASFE010005366.1	26.19	37.5	32.3	1.3	5	103	168	297	453	19418	19891
XP_007931280.1	Cytochrome P450	scaffold_10:185482-187264	JAASFE010004879.1	32.65	51.02	32.3	1.7	0	33	49	408	456	236686	236540
XP_007931280.1	Cytochrome P450	scaffold_10:185482-187264	JAASFE010003719.1	40.48	59.52	32	2.1	2	23	42	437	477	352741	352863
XP_007931280.1	Cytochrome P450	scaffold_10:185482-187264	JAASFE010006162.1	25.66	43.36	31.6	2.5	4	71	113	355	462	150984	151298
XP_007931280.1	Cytochrome P450	scaffold_10:185482-187264	JAASFE010006066.1	29.31	51.72	31.6	2.6	1	39	58	359	414	38723	38896
XP_007931280.1	Cytochrome P450	scaffold_10:185482-187264	JAASFE010006204.1	32.73	43.64	30.4	5.4	1	34	55	29	83	133823	133978
XP_007931280.1	Cytochrome P450	scaffold_10:185482-187264	JAASFE010004859.1	27.5	60	30	8	0	29	40	131	170	136454	136573
XP_007931280.1	Cytochrome P450	scaffold_10:185482-187264	JAASFE010004722.1	25.74	41.09	29.6	9	9	119	202	296	481	160948	160388
XP_007931280.1	Cytochrome P450	scaffold_10:185482-187264	JAASFE010005639.1	28.74	43.68	29.6	9.4	3	52	87	195	278	5930	6169

## Sheet: F
S2 Table. F) P. fijiensis homologs of P. cruenta biosynthetic cluster sequences, identified by blastx analysis.
NCBI accession of query sequence	Description of query sequence	Query sequence location	NCBI accession of subject sequence	% identity	% pos	bitscore	e-value	gapopen	mismatch	length	qstart	qend	sstart	send
N/A	Cytochrome P450	JAASFE010006224.1:318431-320235	XP_007931281.1	81.5	89.02	297	0	0	32	173	964	1482	280	452
N/A	Cytochrome P450	JAASFE010006224.1:318431-320235	XP_007931281.1	77.27	89.61	260	0	0	35	154	429	890	120	273
N/A	Cytochrome P450	JAASFE010006224.1:318431-320235	XP_007931281.1	68.07	79.83	185	0	0	38	119	13	369	5	123
N/A	Cytochrome P450	JAASFE010006224.1:318431-320235	XP_007931281.1	87.5	92.71	182	0	0	12	96	1518	1805	448	543
N/A	Cytochrome P450	JAASFE010006224.1:318431-320235	XP_007925972.1	46.51	63.95	159	4e-106	2	88	172	964	1470	227	397
N/A	Cytochrome P450	JAASFE010006224.1:318431-320235	XP_007927482.1	44.91	61.08	147	1e-109	2	88	167	964	1464	285	447
N/A	Cytochrome P450	JAASFE010006224.1:318431-320235	XP_007925744.1	41.83	60.78	137	1e-79	0	89	153	429	887	123	275
N/A	Cytochrome P450	JAASFE010006224.1:318431-320235	XP_007925744.1	40.66	57.69	137	1e-79	2	102	182	964	1509	283	458
N/A	Cytochrome P450	JAASFE010006224.1:318431-320235	XP_007925972.1	41.56	61.04	135	4e-106	0	90	154	429	890	67	220
N/A	Cytochrome P450	JAASFE010006224.1:318431-320235	XP_007927482.1	40.13	58.55	130	1e-109	0	91	152	435	890	127	278
N/A	Cytochrome P450	JAASFE010006224.1:318431-320235	XP_007925972.1	60	76.84	129	4e-106	0	38	95	1515	1799	396	490
N/A	Cytochrome P450	JAASFE010006224.1:318431-320235	XP_007927482.1	53.26	69.57	107	1e-109	0	43	92	1515	1790	448	539
N/A	Cytochrome P450	JAASFE010006224.1:318431-320235	XP_007925744.1	52.13	71.28	97.8	1e-21	0	45	94	1515	1796	444	537
N/A	Cytochrome P450	JAASFE010006224.1:318431-320235	XP_007924787.1	31.03	48.97	76.6	1e-20	2	95	145	1036	1461	244	386
N/A	Cytochrome P450	JAASFE010006224.1:318431-320235	XP_007927482.1	34.75	55.93	72.8	1e-109	2	75	118	28	378	16	132
N/A	Cytochrome P450	JAASFE010006224.1:318431-320235	XP_007922381.1	38.04	58.7	69.3	4e-20	2	53	92	1527	1796	403	492
N/A	Cytochrome P450	JAASFE010006224.1:318431-320235	XP_007920464.1	35.09	53.51	65.9	3e-19	2	62	114	1156	1467	316	427
N/A	Cytochrome P450	JAASFE010006224.1:318431-320235	XP_007925744.1	30.97	53.98	61.6	1e-79	3	73	113	37	369	17	126
N/A	Cytochrome P450	JAASFE010006224.1:318431-320235	XP_007922565.1	30.7	54.39	60.5	4e-14	2	75	114	1156	1485	299	412
N/A	Cytochrome P450	JAASFE010006224.1:318431-320235	XP_007920318.1	27.22	47.34	59.7	1e-25	3	117	169	973	1461	246	414
N/A	Cytochrome P450	JAASFE010006224.1:318431-320235	XP_007921712.1	24.66	42.15	58.9	2e-09	5	153	223	1012	1668	230	441
N/A	Cytochrome P450	JAASFE010006224.1:318431-320235	XP_007924026.1	25.87	46.85	58.9	2e-09	3	90	143	432	812	71	213
N/A	Cytochrome P450	JAASFE010006224.1:318431-320235	XP_007932050.1	35.71	53.06	58.5	1e-18	1	62	98	1153	1443	290	387
N/A	Cytochrome P450	JAASFE010006224.1:318431-320235	XP_007921672.1	30.36	50.89	58.2	2e-15	2	73	112	1153	1479	304	413
N/A	Cytochrome P450	JAASFE010006224.1:318431-320235	XP_007920464.1	26.32	45.39	57.4	7e-09	3	102	152	435	860	68	219
N/A	Cytochrome P450	JAASFE010006224.1:318431-320235	XP_007931304.1	32.06	46.56	56.6	5e-13	4	80	131	1114	1485	326	454
N/A	Cytochrome P450	JAASFE010006224.1:318431-320235	XP_007925972.1	43.55	59.68	55.8	2e-08	0	35	62	100	285	8	69
N/A	Cytochrome P450	JAASFE010006224.1:318431-320235	XP_007925223.1	33.93	48.21	55.5	3e-15	2	69	112	1153	1479	293	402
N/A	Cytochrome P450	JAASFE010006224.1:318431-320235	XP_007927927.1	23.53	41.76	54.7	2e-15	3	125	170	976	1470	259	428
N/A	Cytochrome P450	JAASFE010006224.1:318431-320235	XP_007927142.1	31.13	49.06	54.7	2e-13	1	69	106	1159	1464	273	378
N/A	Cytochrome P450	JAASFE010006224.1:318431-320235	XP_007920318.1	29.05	47.97	54.3	1e-25	4	97	148	435	854	63	210
N/A	Cytochrome P450	JAASFE010006224.1:318431-320235	XP_007927985.1	34.15	60.98	54.3	6e-08	2	49	82	1135	1371	323	402
N/A	Cytochrome P450	JAASFE010006224.1:318431-320235	XP_007925920.1	30.77	50	53.9	8e-08	1	69	104	1159	1470	284	384
N/A	Cytochrome P450	JAASFE010006224.1:318431-320235	XP_007924026.1	37.21	47.67	53.1	1e-07	1	47	86	1485	1721	384	469
N/A	Cytochrome P450	JAASFE010006224.1:318431-320235	XP_007932050.1	44.07	55.93	52.4	1e-18	0	33	59	1539	1715	403	461
N/A	Cytochrome P450	JAASFE010006224.1:318431-320235	XP_007930395.1	28.33	46.67	52.4	2e-07	1	85	120	1114	1470	257	376
N/A	Cytochrome P450	JAASFE010006224.1:318431-320235	XP_007924434.1	29.84	51.61	52	1e-10	4	79	124	1117	1464	274	397
N/A	Cytochrome P450	JAASFE010006224.1:318431-320235	XP_007920314.1	30.63	48.65	51.6	6e-15	1	76	111	1141	1470	298	408
N/A	Cytochrome P450	JAASFE010006224.1:318431-320235	XP_007925223.1	25.81	46.77	51.2	2e-11	2	87	124	435	791	69	192
N/A	Cytochrome P450	JAASFE010006224.1:318431-320235	XP_007920121.1	29.09	45.45	51.2	2e-10	2	70	110	1159	1470	294	401
N/A	Cytochrome P450	JAASFE010006224.1:318431-320235	XP_007921766.1	33.7	50	50.1	1e-06	1	57	92	1159	1422	175	266
N/A	Cytochrome P450	JAASFE010006224.1:318431-320235	XP_007931134.1	30.97	46.02	49.7	4e-11	1	74	113	1159	1485	304	416
N/A	Cytochrome P450	JAASFE010006224.1:318431-320235	XP_007924164.1	35.53	51.32	49.7	2e-06	2	41	76	1512	1739	419	486
N/A	Cytochrome P450	JAASFE010006224.1:318431-320235	XP_007930395.1	30.09	45.13	48.5	4e-06	3	70	113	1476	1796	362	471
N/A	Cytochrome P450	JAASFE010006224.1:318431-320235	XP_007930183.1	30.95	57.14	47.8	2e-09	1	56	84	1156	1407	298	379
N/A	Cytochrome P450	JAASFE010006224.1:318431-320235	XP_007920464.1	38.46	55.38	47.4	3e-19	2	38	65	1539	1727	436	500
N/A	Cytochrome P450	JAASFE010006224.1:318431-320235	XP_007926414.1	21.9	48.91	47.4	2e-08	3	98	137	1090	1476	214	349
N/A	Cytochrome P450	JAASFE010006224.1:318431-320235	XP_007921635.1	32.26	47.31	47.4	9e-06	2	59	93	1512	1790	389	477
N/A	Cytochrome P450	JAASFE010006224.1:318431-320235	XP_007927691.1	31.25	55	47.4	1e-05	1	48	80	1141	1359	280	359
N/A	Cytochrome P450	JAASFE010006224.1:318431-320235	XP_007920314.1	33.87	58.06	47	6e-15	1	40	62	1518	1700	408	469
N/A	Cytochrome P450	JAASFE010006224.1:318431-320235	XP_007924787.1	28.23	42.74	46.6	2e-05	2	86	124	432	794	46	169
N/A	Cytochrome P450	JAASFE010006224.1:318431-320235	XP_007922381.1	28.3	50	46.6	4e-20	2	71	106	1129	1437	286	389
N/A	Cytochrome P450	JAASFE010006224.1:318431-320235	XP_007931134.1	25.71	47.14	46.6	2e-05	4	100	140	435	845	62	200
N/A	Cytochrome P450	JAASFE010006224.1:318431-320235	XP_007927927.1	32.86	48.57	46.2	2e-15	1	39	70	1515	1700	427	496
N/A	Cytochrome P450	JAASFE010006224.1:318431-320235	XP_007922565.1	24.82	43.26	45.8	3e-05	3	93	141	435	818	51	191
N/A	Cytochrome P450	JAASFE010006224.1:318431-320235	XP_007927086.1	26.95	40.12	45.8	3e-07	3	114	167	420	896	58	224
N/A	Cytochrome P450	JAASFE010006224.1:318431-320235	XP_007930183.1	28.67	44.06	45.4	4e-05	6	80	143	435	827	63	195
N/A	Cytochrome P450	JAASFE010006224.1:318431-320235	XP_007922381.1	23.23	41.29	45.1	4e-09	3	108	155	435	866	66	220
N/A	Cytochrome P450	JAASFE010006224.1:318431-320235	XP_007924199.1	25	43.55	44.7	6e-05	2	85	124	1123	1470	218	341
N/A	Cytochrome P450	JAASFE010006224.1:318431-320235	XP_007925223.1	38.03	45.07	44.3	3e-15	2	39	71	1515	1712	398	468
N/A	Cytochrome P450	JAASFE010006224.1:318431-320235	XP_007928163.1	34.78	55.07	42.7	0.0002	1	44	69	1156	1362	313	380
N/A	Cytochrome P450	JAASFE010006224.1:318431-320235	XP_007921672.1	31.31	45.45	42.4	2e-15	3	60	99	1518	1799	410	505
N/A	Cytochrome P450	JAASFE010006224.1:318431-320235	XP_007932061.1	26.15	45.38	42.4	0.0004	3	91	130	973	1353	198	325
N/A	Cytochrome P450	JAASFE010006224.1:318431-320235	XP_007920314.1	24.84	46.41	42	0.0005	5	104	153	435	860	70	222
N/A	Cytochrome P450	JAASFE010006224.1:318431-320235	XP_007924787.1	30.3	54.55	41.2	1e-20	1	45	66	1512	1709	387	451
N/A	Cytochrome P450	JAASFE010006224.1:318431-320235	XP_007921044.1	27.78	47.22	41.2	4e-06	3	71	108	1159	1476	280	382
N/A	Cytochrome P450	JAASFE010006224.1:318431-320235	XP_007920318.1	34.38	51.56	40.8	1e-25	1	40	64	1539	1730	425	486
N/A	Cytochrome P450	JAASFE010006224.1:318431-320235	XP_007924026.1	27.19	44.74	40.8	0.001	2	73	114	1153	1476	288	397
N/A	Cytochrome P450	JAASFE010006224.1:318431-320235	XP_007927086.1	30.19	41.51	40.8	4e-09	2	60	106	1153	1443	287	387
N/A	Cytochrome P450	JAASFE010006224.1:318431-320235	XP_007927545.1	29.58	49.3	40.8	2e-07	1	48	71	1515	1721	54	124
N/A	Cytochrome P450	JAASFE010006224.1:318431-320235	XP_007921019.1	26.77	40.94	40.8	0.001	3	78	127	1105	1443	260	385
N/A	Cytochrome P450	JAASFE010006224.1:318431-320235	XP_007922578.1	28.57	42.86	40	5e-08	1	71	105	1159	1461	317	421
N/A	Cytochrome P450	JAASFE010006224.1:318431-320235	XP_007926312.1	32.53	55.42	39.7	0.002	2	49	83	1159	1386	324	406
N/A	Cytochrome P450	JAASFE010006224.1:318431-320235	XP_007927142.1	27.94	50	39.3	2e-13	0	49	68	1515	1718	385	452
N/A	Cytochrome P450	JAASFE010006224.1:318431-320235	XP_007924296.1	35	50	39.3	0.004	1	31	60	1545	1700	415	474
N/A	Cytochrome P450	JAASFE010006224.1:318431-320235	XP_007927927.1	43.59	66.67	38.5	0.006	0	22	39	184	300	18	56
N/A	Cytochrome P450	JAASFE010006224.1:318431-320235	XP_007923687.1	31.34	47.76	38.5	0.006	1	42	67	1512	1700	409	475
N/A	Cytochrome P450	JAASFE010006224.1:318431-320235	XP_007928989.1	25	42	38.5	3e-06	1	73	100	1165	1464	264	361
N/A	Cytochrome P450	JAASFE010006224.1:318431-320235	XP_007920726.1	46.34	65.85	38.5	0.004	0	22	41	1159	1281	307	347
N/A	Cytochrome P450	JAASFE010006224.1:318431-320235	XP_007922444.1	32.32	43.43	38.5	0.005	3	55	99	1527	1796	331	426
N/A	Cytochrome P450	JAASFE010006224.1:318431-320235	XP_007928185.1	31.82	54.55	38.5	0.005	1	44	66	1515	1709	416	481
N/A	Cytochrome P450	JAASFE010006224.1:318431-320235	XP_007927086.1	38.18	52.73	38.1	4e-09	2	29	55	1545	1697	406	459
N/A	Cytochrome P450	JAASFE010006224.1:318431-320235	XP_007919879.1	28.57	48.05	38.1	0.008	0	55	77	1141	1371	294	370
N/A	Cytochrome P450	JAASFE010006224.1:318431-320235	XP_007928482.1	22.86	42.86	37.4	0.008	2	70	105	1156	1440	71	174
N/A	Cytochrome P450	JAASFE010006224.1:318431-320235	XP_007930172.1	36.36	48.48	37.4	0.011	1	40	66	1527	1718	438	503
N/A	Cytochrome P450	JAASFE010006224.1:318431-320235	XP_007921712.1	33.9	47.46	37	0.015	1	37	59	1539	1715	388	444
N/A	Cytochrome P450	JAASFE010006224.1:318431-320235	XP_007922541.1	34.62	48.08	37	0.015	0	34	52	1506	1661	443	494
N/A	Cytochrome P450	JAASFE010006224.1:318431-320235	XP_007931134.1	31.37	49.02	36.2	4e-11	0	35	51	1545	1697	421	471
N/A	Cytochrome P450	JAASFE010006224.1:318431-320235	XP_007923687.1	38.3	61.7	36.2	6e-07	0	29	47	181	321	1	47
N/A	Cytochrome P450	JAASFE010006224.1:318431-320235	XP_007924296.1	19.38	37.98	36.2	0.031	2	93	129	441	794	62	190
N/A	Cytochrome P450	JAASFE010006224.1:318431-320235	XP_007927691.1	34.55	52.73	35.8	0.041	1	31	55	1533	1697	409	458
N/A	Cytochrome P450	JAASFE010006224.1:318431-320235	XP_007931101.1	25.51	45.92	35.8	0.043	2	70	98	1156	1446	300	395
N/A	Cytochrome P450	JAASFE010006224.1:318431-320235	XP_007925223.1	34.55	58.18	35.4	2e-11	2	28	55	175	339	12	58
N/A	Cytochrome P450	JAASFE010006224.1:318431-320235	XP_007922565.1	31.65	45.57	35.4	4e-14	2	48	79	1530	1748	411	489
N/A	Cytochrome P450	JAASFE010006224.1:318431-320235	XP_007931304.1	33.33	46.67	35.4	5e-13	2	39	75	1530	1721	454	528
N/A	Cytochrome P450	JAASFE010006224.1:318431-320235	XP_007923687.1	24.59	39.34	35.4	6e-07	2	89	122	435	791	63	184
N/A	Cytochrome P450	JAASFE010006224.1:318431-320235	XP_007922578.1	33.33	52.38	35	5e-08	2	40	63	1545	1730	434	495
N/A	Cytochrome P450	JAASFE010006224.1:318431-320235	XP_007930172.1	25.27	46.15	34.3	0.12	3	52	91	1141	1380	316	401
N/A	Cytochrome P450	JAASFE010006224.1:318431-320235	XP_007924158.1	39.47	57.89	33.9	0.13	0	23	38	1608	1721	401	438
N/A	Cytochrome P450	JAASFE010006224.1:318431-320235	XP_007928752.1	34.21	57.89	33.9	0.16	0	25	38	1608	1721	477	514
N/A	Cytochrome P450	JAASFE010006224.1:318431-320235	XP_007922381.1	27.69	52.31	33.5	4e-09	1	39	65	178	372	13	69
N/A	Cytochrome P450	JAASFE010006224.1:318431-320235	XP_007925713.1	29.17	47.22	33.5	0.2	2	49	72	1515	1727	409	479
N/A	Cytochrome P450	JAASFE010006224.1:318431-320235	XP_007929478.1	31.15	50.82	33.5	0.2	1	41	61	1168	1347	236	296
N/A	Cytochrome P450	JAASFE010006224.1:318431-320235	XP_007922410.1	31.11	43.33	32.7	0.38	3	54	90	1515	1769	428	514
N/A	Cytochrome P450	JAASFE010006224.1:318431-320235	XP_007931949.1	43.59	58.97	32.7	0.41	0	22	39	695	579	24	62
N/A	Cytochrome P450	JAASFE010006224.1:318431-320235	XP_007924434.1	30.88	50	32.3	1e-10	3	38	68	1515	1700	398	462
N/A	Cytochrome P450	JAASFE010006224.1:318431-320235	XP_007920121.1	35.29	47.06	32.3	2e-10	1	32	51	1545	1697	411	460
N/A	Cytochrome P450	JAASFE010006224.1:318431-320235	XP_007922667.1	31.34	47.76	32.3	0.42	2	42	67	1533	1724	409	474
N/A	Cytochrome P450	JAASFE010006224.1:318431-320235	XP_007931069.1	30.61	43.88	32.3	0.48	4	59	98	1512	1796	412	503
N/A	Cytochrome P450	JAASFE010006224.1:318431-320235	XP_007930183.1	34.48	46.55	32	2e-09	2	30	58	1515	1664	399	456
N/A	Cytochrome P450	JAASFE010006224.1:318431-320235	XP_007927545.1	26.79	42.86	32	2e-07	0	41	56	1312	1479	3	58
N/A	Cytochrome P450	JAASFE010006224.1:318431-320235	XP_007931348.1	25.37	46.27	32	0.003	1	43	67	1291	1470	378	444
N/A	Cytochrome P450	JAASFE010006224.1:318431-320235	XP_007924026.1	45.45	77.27	31.6	0.84	0	12	22	241	306	32	53
N/A	Cytochrome P450	JAASFE010006224.1:318431-320235	XP_007929622.1	26.87	49.25	31.6	0.72	1	42	67	1536	1715	405	471
N/A	Cytochrome P450	JAASFE010006224.1:318431-320235	XP_007920121.1	22.6	38.36	31.2	1.1	4	105	146	435	851	61	205
N/A	Cytochrome P450	JAASFE010006224.1:318431-320235	XP_007922667.1	46.15	65.38	30.8	1.2	0	14	26	235	312	15	40
N/A	Cytochrome P450	JAASFE010006224.1:318431-320235	XP_007932020.1	31.91	46.81	30.8	1.4	0	32	47	498	638	175	221
N/A	Cytochrome P450	JAASFE010006224.1:318431-320235	XP_007928989.1	25	51.79	30.4	3e-06	0	42	56	1542	1709	372	427
N/A	Cytochrome P450	JAASFE010006224.1:318431-320235	XP_007921044.1	44	60	30.4	1.6	0	14	25	238	312	8	32
N/A	Cytochrome P450	JAASFE010006224.1:318431-320235	XP_007919723.1	25.71	40	30.4	1.6	0	52	70	1162	1371	291	360
N/A	Cytochrome P450	JAASFE010006224.1:318431-320235	XP_007931798.1	35.56	53.33	30.4	1.6	1	22	45	1297	1410	384	428
N/A	Cytochrome P450	JAASFE010006224.1:318431-320235	XP_007931280.1	23.08	38.46	30.4	1.8	3	75	117	1473	1793	389	500
N/A	Cytochrome P450	JAASFE010006224.1:318431-320235	XP_007930442.1	28.57	60.71	30.4	1.9	2	37	56	519	355	258	311
N/A	Cytochrome P450	JAASFE010006224.1:318431-320235	XP_007928752.1	31.51	42.47	30	2.5	2	40	73	1156	1350	310	380
N/A	Cytochrome P450	JAASFE010006224.1:318431-320235	XP_007920727.1	30.49	45.12	30	2.4	3	50	82	1539	1784	381	455
N/A	Cytochrome P450	JAASFE010006224.1:318431-320235	XP_007925920.1	27.27	53.03	29.3	0.17	3	39	66	166	354	1	60
N/A	Cytochrome P450	JAASFE010006224.1:318431-320235	XP_007928777.1	40.91	54.55	29.3	0.73	2	23	44	1515	1637	43	86
N/A	Cytochrome P450	JAASFE010006224.1:318431-320235	XP_007920322.1	28.4	40.74	29.3	4	2	50	81	1102	1344	230	302
N/A	Cytochrome P450	JAASFE010006224.1:318431-320235	XP_007928812.1	29.63	42.59	29.3	4.3	0	38	54	1739	1578	68	121
N/A	Cytochrome P450	JAASFE010006224.1:318431-320235	XP_007926722.1	30.99	47.89	29.3	4.4	2	45	71	1515	1715	434	504
N/A	Cytochrome P450	JAASFE010006224.1:318431-320235	XP_007921712.1	30	44	28.9	4.7	0	35	50	241	390	19	68
N/A	Cytochrome P450	JAASFE010006224.1:318431-320235	XP_007926414.1	31.03	43.1	28.9	2e-08	2	32	58	1539	1694	355	410
N/A	Cytochrome P450	JAASFE010006224.1:318431-320235	XP_007922578.1	27.45	43.14	28.9	5.3	2	68	102	591	878	129	230
N/A	Cytochrome P450	JAASFE010006224.1:318431-320235	XP_007928163.1	34	48	28.9	5.6	1	31	50	1545	1694	433	480
N/A	Cytochrome P450	JAASFE010006224.1:318431-320235	XP_007921767.1	40	45.71	28.9	0.31	0	21	35	435	539	38	72
N/A	Cytochrome P450	JAASFE010006224.1:318431-320235	XP_007922108.1	33.8	43.66	28.9	4.8	2	45	71	243	452	413	482
N/A	Cytochrome P450	JAASFE010006224.1:318431-320235	XP_007923674.1	45.16	54.84	28.9	4.9	0	17	31	491	583	338	368
N/A	Cytochrome P450	JAASFE010006224.1:318431-320235	XP_007932061.1	33.93	42.86	28.5	7.6	0	37	56	1542	1709	376	431
N/A	Cytochrome P450	JAASFE010006224.1:318431-320235	XP_007929646.1	38.71	54.84	28.5	7	0	19	31	208	300	16	46
N/A	Cytochrome P450	JAASFE010006224.1:318431-320235	XP_007921044.1	29.69	43.75	27.3	4e-06	2	34	64	1539	1712	386	444
N/A	Cytochrome P450	JAASFE010006224.1:318431-320235	XP_007927086.1	32.73	45.45	26.6	3e-07	2	26	55	154	318	5	48
N/A	Cytochrome P450	JAASFE010006224.1:318431-320235	XP_007931348.1	31.37	49.02	26.6	0.003	1	31	51	1542	1694	453	499
N/A	Cytochrome P450	JAASFE010006224.1:318431-320235	XP_007925920.1	50	60	23.1	0.17	0	10	20	444	503	64	83
N/A	Cytochrome P450	JAASFE010006224.1:318431-320235	XP_007921767.1	27.03	43.24	23.1	0.31	0	27	37	262	372	5	41
N/A	Oxidoreductase/Ketopantoate reductase	JAASFE010006224.1:316863-317963	XP_007931361.1	60.49	71.39	401	4e-139	4	85	367	1101	1	1	307
N/A	Oxidoreductase/Ketopantoate reductase	JAASFE010006224.1:316863-317963	XP_007924129.1	35.07	52.43	121	8e-31	5	174	288	864	22	152	433
N/A	Oxidoreductase/Ketopantoate reductase	JAASFE010006224.1:316863-317963	XP_007922760.1	29.58	45.77	51.6	1e-07	3	85	142	420	1	198	326
N/A	Oxidoreductase/Ketopantoate reductase	JAASFE010006224.1:316863-317963	XP_007927131.1	27.86	44.29	47	4e-06	4	87	140	420	13	184	313
N/A	Oxidoreductase/Ketopantoate reductase	JAASFE010006224.1:316863-317963	XP_007928151.1	23.64	41.82	41.2	0.0003	4	119	165	516	22	166	323
N/A	Oxidoreductase/Ketopantoate reductase	JAASFE010006224.1:316863-317963	XP_007924129.1	36.96	54.35	38.1	0.003	0	29	46	1029	892	33	78
N/A	Oxidoreductase/Ketopantoate reductase	JAASFE010006224.1:316863-317963	XP_007925159.1	23.34	37.93	38.1	0.003	19	220	377	1098	19	3	327
N/A	Oxidoreductase/Ketopantoate reductase	JAASFE010006224.1:316863-317963	XP_007922707.1	26.9	41.38	37	0.007	4	88	145	420	4	202	334
N/A	Oxidoreductase/Ketopantoate reductase	JAASFE010006224.1:316863-317963	XP_007928972.1	31.48	50	33.1	0.13	1	36	54	288	127	78	130
N/A	Oxidoreductase/Ketopantoate reductase	JAASFE010006224.1:316863-317963	XP_007922922.1	30.36	53.57	30.8	0.81	1	36	56	636	469	1065	1117
N/A	Oxidoreductase/Ketopantoate reductase	JAASFE010006224.1:316863-317963	XP_007928231.1	32.76	48.28	28.1	3.6	2	30	58	179	352	107	155
N/A	NRPS	JAASFE010006224.1:308620-316752	XP_007931362.1	70.68	81.33	3831	0	8	760	2715	1	8133	1	2683
N/A	NRPS	JAASFE010006224.1:308620-316752	XP_007929480.1	28.29	44.52	481	2e-136	57	995	1732	121	5061	4954	6523
N/A	NRPS	JAASFE010006224.1:308620-316752	XP_007922073.1	25.84	42.36	407	7e-114	60	1095	1761	16	5145	2640	4240
N/A	NRPS	JAASFE010006224.1:308620-316752	XP_007929480.1	32.06	48.75	330	2e-90	22	401	761	1	2172	6002	6683
N/A	NRPS	JAASFE010006224.1:308620-316752	XP_007922073.1	30.34	48.98	324	1e-88	17	447	735	1	2190	3717	4391
N/A	NRPS	JAASFE010006224.1:308620-316752	XP_007929480.1	28.47	43.72	320	3e-87	33	630	1082	121	3237	2742	3722
N/A	NRPS	JAASFE010006224.1:308620-316752	XP_007922073.1	29.65	46.71	315	8e-86	23	536	897	121	2769	23	838
N/A	NRPS	JAASFE010006224.1:308620-316752	XP_007929480.1	31.08	48.38	295	8e-80	16	455	740	1	2160	11	715
N/A	NRPS	JAASFE010006224.1:308620-316752	XP_007929313.1	32.96	51.53	286	1e-78	19	351	619	6370	8115	324	915
N/A	NRPS	JAASFE010006224.1:308620-316752	XP_007929480.1	28.55	45.16	272	6e-73	23	516	837	10	2481	1143	1910
N/A	NRPS	JAASFE010006224.1:308620-316752	XP_007928935.1	48.29	62.67	272	2e-80	2	144	292	4141	5016	40	324
N/A	NRPS	JAASFE010006224.1:308620-316752	XP_007929480.1	26.62	42.24	267	2e-71	35	656	1108	124	3285	3841	4845
N/A	NRPS	JAASFE010006224.1:308620-316752	XP_007929313.1	40.72	57.62	258	6e-70	5	206	361	4180	5244	12	370
N/A	NRPS	JAASFE010006224.1:308620-316752	XP_007925658.1	25.26	43.33	226	3e-59	34	640	1057	208	3294	1271	2205
N/A	NRPS	JAASFE010006224.1:308620-316752	XP_007922073.1	24.65	41.78	221	2e-57	40	728	1156	1	3393	1060	2097
N/A	NRPS	JAASFE010006224.1:308620-316752	XP_007929480.1	24.62	43.11	198	1e-50	37	602	979	2251	5061	2323	3207
N/A	NRPS	JAASFE010006224.1:308620-316752	XP_007922073.1	28.15	44.93	184	3e-46	20	367	572	6394	8025	4254	4809
N/A	NRPS	JAASFE010006224.1:308620-316752	XP_007932027.1	23.93	38.11	184	4e-46	48	703	1262	157	3666	2689	3785
N/A	NRPS	JAASFE010006224.1:308620-316752	XP_007930181.1	26.83	43.77	179	9e-45	23	465	738	2980	5070	2761	3464
N/A	NRPS	JAASFE010006224.1:308620-316752	XP_007925658.1	29.62	46.86	172	7e-43	20	342	557	3499	5124	1201	1722
N/A	NRPS	JAASFE010006224.1:308620-316752	XP_007925658.1	29.38	45.02	170	4e-42	20	300	582	205	1881	276	769
N/A	NRPS	JAASFE010006224.1:308620-316752	XP_007929312.1	43	61	166	3e-42	2	102	200	5032	5631	8	195
N/A	NRPS	JAASFE010006224.1:308620-316752	XP_007929312.1	40.74	56.3	166	4e-42	9	146	270	3391	4188	382	641
N/A	NRPS	JAASFE010006224.1:308620-316752	XP_007926309.1	33.45	50	155	2e-40	7	169	290	658	1509	44	315
N/A	NRPS	JAASFE010006224.1:308620-316752	XP_007929480.1	24.79	42.6	152	2e-36	30	532	831	2680	5061	892	1666
N/A	NRPS	JAASFE010006224.1:308620-316752	XP_007929480.1	30.7	45.63	148	2e-35	15	290	469	3694	5061	3868	4314
N/A	NRPS	JAASFE010006224.1:308620-316752	XP_007922073.1	29.33	45.78	142	1e-33	14	279	450	3676	4977	39	465
N/A	NRPS	JAASFE010006224.1:308620-316752	XP_007922488.1	27.47	45.25	140	4e-33	18	299	495	3697	5079	8	476
N/A	NRPS	JAASFE010006224.1:308620-316752	XP_007929480.1	30.44	44.19	139	9e-33	15	276	473	3655	4983	60	509
N/A	NRPS	JAASFE010006224.1:308620-316752	XP_007932027.1	23.17	38.46	139	2e-32	40	618	1040	370	3342	1137	2044
N/A	NRPS	JAASFE010006224.1:308620-316752	XP_007929313.1	25.73	40.43	133	4e-31	29	360	653	679	2502	12	584
N/A	NRPS	JAASFE010006224.1:308620-316752	XP_007932027.1	28.64	47.05	133	9e-31	14	280	440	3781	5070	2737	3152
N/A	NRPS	JAASFE010006224.1:308620-316752	XP_007925658.1	26.84	45.08	125	1e-28	16	302	488	3700	5121	276	722
N/A	NRPS	JAASFE010006224.1:308620-316752	XP_007929480.1	25.74	43.42	124	3e-28	18	323	509	6400	7842	5454	5935
N/A	NRPS	JAASFE010006224.1:308620-316752	XP_007932027.1	28.5	45.84	124	6e-28	16	263	421	3775	4983	47	447
N/A	NRPS	JAASFE010006224.1:308620-316752	XP_007922073.1	26.54	42.98	122	2e-27	23	362	584	6373	8043	506	1049
N/A	NRPS	JAASFE010006224.1:308620-316752	XP_007932474.1	23.04	38.89	122	8e-28	22	469	738	199	2196	22	732
N/A	NRPS	JAASFE010006224.1:308620-316752	XP_007929480.1	25.44	43.39	117	4e-26	18	332	507	6400	7839	3251	3738
N/A	NRPS	JAASFE010006224.1:308620-316752	XP_007922073.1	27.24	43.14	117	8e-26	17	316	503	6400	7842	3175	3649
N/A	NRPS	JAASFE010006224.1:308620-316752	XP_007932027.1	25.81	40.41	117	7e-26	23	347	589	3481	5142	1010	1543
N/A	NRPS	JAASFE010006224.1:308620-316752	XP_007924863.1	25.95	40.04	112	7e-25	16	220	447	808	2142	116	453
N/A	NRPS	JAASFE010006224.1:308620-316752	XP_007931809.1	27.07	41.74	108	2e-23	20	283	484	3778	5094	63	521
N/A	NRPS	JAASFE010006224.1:308620-316752	XP_007929480.1	25.99	42.56	107	4e-23	22	335	531	6400	7872	591	1103
N/A	NRPS	JAASFE010006224.1:308620-316752	XP_007932027.1	22.91	36.84	106	1e-22	33	558	969	361	3141	79	900
N/A	NRPS	JAASFE010006224.1:308620-316752	XP_007931809.1	25.26	39.46	105	2e-22	22	389	669	205	2091	34	631
N/A	NRPS	JAASFE010006224.1:308620-316752	XP_007932027.1	25	43.22	103	1e-21	18	339	516	6382	7842	1538	2034
N/A	NRPS	JAASFE010006224.1:308620-316752	XP_007922073.1	24.35	43.31	99.4	2e-20	20	321	501	6400	7839	1605	2068
N/A	NRPS	JAASFE010006224.1:308620-316752	XP_007929480.1	25.78	41.28	99	2e-20	18	321	516	6328	7749	4323	4818
N/A	NRPS	JAASFE010006224.1:308620-316752	XP_007922488.1	23.17	39.3	98.6	2e-20	28	433	738	187	2253	4	656
N/A	NRPS	JAASFE010006224.1:308620-316752	XP_007932474.1	24.1	41.56	97.1	6e-20	19	320	527	3700	5067	24	541
N/A	NRPS	JAASFE010006224.1:308620-316752	XP_007925658.1	25.69	40.76	93.2	1e-18	17	273	471	6382	7749	710	1118
N/A	NRPS	JAASFE010006224.1:308620-316752	XP_007922073.1	25.86	43.02	92.8	2e-18	13	294	437	3694	4968	1124	1542
N/A	NRPS	JAASFE010006224.1:308620-316752	XP_007932027.1	23.93	40.1	90.5	8e-18	22	400	606	6352	8091	3164	3734
N/A	NRPS	JAASFE010006224.1:308620-316752	XP_007925658.1	23.41	41.87	88.2	3e-17	16	326	504	6412	7839	1734	2205
N/A	NRPS	JAASFE010006224.1:308620-316752	XP_007926309.1	26.9	45.52	86.7	7e-18	11	184	290	4147	4971	40	316
N/A	NRPS	JAASFE010006224.1:308620-316752	XP_007928935.1	28.76	40.2	76.3	2e-14	13	168	306	655	1527	45	315
N/A	NRPS	JAASFE010006224.1:308620-316752	XP_007922073.1	26.56	42.19	74.7	4e-13	12	207	320	6913	7839	2266	2568
N/A	NRPS	JAASFE010006224.1:308620-316752	XP_007932027.1	23.78	39.23	74.3	6e-13	14	311	492	6382	7776	477	931
N/A	NRPS	JAASFE010006224.1:308620-316752	XP_007930181.1	22.76	42.86	70.9	7e-12	15	274	413	358	1527	3046	3436
N/A	NRPS	JAASFE010006224.1:308620-316752	XP_007932027.1	23.08	41.26	68.2	4e-11	15	284	429	6616	7851	3808	4207
N/A	NRPS	JAASFE010006224.1:308620-316752	XP_007924863.1	22.11	39.35	67.8	5e-11	18	291	493	6391	7809	330	749
N/A	NRPS	JAASFE010006224.1:308620-316752	XP_007929480.1	30.3	55.3	65.1	4e-10	3	85	132	6400	6777	6555	6685
N/A	NRPS	JAASFE010006224.1:308620-316752	XP_007929480.1	23.71	41.64	64.3	6e-10	11	215	329	6913	7839	2332	2644
N/A	NRPS	JAASFE010006224.1:308620-316752	XP_007930278.1	22.88	38.78	57.4	5e-08	19	286	459	3778	5031	52	483
N/A	NRPS	JAASFE010006224.1:308620-316752	XP_007924329.1	21.94	37.93	57	7e-08	10	183	319	661	1521	208	492
N/A	NRPS	JAASFE010006224.1:308620-316752	XP_007926507.1	25.2	39.02	56.6	9e-08	15	209	369	499	1518	118	448
N/A	NRPS	JAASFE010006224.1:308620-316752	XP_007931035.1	23.73	37.97	56.2	1e-07	11	197	316	4099	5019	163	443
N/A	NRPS	JAASFE010006224.1:308620-316752	XP_007924265.1	24.03	39.61	55.8	1e-07	9	215	308	4150	5049	183	479
N/A	NRPS	JAASFE010006224.1:308620-316752	XP_007927997.1	24.48	40	53.5	7e-07	13	215	335	4117	5061	175	491
N/A	NRPS	JAASFE010006224.1:308620-316752	XP_007930545.1	21.6	41.12	50.8	4e-06	15	220	338	658	1593	184	502
N/A	NRPS	JAASFE010006224.1:308620-316752	XP_007930181.1	24.35	43.01	50.1	1e-05	5	119	193	6412	6969	3484	3656
N/A	NRPS	JAASFE010006224.1:308620-316752	XP_007925498.1	25.49	35.92	50.1	9e-06	22	213	412	3985	5091	220	580
N/A	NRPS	JAASFE010006224.1:308620-316752	XP_007925047.1	25.16	35.71	50.1	1e-05	13	171	322	4171	5040	187	470
N/A	NRPS	JAASFE010006224.1:308620-316752	XP_007929480.1	21.69	45.78	49.7	2e-05	4	114	166	6400	6852	1692	1856
N/A	NRPS	JAASFE010006224.1:308620-316752	XP_007932027.1	24.11	40.18	48.5	4e-05	19	254	448	6589	7839	4368	4760
N/A	NRPS	JAASFE010006224.1:308620-316752	XP_007922593.1	25.51	37.25	47	7e-05	7	155	247	655	1323	203	444
N/A	NRPS	JAASFE010006224.1:308620-316752	XP_007922593.1	23.81	39.05	47	9e-05	11	191	315	4156	5019	203	495
N/A	NRPS	JAASFE010006224.1:308620-316752	XP_007924863.1	29.86	44.44	46.2	0.0002	5	86	144	4702	5091	209	351
N/A	NRPS	JAASFE010006224.1:308620-316752	XP_007932027.1	22.94	38.75	45.8	0.0003	17	293	449	6475	7734	2127	2551
N/A	NRPS	JAASFE010006224.1:308620-316752	XP_007929101.1	24.27	40.13	45.4	0.0002	15	184	309	4003	4869	144	422
N/A	NRPS	JAASFE010006224.1:308620-316752	XP_007932474.1	26.45	46.28	44.7	0.0004	3	73	121	6376	6708	587	701
N/A	NRPS	JAASFE010006224.1:308620-316752	XP_007925261.1	22.65	34.84	44.7	0.0004	10	179	287	661	1491	164	417
N/A	NRPS	JAASFE010006224.1:308620-316752	XP_007931989.1	24.19	40.43	44.7	0.0004	14	170	277	655	1413	188	448
N/A	NRPS	JAASFE010006224.1:308620-316752	XP_007925751.1	36.21	60.34	43.5	0.001	0	37	58	6607	6780	790	847
N/A	NRPS	JAASFE010006224.1:308620-316752	XP_007930181.1	30.61	46.94	42.4	0.003	1	65	98	7552	7845	2771	2865
N/A	NRPS	JAASFE010006224.1:308620-316752	XP_007928484.1	23.66	38.17	42.4	0.002	12	209	317	4147	5055	160	457
N/A	NRPS	JAASFE010006224.1:308620-316752	XP_007929101.1	18.89	39.09	42	0.003	8	198	307	658	1521	184	458
N/A	NRPS	JAASFE010006224.1:308620-316752	XP_007929312.1	29.07	43.02	41.6	0.004	7	112	172	181	687	477	641
N/A	NRPS	JAASFE010006224.1:308620-316752	XP_007929855.1	47.37	65.79	41.6	0.004	0	20	38	4144	4257	271	308
N/A	NRPS	JAASFE010006224.1:308620-316752	XP_007930545.1	22.22	41.67	41.2	0.005	9	124	216	3676	4233	7	208
N/A	NRPS	JAASFE010006224.1:308620-316752	XP_007922408.1	26.81	38.17	41.2	0.004	17	166	317	661	1524	231	510
N/A	NRPS	JAASFE010006224.1:308620-316752	XP_007924856.1	22.03	37.41	41.2	0.005	7	208	286	4177	5019	188	463
N/A	NRPS	JAASFE010006224.1:308620-316752	XP_007929312.1	38.46	57.69	40.8	0.006	1	31	52	6334	6486	240	291
N/A	NRPS	JAASFE010006224.1:308620-316752	XP_007930278.1	20.89	36.08	40.8	0.006	13	171	316	661	1509	194	463
N/A	NRPS	JAASFE010006224.1:308620-316752	XP_007928273.1	28.74	41.32	40.8	0.006	6	96	167	4591	5070	325	475
N/A	NRPS	JAASFE010006224.1:308620-316752	XP_007925658.1	24.03	38.37	39.7	0.019	10	149	258	2386	3141	880	1096
N/A	NRPS	JAASFE010006224.1:308620-316752	XP_007931035.1	22.22	37.2	39.7	0.014	4	134	207	670	1266	186	373
N/A	NRPS	JAASFE010006224.1:308620-316752	XP_007925751.1	23.4	53.19	39.7	0.015	1	71	94	1930	2208	763	856
N/A	NRPS	JAASFE010006224.1:308620-316752	XP_007927402.1	20.55	40.75	39.7	0.014	11	173	292	655	1509	173	412
N/A	NRPS	JAASFE010006224.1:308620-316752	XP_007922488.1	29.91	45.79	38.9	0.027	3	68	107	6412	6723	501	603
N/A	NRPS	JAASFE010006224.1:308620-316752	XP_007931989.1	35.59	52.54	38.5	0.03	1	32	59	4093	4251	161	219
N/A	NRPS	JAASFE010006224.1:308620-316752	XP_007932027.1	23.97	44.19	38.1	0.056	12	170	267	1987	2742	3797	4045
N/A	NRPS	JAASFE010006224.1:308620-316752	XP_007931809.1	29.25	43.4	37	0.12	3	66	106	6409	6699	530	635
N/A	NRPS	JAASFE010006224.1:308620-316752	XP_007925261.1	19.74	35.96	37	0.097	3	173	228	4123	4794	151	372
N/A	NRPS	JAASFE010006224.1:308620-316752	XP_007932027.1	20.2	39.9	36.6	0.17	16	273	401	1957	3111	2160	2529
N/A	NRPS	JAASFE010006224.1:308620-316752	XP_007927997.1	25.16	37.11	36.2	0.16	4	93	159	1378	1854	418	550
N/A	NRPS	JAASFE010006224.1:308620-316752	XP_007928566.1	26.09	40.87	35.8	0.21	3	72	115	667	999	210	315
N/A	NRPS	JAASFE010006224.1:308620-316752	XP_007932027.1	30.93	52.58	35.4	0.33	4	55	97	1879	2139	4313	4407
N/A	NRPS	JAASFE010006224.1:308620-316752	XP_007928005.1	26.09	42.61	35	0.35	4	70	115	664	975	253	363
N/A	NRPS	JAASFE010006224.1:308620-316752	XP_007919680.1	23.45	36.81	34.3	0.64	14	192	307	4168	5034	196	477
N/A	NRPS	JAASFE010006224.1:308620-316752	XP_007921247.1	23.33	41.67	33.9	0.88	3	74	120	1327	1686	460	561
N/A	NRPS	JAASFE010006224.1:308620-316752	XP_007931169.1	26.42	42.45	33.1	1.1	3	63	106	4630	4944	125	216
N/A	NRPS	JAASFE010006224.1:308620-316752	XP_007922787.1	44.19	51.16	33.1	1.3	1	23	43	3394	3522	272	313
N/A	NRPS	JAASFE010006224.1:308620-316752	XP_007924382.1	31.15	49.18	32.7	1.7	3	36	61	4216	4395	209	264
N/A	NRPS	JAASFE010006224.1:308620-316752	XP_007929150.1	26.14	43.18	32.7	1.7	3	48	88	1372	1635	414	484
N/A	NRPS	JAASFE010006224.1:308620-316752	XP_007924329.1	41.67	79.17	32.3	2.8	0	14	24	4162	4233	208	231
N/A	NRPS	JAASFE010006224.1:308620-316752	XP_007931864.1	24.78	36.73	32.3	2.4	8	133	226	4168	4785	210	418
N/A	NRPS	JAASFE010006224.1:308620-316752	XP_007924293.1	21.45	36.6	32.3	2.6	17	246	429	667	1878	232	594
N/A	NRPS	JAASFE010006224.1:308620-316752	XP_007922470.1	23.12	40.7	32.3	2.7	8	131	199	3868	4419	158	349
N/A	NRPS	JAASFE010006224.1:308620-316752	XP_007924265.1	22.73	38.64	32	3.4	8	145	220	655	1263	185	396
N/A	NRPS	JAASFE010006224.1:308620-316752	XP_007928461.1	32.84	55.22	32	1.2	1	41	67	6548	6360	25	91
N/A	NRPS	JAASFE010006224.1:308620-316752	XP_007930899.1	32.73	54.55	31.6	4.2	1	34	55	1744	1899	465	519
N/A	NRPS	JAASFE010006224.1:308620-316752	XP_007920705.1	32	44	31.6	4.5	0	34	50	1416	1267	413	462
N/A	NRPS	JAASFE010006224.1:308620-316752	XP_007929855.1	55	80	31.2	6.1	0	9	20	667	726	279	298
N/A	NRPS	JAASFE010006224.1:308620-316752	XP_007928005.1	66.67	94.44	31.2	5	0	6	18	4165	4218	253	270
N/A	NRPS	JAASFE010006224.1:308620-316752	XP_007926507.1	33.33	44.44	30.8	8.1	4	48	90	4150	4410	163	243
N/A	NRPS	JAASFE010006224.1:308620-316752	XP_007920134.1	48.39	64.52	30.8	7.1	1	13	31	4129	4212	261	291
N/A	Short-chain dehydrogenase	JAASFE010006224.1:306800-307780	XP_007931282.1	79.03	87.23	507	0	1	67	329	1	981	1	329
N/A	Short-chain dehydrogenase	JAASFE010006224.1:306800-307780	XP_007929680.1	37.05	55.72	170	1e-49	8	196	332	1	981	4	327
N/A	Short-chain dehydrogenase	JAASFE010006224.1:306800-307780	XP_007925918.1	31.32	50.18	106	2e-26	9	175	281	73	888	44	315
N/A	Short-chain dehydrogenase	JAASFE010006224.1:306800-307780	XP_007919847.1	31.74	52.17	101	1e-24	8	130	230	52	717	13	223
N/A	Short-chain dehydrogenase	JAASFE010006224.1:306800-307780	XP_007925117.1	32.58	53.79	89.4	1e-20	10	152	264	52	807	10	259
N/A	Short-chain dehydrogenase	JAASFE010006224.1:306800-307780	XP_007929344.1	30.26	48.71	89	2e-20	12	164	271	79	864	41	295
N/A	Short-chain dehydrogenase	JAASFE010006224.1:306800-307780	XP_007927428.1	28.26	48.14	87.4	6e-20	13	198	322	52	972	9	312
N/A	Short-chain dehydrogenase	JAASFE010006224.1:306800-307780	XP_007920288.1	31.16	45.89	79	9e-17	9	168	292	46	870	30	305
N/A	Short-chain dehydrogenase	JAASFE010006224.1:306800-307780	XP_007919710.1	34.74	56.84	53.9	1e-08	2	57	95	76	354	10	101
N/A	Short-chain dehydrogenase	JAASFE010006224.1:306800-307780	XP_007927944.1	26.96	43.34	51.2	1e-07	11	167	293	61	852	2	276
N/A	Short-chain dehydrogenase	JAASFE010006224.1:306800-307780	XP_007922628.1	27.27	44.98	49.3	6e-07	10	115	209	181	732	59	255
N/A	Short-chain dehydrogenase	JAASFE010006224.1:306800-307780	XP_007923692.1	31.86	47.79	48.1	1e-06	3	67	113	79	414	4	107
N/A	Short-chain dehydrogenase	JAASFE010006224.1:306800-307780	XP_007919895.1	35	50	45.4	1e-05	4	55	100	67	354	24	117
N/A	Short-chain dehydrogenase	JAASFE010006224.1:306800-307780	XP_007929128.1	25	56.25	44.7	2e-05	3	75	112	82	411	6	110
N/A	Short-chain dehydrogenase	JAASFE010006224.1:306800-307780	XP_007931975.1	32.99	52.58	43.9	3e-05	3	60	97	76	351	14	110
N/A	Short-chain dehydrogenase	JAASFE010006224.1:306800-307780	XP_007922526.1	29.63	46.3	42.7	7e-05	2	71	108	64	384	8	111
N/A	Short-chain dehydrogenase	JAASFE010006224.1:306800-307780	XP_007929584.1	24.78	39.38	42.4	6e-05	6	123	226	73	717	7	196
N/A	Short-chain dehydrogenase	JAASFE010006224.1:306800-307780	XP_007924848.1	30.85	51.06	42.4	0.0001	3	59	94	73	351	19	107
N/A	Short-chain dehydrogenase	JAASFE010006224.1:306800-307780	XP_007922442.1	35.85	52.83	40.4	0.0003	6	52	106	61	357	1	97
N/A	Short-chain dehydrogenase	JAASFE010006224.1:306800-307780	XP_007924347.1	26.05	45.38	40.4	0.0006	3	57	119	88	354	18	135
N/A	Short-chain dehydrogenase	JAASFE010006224.1:306800-307780	XP_007922978.1	29.36	47.71	40	0.0005	2	69	109	40	363	2	103
N/A	Short-chain dehydrogenase	JAASFE010006224.1:306800-307780	XP_007924888.1	27.08	50	40	0.0005	1	64	96	76	363	8	97
N/A	Short-chain dehydrogenase	JAASFE010006224.1:306800-307780	XP_007924264.1	26.53	50	39.7	0.0006	2	64	98	79	354	10	105
N/A	Short-chain dehydrogenase	JAASFE010006224.1:306800-307780	XP_007919853.1	29.17	48.96	39.7	0.0006	3	56	96	76	354	12	98
N/A	Short-chain dehydrogenase	JAASFE010006224.1:306800-307780	XP_007925152.1	28.12	50	38.9	0.001	3	63	96	70	354	9	99
N/A	Short-chain dehydrogenase	JAASFE010006224.1:306800-307780	XP_007920202.1	25	44.23	38.5	0.002	2	65	104	64	363	21	115
N/A	Short-chain dehydrogenase	JAASFE010006224.1:306800-307780	XP_007930626.1	25.21	44.54	38.1	0.002	3	82	119	76	417	11	127
N/A	Short-chain dehydrogenase	JAASFE010006224.1:306800-307780	XP_007924281.1	25.49	53.92	37	0.007	4	63	102	76	357	9	105
N/A	Short-chain dehydrogenase	JAASFE010006224.1:306800-307780	XP_007929773.1	27.37	51.58	37	0.008	3	59	95	73	357	314	398
N/A	Short-chain dehydrogenase	JAASFE010006224.1:306800-307780	XP_007929831.1	25.74	46.53	36.6	0.007	2	66	101	88	390	5	96
N/A	Short-chain dehydrogenase	JAASFE010006224.1:306800-307780	XP_007922702.1	25.26	48.42	36.2	0.009	2	61	95	73	357	2	86
N/A	Short-chain dehydrogenase	JAASFE010006224.1:306800-307780	XP_007919794.1	25.74	46.53	36.2	0.01	1	73	101	67	363	34	134
N/A	Short-chain dehydrogenase	JAASFE010006224.1:306800-307780	XP_007924267.1	30.21	48.96	35.8	0.01	4	57	96	85	357	4	94
N/A	Short-chain dehydrogenase	JAASFE010006224.1:306800-307780	XP_007925196.1	23.3	46.6	35.8	0.011	2	60	103	73	360	13	103
N/A	Short-chain dehydrogenase	JAASFE010006224.1:306800-307780	XP_007920860.1	28.7	43.52	35.8	0.011	2	71	108	31	354	9	110
N/A	Short-chain dehydrogenase	JAASFE010006224.1:306800-307780	XP_007926071.1	29.52	44.76	35.4	0.014	4	57	105	73	366	126	220
N/A	Short-chain dehydrogenase	JAASFE010006224.1:306800-307780	XP_007932012.1	26.32	48.42	35.4	0.015	1	65	95	79	363	3	92
N/A	Short-chain dehydrogenase	JAASFE010006224.1:306800-307780	XP_007925788.1	28.12	48.96	34.7	0.029	2	63	96	73	354	5	96
N/A	Short-chain dehydrogenase	JAASFE010006224.1:306800-307780	XP_007919685.1	32.69	44.23	34.7	0.031	4	50	104	67	357	6	96
N/A	Short-chain dehydrogenase	JAASFE010006224.1:306800-307780	XP_007923638.1	29.33	49.33	34.7	0.032	1	48	75	130	354	35	104
N/A	Short-chain dehydrogenase	JAASFE010006224.1:306800-307780	XP_007924281.1	24.6	46.03	34.3	0.054	4	82	126	28	399	304	418
N/A	Short-chain dehydrogenase	JAASFE010006224.1:306800-307780	XP_007924703.1	27.84	45.36	33.5	0.057	3	58	97	73	354	11	98
N/A	Short-chain dehydrogenase	JAASFE010006224.1:306800-307780	XP_007927957.1	25.53	48.94	33.5	0.062	1	66	94	73	354	32	121
N/A	Short-chain dehydrogenase	JAASFE010006224.1:306800-307780	XP_007922359.1	26.64	41.12	33.5	0.064	11	119	214	88	699	51	236
N/A	Short-chain dehydrogenase	JAASFE010006224.1:306800-307780	XP_007929712.1	21.48	44.44	33.5	0.076	5	94	135	25	417	41	167
N/A	Short-chain dehydrogenase	JAASFE010006224.1:306800-307780	XP_007927119.1	26.32	48.42	33.5	0.082	3	65	95	73	354	44	134
N/A	Short-chain dehydrogenase	JAASFE010006224.1:306800-307780	XP_007930646.1	28.16	44.66	33.1	0.11	3	66	103	64	360	43	141
N/A	Short-chain dehydrogenase	JAASFE010006224.1:306800-307780	XP_007929773.1	26	47	32.7	0.18	3	63	100	76	357	10	104
N/A	Short-chain dehydrogenase	JAASFE010006224.1:306800-307780	XP_007924791.1	22.03	45.76	32.7	0.11	3	79	118	64	387	9	123
N/A	Short-chain dehydrogenase	JAASFE010006224.1:306800-307780	XP_007928046.1	22.58	49.46	32.7	0.12	1	69	93	82	351	5	97
N/A	Short-chain dehydrogenase	JAASFE010006224.1:306800-307780	XP_007925174.1	20.21	51.06	32.7	0.13	2	73	94	73	351	12	104
N/A	Short-chain dehydrogenase	JAASFE010006224.1:306800-307780	XP_007923860.1	21.65	46.39	32.3	0.15	1	70	97	79	351	8	104
N/A	Short-chain dehydrogenase	JAASFE010006224.1:306800-307780	XP_007930970.1	28.57	50.42	32.3	0.16	5	77	119	76	414	3	119
N/A	Short-chain dehydrogenase	JAASFE010006224.1:306800-307780	XP_007921837.1	26.67	47.62	32.3	0.18	4	72	105	49	354	74	176
N/A	Short-chain dehydrogenase	JAASFE010006224.1:306800-307780	XP_007928590.1	23.66	47.31	32.3	0.19	1	68	93	76	354	26	115
N/A	Short-chain dehydrogenase	JAASFE010006224.1:306800-307780	XP_007929709.1	27.27	49.49	32	0.21	3	69	99	67	357	37	134
N/A	Short-chain dehydrogenase	JAASFE010006224.1:306800-307780	XP_007928753.1	23.66	48.39	31.6	0.25	2	63	93	88	351	10	99
N/A	Short-chain dehydrogenase	JAASFE010006224.1:306800-307780	XP_007932056.1	30.48	46.67	31.6	0.26	5	53	105	88	375	10	103
N/A	Short-chain dehydrogenase	JAASFE010006224.1:306800-307780	XP_007920249.1	26.53	47.96	31.6	0.27	3	59	98	76	354	101	190
N/A	Short-chain dehydrogenase	JAASFE010006224.1:306800-307780	XP_007921510.1	23.42	45.95	31.6	0.31	6	64	111	82	354	1	110
N/A	Short-chain dehydrogenase	JAASFE010006224.1:306800-307780	XP_007930759.1	25	42.59	31.2	0.36	3	64	108	64	360	8	107
N/A	Short-chain dehydrogenase	JAASFE010006224.1:306800-307780	XP_007924197.1	25	48	31.2	0.38	4	64	100	76	363	14	106
N/A	Short-chain dehydrogenase	JAASFE010006224.1:306800-307780	XP_007932003.1	19.57	37.83	31.2	0.4	5	151	230	79	744	11	214
N/A	Short-chain dehydrogenase	JAASFE010006224.1:306800-307780	XP_007923051.1	27.96	46.24	30.8	0.52	2	63	93	76	351	20	109
N/A	Short-chain dehydrogenase	JAASFE010006224.1:306800-307780	XP_007924223.1	23.62	43.31	30.8	0.52	5	76	127	76	414	26	145
N/A	Short-chain dehydrogenase	JAASFE010006224.1:306800-307780	XP_007921481.1	26.6	50	30.4	0.63	3	63	94	73	351	13	101
N/A	Short-chain dehydrogenase	JAASFE010006224.1:306800-307780	XP_007922488.1	27.55	50	30.4	0.89	3	58	98	76	357	1054	1142
N/A	Short-chain dehydrogenase	JAASFE010006224.1:306800-307780	XP_007927021.1	24	44	30	0.88	2	62	100	55	354	9	94
N/A	Short-chain dehydrogenase	JAASFE010006224.1:306800-307780	XP_007931484.1	23.36	43.93	29.6	1	3	73	107	40	357	5	103
N/A	Short-chain dehydrogenase	JAASFE010006224.1:306800-307780	XP_007925696.1	30.19	44.34	29.6	1.2	5	60	106	76	363	1	102
N/A	Short-chain dehydrogenase	JAASFE010006224.1:306800-307780	XP_007930223.1	26.92	48.72	29.3	1.4	2	39	78	79	258	4	81
N/A	Short-chain dehydrogenase	JAASFE010006224.1:306800-307780	XP_007921839.1	25.51	46.94	29.3	1.5	4	63	98	76	357	16	107
N/A	Short-chain dehydrogenase	JAASFE010006224.1:306800-307780	XP_007932012.1	28.26	54.35	28.9	1.9	1	21	46	592	729	157	190
N/A	Short-chain dehydrogenase	JAASFE010006224.1:306800-307780	XP_007921601.1	26.36	36.36	28.5	2.5	3	65	110	532	849	3	100
N/A	Short-chain dehydrogenase	JAASFE010006224.1:306800-307780	XP_007920608.1	25.22	45.22	28.5	2.6	3	74	115	76	414	7	111
N/A	Short-chain dehydrogenase	JAASFE010006224.1:306800-307780	XP_007925211.1	20.83	46.88	28.5	3.1	1	71	96	79	351	111	206
N/A	Short-chain dehydrogenase	JAASFE010006224.1:306800-307780	XP_007923060.1	37.5	59.38	28.1	3.3	0	20	32	73	168	19	50
N/A	Short-chain dehydrogenase	JAASFE010006224.1:306800-307780	XP_007924235.1	32.5	60	28.1	3.8	0	27	40	241	360	43	82
N/A	Short-chain dehydrogenase	JAASFE010006224.1:306800-307780	XP_007926742.1	29.55	45.45	27.7	5	0	31	44	841	972	224	267
N/A	Short-chain dehydrogenase	JAASFE010006224.1:306800-307780	XP_007922166.1	22.94	45.87	27.3	5	4	70	109	61	375	1	99
N/A	Short-chain dehydrogenase	JAASFE010006224.1:306800-307780	XP_007924495.1	30.77	49.45	27.3	6	3	52	91	91	354	1	83
N/A	Short-chain dehydrogenase	JAASFE010006224.1:306800-307780	XP_007919894.1	28.16	45.63	26.9	9.8	3	63	103	76	369	26	122
N/A	PKS	JAASFE010006224.1:282517-292229	XP_007931278.1	78.42	87.9	1412	0	1	183	876	5990	3381	639	1514
N/A	PKS	JAASFE010006224.1:282517-292229	XP_007931278.1	72.7	78.96	833	0	2	123	575	2906	1182	1632	2172
N/A	PKS	JAASFE010006224.1:282517-292229	XP_007931278.1	88.74	94.1	663	0	0	42	373	1119	1	2172	2544
N/A	PKS	JAASFE010006224.1:282517-292229	XP_007931278.1	78.18	85.91	349	2e-96	1	47	220	6699	6043	421	640
N/A	PKS	JAASFE010006224.1:282517-292229	XP_007931278.1	90.97	97.92	258	4e-130	0	13	144	9202	8771	276	419
N/A	PKS	JAASFE010006224.1:282517-292229	XP_007929903.1	27.33	44.32	240	3e-104	25	552	889	5990	3384	615	1429
N/A	PKS	JAASFE010006224.1:282517-292229	XP_007931278.1	80.42	83.92	227	4e-130	1	9	143	9713	9285	152	275
N/A	PKS	JAASFE010006224.1:282517-292229	XP_007930394.1	27.62	44.32	216	8e-88	33	564	916	5990	3381	629	1491
N/A	PKS	JAASFE010006224.1:282517-292229	XP_007931278.1	86.07	89.34	214	2e-55	0	17	122	3340	2975	1512	1633
N/A	PKS	JAASFE010006224.1:282517-292229	XP_007922357.1	34.05	48.53	172	6e-69	10	193	373	5990	4941	668	1010
N/A	PKS	JAASFE010006224.1:282517-292229	XP_007930181.1	25.29	43.54	168	2e-54	36	566	937	5990	3381	658	1527
N/A	PKS	JAASFE010006224.1:282517-292229	XP_007922357.1	30.79	50	130	8e-30	12	209	354	1110	73	1877	2202
N/A	PKS	JAASFE010006224.1:282517-292229	XP_007929903.1	27.15	47.09	128	2e-29	6	241	361	1113	64	2093	2442
N/A	PKS	JAASFE010006224.1:282517-292229	XP_007922357.1	44.83	62.07	122	2e-56	1	78	145	9208	8774	282	424
N/A	PKS	JAASFE010006224.1:282517-292229	XP_007930181.1	47.52	61.7	122	6e-45	1	55	141	9713	9291	149	270
N/A	PKS	JAASFE010006224.1:282517-292229	XP_007922357.1	41.84	60.99	118	2e-56	1	63	141	9713	9291	160	281
N/A	PKS	JAASFE010006224.1:282517-292229	XP_007929903.1	47.22	63.19	112	1e-50	1	74	144	9202	8771	263	404
N/A	PKS	JAASFE010006224.1:282517-292229	XP_007922357.1	34.54	48.59	109	6e-69	8	127	249	6699	6043	427	669
N/A	PKS	JAASFE010006224.1:282517-292229	XP_007929903.1	40.85	55.63	108	1e-50	1	65	142	9713	9288	139	261
N/A	PKS	JAASFE010006224.1:282517-292229	XP_007929903.1	35.81	49.34	107	3e-104	6	119	229	6699	6043	406	616
N/A	PKS	JAASFE010006224.1:282517-292229	XP_007928748.1	41.55	56.34	104	1e-38	2	58	142	9686	9261	144	260
N/A	PKS	JAASFE010006224.1:282517-292229	XP_007930394.1	40.85	53.52	99	3e-34	1	65	142	9713	9288	149	271
N/A	PKS	JAASFE010006224.1:282517-292229	XP_007930181.1	31.68	46.86	97.1	9e-20	11	169	303	6699	5869	428	718
N/A	PKS	JAASFE010006224.1:282517-292229	XP_007930394.1	24.74	46.88	94.7	5e-19	13	238	384	1113	4	2100	2446
N/A	PKS	JAASFE010006224.1:282517-292229	XP_007931490.1	39.85	51.88	92.8	6e-35	1	61	133	9686	9288	523	636
N/A	PKS	JAASFE010006224.1:282517-292229	XP_007922905.1	49.38	64.2	89.7	2e-33	0	41	81	3340	3098	497	577
N/A	PKS	JAASFE010006224.1:282517-292229	XP_007929626.1	39.29	51.43	84	9e-33	4	53	140	9686	9288	540	654
N/A	PKS	JAASFE010006224.1:282517-292229	XP_007930394.1	33.33	46.41	81.6	8e-88	7	128	237	6699	6043	406	630
N/A	PKS	JAASFE010006224.1:282517-292229	XP_007930181.1	36.94	52.23	79.7	6e-45	3	87	157	9208	8771	271	426
N/A	PKS	JAASFE010006224.1:282517-292229	XP_007922905.1	23.17	43.11	77.8	5e-14	8	217	341	1113	91	947	1242
N/A	PKS	JAASFE010006224.1:282517-292229	XP_007929626.1	37.24	54.48	77.4	9e-33	5	83	145	9184	8771	662	805
N/A	PKS	JAASFE010006224.1:282517-292229	XP_007928748.1	42.99	64.49	75.9	1e-38	1	60	107	9193	8876	262	368
N/A	PKS	JAASFE010006224.1:282517-292229	XP_007931490.1	34.72	54.86	75.9	6e-35	3	88	144	9184	8771	644	787
N/A	PKS	JAASFE010006224.1:282517-292229	XP_007930181.1	34.81	51.11	74.7	6e-13	2	76	135	1113	718	2162	2287
N/A	PKS	JAASFE010006224.1:282517-292229	XP_007922905.1	40.3	58.96	73.6	2e-33	5	73	134	3770	3381	369	499
N/A	PKS	JAASFE010006224.1:282517-292229	XP_007929903.1	33.04	49.57	73.2	3e-104	1	76	115	3340	2996	1428	1541
N/A	PKS	JAASFE010006224.1:282517-292229	XP_007930394.1	43.9	57.32	69.3	8e-88	1	43	82	3340	3104	1489	1570
N/A	PKS	JAASFE010006224.1:282517-292229	XP_007930394.1	32.67	50	67.4	3e-34	3	79	150	9205	8771	272	404
N/A	PKS	JAASFE010006224.1:282517-292229	XP_007930181.1	33.05	55.93	65.1	2e-54	2	73	118	3340	3005	1525	1642
N/A	PKS	JAASFE010006224.1:282517-292229	XP_007929626.1	28.03	43.1	61.2	1e-19	9	137	239	5993	5304	1011	1223
N/A	PKS	JAASFE010006224.1:282517-292229	XP_007929626.1	29.68	38.71	55.8	1e-19	3	99	155	6477	6031	867	1017
N/A	PKS	JAASFE010006224.1:282517-292229	XP_007931490.1	26.8	43.14	53.1	3e-12	4	99	153	6474	6031	851	995
N/A	PKS	JAASFE010006224.1:282517-292229	XP_007930181.1	28.36	45.52	49.3	2e-05	4	85	134	462	73	2318	2444
N/A	PKS	JAASFE010006224.1:282517-292229	XP_007930394.1	29.29	45.71	47.8	8e-05	7	82	140	2831	2421	1652	1777
N/A	PKS	JAASFE010006224.1:282517-292229	XP_007932418.1	34.44	47.78	45.4	0.0003	2	36	90	9674	9405	173	239
N/A	PKS	JAASFE010006224.1:282517-292229	XP_007928748.1	34.34	49.49	43.1	0.002	2	62	99	5993	5703	613	710
N/A	PKS	JAASFE010006224.1:282517-292229	XP_007922357.1	22.14	37.27	41.6	0.005	6	171	271	2792	2037	1379	1628
N/A	PKS	JAASFE010006224.1:282517-292229	XP_007931490.1	23.67	37.67	38.9	3e-12	12	180	300	5993	5115	989	1246
N/A	PKS	JAASFE010006224.1:282517-292229	XP_007928748.1	27.56	41.67	37	0.15	5	101	156	6477	6022	475	622
N/A	PKS	JAASFE010006224.1:282517-292229	XP_007924594.1	31.88	57.97	36.2	0.15	2	43	69	5819	5622	165	232
N/A	PKS	JAASFE010006224.1:282517-292229	XP_007925018.1	23.23	36.13	36.2	0.17	4	98	155	2183	1749	71	214
N/A	PKS	JAASFE010006224.1:282517-292229	XP_007921829.1	27.27	50.91	32.3	3.3	2	30	55	9643	9479	579	623
N/A	PKS	JAASFE010006224.1:282517-292229	XP_007931996.1	35.14	56.76	31.6	6.1	0	24	37	6345	6235	1686	1722
N/A	PKS	JAASFE010006224.1:282517-292229	XP_007930271.1	38.64	52.27	31.2	6	0	27	44	2119	2250	354	397
N/A	PKS	JAASFE010006224.1:282517-292229	XP_007929677.1	34.69	53.06	30.8	6.6	1	25	49	1090	1215	122	170
N/A	Monooxygenase	JAASFE010006224.1:279952-281861	XP_007931363.1	81.25	87.5	916	0	0	102	544	1	1632	1	544
N/A	Monooxygenase	JAASFE010006224.1:279952-281861	XP_007931876.1	33.03	46.13	208	1e-58	19	311	542	28	1542	19	545
N/A	Monooxygenase	JAASFE010006224.1:279952-281861	XP_007925197.1	27.98	47.62	194	6e-54	12	338	504	52	1542	31	516
N/A	Monooxygenase	JAASFE010006224.1:279952-281861	XP_007927146.1	28.8	48.52	188	1e-51	16	333	507	7	1479	1	495
N/A	Monooxygenase	JAASFE010006224.1:279952-281861	XP_007929581.1	29.65	46.42	171	5e-46	15	307	489	31	1452	4	470
N/A	Monooxygenase	JAASFE010006224.1:279952-281861	XP_007931363.1	55.29	67.06	94.4	2e-20	0	38	85	1656	1910	527	611
N/A	Monooxygenase	JAASFE010006224.1:279952-281861	XP_007920243.1	22.98	38.38	62	4e-10	13	249	383	34	1131	42	395
N/A	Monooxygenase	JAASFE010006224.1:279952-281861	XP_007920633.1	27.44	48.78	61.2	5e-10	5	113	164	31	516	6	165
N/A	Monooxygenase	JAASFE010006224.1:279952-281861	XP_007928901.1	25.91	43.01	56.2	2e-08	6	129	193	28	582	12	198
N/A	Monooxygenase	JAASFE010006224.1:279952-281861	XP_007928589.1	28.57	49.35	52	4e-07	5	99	154	28	480	13	158
N/A	Monooxygenase	JAASFE010006224.1:279952-281861	XP_007924279.1	25	43.75	50.4	1e-06	6	101	160	34	480	22	173
N/A	Monooxygenase	JAASFE010006224.1:279952-281861	XP_007926573.1	23.41	44.88	50.1	2e-06	8	141	205	37	615	66	266
N/A	Monooxygenase	JAASFE010006224.1:279952-281861	XP_007931800.1	24.85	43.03	50.1	2e-06	5	112	165	31	516	21	176
N/A	Monooxygenase	JAASFE010006224.1:279952-281861	XP_007929581.1	53.85	71.79	49.7	2e-06	0	18	39	1656	1772	520	558
N/A	Monooxygenase	JAASFE010006224.1:279952-281861	XP_007928864.1	25	42.27	48.9	3e-06	10	142	220	34	660	42	249
N/A	Monooxygenase	JAASFE010006224.1:279952-281861	XP_007932053.1	24.88	42.25	48.9	3e-06	7	146	213	34	660	41	243
N/A	Monooxygenase	JAASFE010006224.1:279952-281861	XP_007927947.1	24.18	44.44	48.1	6e-06	4	107	153	34	480	65	212
N/A	Monooxygenase	JAASFE010006224.1:279952-281861	XP_007927931.1	26.45	45.81	47.4	1e-05	7	102	155	34	480	58	206
N/A	Monooxygenase	JAASFE010006224.1:279952-281861	XP_007919750.1	24.36	42.31	46.6	2e-05	5	105	156	22	480	5	150
N/A	Monooxygenase	JAASFE010006224.1:279952-281861	XP_007927146.1	42.86	61.9	44.3	9e-05	0	24	42	1656	1781	530	571
N/A	Monooxygenase	JAASFE010006224.1:279952-281861	XP_007923911.1	23.72	45.51	44.3	9e-05	5	109	156	34	486	21	171
N/A	Monooxygenase	JAASFE010006224.1:279952-281861	XP_007926424.1	25.6	45.6	43.5	0.0002	5	86	125	106	477	51	169
N/A	Monooxygenase	JAASFE010006224.1:279952-281861	XP_007920189.1	21.39	37.63	43.1	0.0003	18	251	388	34	1134	68	422
N/A	Monooxygenase	JAASFE010006224.1:279952-281861	XP_007924222.1	22.06	43.63	42	0.0006	8	144	204	22	615	91	285
N/A	Monooxygenase	JAASFE010006224.1:279952-281861	XP_007931990.1	27.12	44.07	41.6	0.0007	10	86	177	31	474	7	169
N/A	Monooxygenase	JAASFE010006224.1:279952-281861	XP_007926244.1	21.05	40.79	38.5	0.006	8	162	228	34	693	9	226
N/A	Monooxygenase	JAASFE010006224.1:279952-281861	XP_007925670.1	28.21	46.15	37.7	0.01	1	54	78	31	264	8	83
N/A	Monooxygenase	JAASFE010006224.1:279952-281861	XP_007931876.1	36.73	53.06	37	1e-58	1	26	49	1656	1787	560	608
N/A	Monooxygenase	JAASFE010006224.1:279952-281861	XP_007925456.1	22.58	45.16	36.6	0.027	2	91	124	34	405	57	175
N/A	Monooxygenase	JAASFE010006224.1:279952-281861	XP_007928692.1	25.53	41.84	36.2	0.027	5	89	141	31	423	85	219
N/A	Monooxygenase	JAASFE010006224.1:279952-281861	XP_007921947.1	46.15	59.62	36.2	0.03	2	25	52	10	165	25	73
N/A	Monooxygenase	JAASFE010006224.1:279952-281861	XP_007925901.1	21.69	42.17	36.2	0.03	5	122	166	34	522	24	184
N/A	Monooxygenase	JAASFE010006224.1:279952-281861	XP_007931965.1	19.74	42.76	35.8	0.036	5	113	152	34	480	13	158
[truncated: 65 more rows]

## Sheet: G
S2 Table. G) P. musae homologs of P. fijiensis sequences encoded by the PKS10-2 gene cluster, identified by blastp analysis.
[truncated: 497 more rows]

[truncated: 7 more sheets: H, I, J, K, L, M, N]
