# Supplementary material for: A polyketide synthase gene cluster required for pathogenicity of Pseudocercospora fijiensis on banana
Source: PLoS One. 2021 Oct 27;16(10):e0258981. doi: 10.1371/journal.pone.0258981 (PMC8550591; doi:10.1371/journal.pone.0258981)
Supplement: S3 Table — For each gene in the putative biosynthetic cluster, the table indicates the description in Fig 10, the accession of the putative P. fijiensis homolog protein in cases where they are each other’s best blast hit, the scaffold wherein the P. fuligena or P. cruenta gene is located, the location along the scaffold, the gene orientation, the protein accession of the sequence if one has been annotated, the Interpro and KOG descriptions, and the conserved domains identified in the Conserved Domain Database (CDD) via blastp or blastx, via the CDD v3.18–55570 PSSMs or NCBI_curated—16212 PSSMs databases. Blastx or blastp analysis was done for each gene or protein sequence using the non-redundant protein sequence database on NCBI, and the top ten hits are indicated with species wherein they are found, description of the sequence, bitscore, E-value, percent sequence identity, and accession. If predicted protein sequences were previously annotated, then reciprocal blastp searches were used to identify homologs of P. fijiensis sequences, conserved domains were identified in the CDD database using blastp, and blastp analysis was used to identify the top ten hits from the non-redundant protein sequence database on NCBI. If predicted protein sequences were not previously annotated, then putative genes were identified from the P. fuligena and P. cruenta genomes using tblastn of P. fijiensis cluster genes as queries, blastx was used to verify that they were reciprocal best hits, blastx was used to identify conserved domains, and blastx was used to identify the top ten hits from the non-redundant protein sequence database on NCBI. A) The putative biosynthetic cluster for P. fuligena; B) The putative biosynthetic cluster for P. cruenta. (XLSX) [file pone.0258981.s004.xlsx]

## Sheet: Table legend
S3 Table. Putative orthologous gene clusters to P. fijiensis PKS10-2, from P. fuligena and P. cruenta. For each gene in the putative biosynthetic cluster, the table indicates the description in Fig 10, the accession of the putative P. fijiensis homolog protein in cases where they are each other's best blast hit, the scaffold wherein the P. fuligena or P. cruenta gene is located, the location alon…

## Sheet: A
S3 Table. A) Pseudocercospora fuligena homolog of P. fijiensis PKS10-2 and proteins encoded by neighboring genes
								Conserved domains identified via Conserved Domain Database		Blast hits
Description in Figure X	Accession of P. fijiensis homolog	Scaffold	Location on scaffold	Gene orientation	Protein accession	InterProScan	KOG	CDD v3.18 - 55570 PSSMs	NCBI_curated - 16212 PSSMs	Species	Description	Max score	E-value	Percent Identity	Accession
Cytochrome p450	XP_007931281.1	JABCIY010000214.1	91825-93641	-	KAF7188117.1	Cytochrome P450, E-class, group I	KOG0157 Cytochrome P450 CYP4/CYP19/CYP26 subfamilies	Cytochrome P450 (E-value 1.40e-47) (Interval 102-515); Cytochrome P450 (E-value 2.82e-35) (Interval 101-540); epsilon-ring hydroxylase (E-value 2.58e-18) (Interval 333-515)	no conserved domains	Pseudocercospora musae	hypothetical protein	1009	0	0.8821	KXT10984.1
										Pseudocercospora eumusae	hypothetical protein	999	0	0.8844	KXS98338.1
										Pseudocercospora fijiensis CIRAD86	uncharacterized protein	912	0	0.8089	XP_007931281.1
										Pseudocercospora musae	hypothetical protein	533	0	0.4833	KXT13349.1
										Zymoseptoria tritici IPO323	putative P450 monooxygenase	525	7e-179	0.4944	XP_003850666.1
										Pseudocercospora fuligena	Cytochrome P450 monooxygenase	525	9e-179	0.4814	KAF7197798.1
										Zymoseptoria tritici ST99CH_3D7	unnamed protein product	525	1e-178	0.4944	SMQ52394.1
										Pseudocercospora eumusae	hypothetical protein	523	3e-178	0.4784	KXT05712.1
										Zymoseptoria tritici ST99CH_1A5	unnamed protein product	522	1e-177	0.4926	SMR55222.1
										Zymoseptoria tritici ST99CH_3D1	unnamed protein product	521	4e-177	0.4907	SMY26033.1
Oxidoreductase/ketopantoate reductase	XP_007931361.1	JABCIY010000214.1	94107-94541	+	no accession	N/A	N/A	Ketopantoate reductase PanE/ApbA (E-value 1.82e-15) (Interval 10-435); Ketopantoate reductase (E-value 1.02e-10) (Interval 7-435); 2-dehydropantoate 2-reductase (E-value 2.52e-10) (Interval 82-435); putative 2-dehydropantoate 2-reductase (E-value 4.15e-08) (Interval 4-381)	no conserved domains	Pseudocercospora eumusae	hypothetical protein	237	8e-75	0.7862	KXS98367.1
										Pseudocercospora musae	hypothetical protein	230	6e-72	0.7586	KXT10978.1
										Pseudocercospora fijiensis CIRAD86	uncharacterized protein	222	1e-69	0.7379	XP_007931361.1
										Scytalidium lignicola	hypothetical protein	122	4e-30	0.3986	RFU35055.1
										Hyaloscypha bicolor E	2-dehydropantoate 2-reductase	120	2e-29	0.4056	XP_024744056.1
										Cercospora zeae-maydis SCOH1-5	hypothetical protein	119	8e-29	0.4051	KAF2214237.1
										Eremomyces bilateralis CBS 781.70	2-dehydropantoate 2-reductase	116	6e-28	0.3935	XP_033531500.1
										Aspergillus hancockii	hypothetical protein	112	7e-27	0.3684	KAF7588197.1
										Aspergillus wentii DTO 134E9	hypothetical protein	112	1e-26	0.4051	OJJ34413.1
										Hyaloscypha variabilis F	2-dehydropantoate 2-reductase-like protein	112	2e-26	0.3846	PMD42599.1
NRPS	XP_007931362.1	JABCIY010000214.1	101398-103230	-	no accession	N/A	N/A	The adenylation (A) domain of siderophore-synthesizing nonribosomal peptide synthetases (NRPS) (E-value 5.97e-179) (Interval 1-1626); amino acid adenylation domain (E-value 3.59e-105) (Interval 307-1551); non-ribosomal peptide synthetase component F (E-value 6.14e-67) (Interval 319-1833); AMP-binding enzyme (E-value 3.33e-63) (Interval 358-1608); peptide synthase (E-value 2.15e-60) (Interval 307-…	adenylation domain (E-value 5.97e-179) (Interval 1-1626)	Pseudocercospora eumusae	hypothetical protein	1036	0	0.8462	KXS98356.1
										Pseudocercospora musae	hypothetical protein	1026	0	0.8314	KXT10983.1
										Pseudocercospora fijiensis CIRAD86	uncharacterized protein	870	0	0.7141	XP_007931362.1
										Candidatus Bathyarchaeota archaeon	amino acid adenylation domain-containing protein	438	1e-139	0.4146	MBE3043309.1
										Metarhizium robertsii ARSEF 23	bassianolide synthetase	431	2e-136	0.3912	XP_007823702.1
										Metarhizium guizhouense ARSEF 977	bassianolide synthetase	429	5e-136	0.3926	KID82753.1
										Metarhizium brunneum ARSEF 3297	bassianolide synthetase	427	3e-135	0.3952	XP_014539610.1
										Metarhizium brunneum	enniatin synthetase	428	5e-135	0.3952	QLI74639.1
										Metarhizium anisopliae BRIP 53284	hypothetical protein	426	9e-135	0.3912	KJK89554.1
										Metarhizium majus ARSEF 297	bassianolide synthetase	427	1e-134	0.3888	KID83501.1
Short-chain dehydrogenase	XP_007931282.1	JABCIY010000214.1	104487-105482	-	KAF7188130.1	Short-chain dehydrogenase/reductase SDR	KOG1208 Dehydrogenases with different specificities (related to short-chain dehydrogenases) [Secondary metabolites biosynthesis, transport and catabolism]	retinol dehydrogenase, light dependent protochlorophyllide oxidoreductase and related proteins, classical SDRs (E-value 6.42e-58) (Interval 30-288); short chain dehydrogenase (E-value 1.61e-38) (Interval 21-272); NAD(P)-dependent dehydrogenase, short-chain alcohol dehydrogenase family (E-value 4.12e-19) (Interval 27-267); light-dependent protochlorophyllide reductase (E-value 9.32e-19) (Interval …	retinol dehydrogenase (retinol-DH), light dependent protochlorophyllide (Pchlide) oxidoreductase (LPOR) and related proteins, classical (c) SDRs (E-value 6.42e-58) (Interval 30-288)	Pseudocercospora eumusae	hypothetical protein	578	0	0.8636	KXS98362.1
										Pseudocercospora fijiensis CIRAD86	uncharacterized protein	526	0	0.7866	XP_007931282.1
										Elsinoe fawcettii	Short chain dehydrogenase-like protein 43	353	6e-118	0.5387	KAF4556342.1
										Sphaceloma murrayae	hypothetical protein	342	2e-113	0.5124	PNS21349.1
										Cenococcum geophilum 1.58	NAD(P)-binding protein	334	2e-110	0.5092	OCK97757.1
										Glonium stellatum	NAD(P)-binding protein	333	4e-110	0.5061	OCL12084.1
										Pseudogymnoascus sp. VKM F-4518(FW-2643)	hypothetical protein	333	6e-110	0.5106	KFY83834.1
										Pseudogymnoascus sp. VKM F-4281(FW-2241)	hypothetical protein	332	2e-109	0.5123	KFY31750.1
										Elsinoe australis	hypothetical protein	331	2e-109	0.5124	PSK54068.1
										Pseudogymnoascus sp. VKM F-4514(FW-929)	hypothetical protein	330	6e-109	0.5155	KFY46456.1
PKS	XP_007931278.1	JABCIY010000214.1	106081-114282	+	KAF7188114.1	None predicted	KOG1202 Animal-type fatty acid synthase and related proteins, KOG1202 Animal-type fatty acid synthase and related proteins, KOG3010 Methyltransferase	Acyl transferase domain in polyketide synthase enzymes (E-value 0e+00) (Interval 2-1149); polyketide synthase (E-value 0e+00) (Interval 5-443); beta-ketoacyl synthase (E-value 6.53e-126) (Interval 8-443); beta-ketoacyl synthase, N-terminal domain (E-value 1.26e-76) (Interval 6-257); KR domain (E-value 9.11e-57) (Interval 2213-2380); polyketide-type fatty acid synthase PfaA (E-value 2.13e-56) (Int…	PKS (E-value 0e+00) (Interval 5-443); beta-ketoacyl reductase (KR) domain of fatty acid synthase (E-value 5.25e-45) (Interval 2218-2419); enoyl reductase of polyketide synthase (E-value 4.40e-10) (Interval 1852-2175); S-adenosylmethionine-dependent methyltransferases, class I (E-value 1.31e-09) (Interval 1447-1555)	Pseudocercospora musae	hypothetical protein	4558	0	0.8609	KXT10980.1
										Pseudocercospora fijiensis CIRAD86	uncharacterized protein	4224	0	0.7957	XP_007931278.1
										Pseudocercospora eumusae	hypothetical protein	3238	0	0.8429	KXS98395.1
										Venturia nashicola	hypothetical protein	2175	0	0.4521	TLD20006.1
										Venturia nashicola	Type I iterative polyketide synthase	2170	0	0.4528	TID14197.1
										Venturia inaequalis	hypothetical protein	2033	0	0.4323	KAE9962833.1
										Aspergillus fumigatiaffinis	hypothetical protein	1920	0	0.4156	KAF4224526.1
										Aspergillus fumigatiaffinis	hypothetical protein	1915	0	0.4143	KAF4243123.1
										Aspergillus fumigatiaffinis	hypothetical protein	1915	0	0.4143	KAF4219694.1
										Aspergillus felis	hypothetical protein	1898	0	0.411	KAF7165700.1
Monooxygenase	XP_007931363.1	JABCIY010000214.1	114898-116810	-	KAF7188126.1	None predicted	KOG1399 Flavin-containing monooxygenase	Predicted flavoprotein CzcO associated with the cation diffusion facilitator CzcD (E-value 7.82e-27) (Interval 3-402); Pyridine nucleotide-disulphide oxidoreductase (E-value 3.25e-09) (Interval 13-220); flavin-dependent oxidoreductase (E-value 2.05e-06) (Interval 10-215)	no conserved domains	Pseudocercospora musae	hypothetical protein	1049	0	0.8383	KXT10981.1
										Pseudocercospora fijiensis CIRAD86	uncharacterized protein	1002	0	0.7993	XP_007931363.1
										Pseudocercospora eumusae	hypothetical protein	936	0	0.8399	KXS98404.1
										Venturia nashicola	hypothetical protein	597	0	0.5085	TLD20008.1
										Venturia nashicola	hypothetical protein	595	0	0.5059	TID14199.1
										Venturia inaequalis	hypothetical protein	578	0	0.4958	KAE9969950.1
										Venturia inaequalis	hypothetical protein	575	0	0.4883	KAE9977386.1
										Venturia inaequalis	hypothetical protein	575	0	0.4924	RDI84027.1
										Venturia inaequalis	hypothetical protein	574	0	0.4883	KAE9977061.1
										Aspergillus nomiae NRRL 13137	uncharacterized protein	532	3e-180	0.5184	XP_015411244.1

## Sheet: B
S3 Table. B) Pseudocercospora cruenta homolog of P. fijiensis PKS10-2 and proteins encoded by neighboring genes
								Conserved domains identified via Conserved Domain Database		Blast hits
Description in Figure X	Accession of P. fijiensis homolog	Scaffold	Location on scaffold	Gene orientation	Protein accession	InterProScan	KOG	CDD v3.18 - 55570 PSSMs	NCBI_curated - 16212 PSSMs	Species	Description	Max score	E-value	Percent Identity	Accession
Cytochrome P450	XP007931280.1	JAASFE010006224.1	277662-279399	-	no accession	N/A	N/A	Cytochrome P450 (E-value 4.73e-20) (Interval 10-618); Cytochrome P450 (E-value 6.81e-09) (Interval 25-774); ent-kaurenoic acid oxidase (E-value 1.12e-06) (Interval 82-447)	no conserved domains	Pseudocercospora musae	hypothetical protein	676	0	79.76	KXT09331.1
										Pseudocercospora eumusae	hypothetical protein	633	0	76.71	KXS98401.1
										Pseudocercospora fijiensis CIRAD86	uncharacterized protein	551	0	63.32	XP_007931280.1
										Phialocephala scopiformis	CYP-42 P450 monooxygenase	284	2e-85	43.45	XP_018069531.1
										Phialocephala subalpina	related to cytochrome P450 monooxygenase (lovA)	280	2e-83	44.78	CZR60655.1
										Pseudocercospora fuligena	Cytochrome P450 monooxygenase	275	5e-81	42.39	KAF7193891.1
										Pseudocercospora eumusae	hypothetical protein	274	7e-81	42.39	KXS97072.1
										Pseudocercospora musae	hypothetical protein	274	1e-80	43.28	KXT12536.1
										Pseudocercospora fijiensis CIRAD86	uncharacterized protein	270	1e-80	42.51	XP_007930761.1
										Lachnellula suecica	Cytochrome P450 monooxygenase easM	269	4e-79	42.31	TVY73594.1
Monooxygenase	XP_007931363.1	JAASFE010006224.1	279952-281861	+	no accession	N/A	N/A	Predicted flavoprotein CzcO associated with the cation diffusion facilitator CzcD (E-value 2.74e-28) (Interval 10-1131); Pyridine nucleotide-disulphide oxidoreductase (E-value 2.54e-10) (Interval 37-660); flavin-dependent oxidoreductase (E-value 2.76e-08) (Interval 28-645)	no conserved domains	Pseudocercospora fuligena	FAD-dependent monooxygenase DEP4	971	0	87.45	KAF7188126.1
										Pseudocercospora musae	hypothetical protein	955	0	79.52	KXT10981.1
										Pseudocercospora eumusae	hypothetical protein	951	0	83.03	KXS98404.1
										Pseudocercospora fijiensis CIRAD86	uncharacterized protein	916	0	81.25	XP_007931363.1
										Venturia nashicola	hypothetical protein	534	7e-180	47.91	TLD20008.1
										Venturia nashicola	hypothetical protein	532	2e-179	47.91	TID14199.1
										Venturia inaequalis	hypothetical protein	526	7e-177	48.6	KAE9969950.1
										Venturia inaequalis	hypothetical protein	525	2e-176	48.41	RDI84027.1
										Venturia inaequalis	hypothetical protein	521	7e-175	48.04	KAE9977061.1
										Venturia inaequalis	hypothetical protein	521	2e-168	48.04	KAE9977386.1
PKS	XP_007931278.1	JAASFE010006224.1	282517-292735	-	no accession	N/A	N/A	Polyketide synthases (E-value 3.29e-93) (Interval 8771-10207); acyl transferase domain in polyketide synthase (PKS) enzymes (E-value 4.09e-55) (8771-10216); beta-ketoacyl synthase (E-value 1.12e-44) (Interval 8771-10198); beta-ketoacyl synthase, N-terminal domain (E-value 4.46e-33) (Interval 9815-10204); polyketide-type polyunsaturated fatty acid synthase PfaA (E-value 3.75e-15) (Interval 8813-92…	polyketide synthases (E-value 3.29e-93) (Interval 8771-10207); beta-ketoacyl reductase domain of fatty acid synthase, subgroup 2, complex (x) (E-value 1.36e-44) (Interval 508-1113); polyketide synthases (E-value 8.72e-53) (Interval 9288-9713); 2-desacetyl-2-hydroxyethyl bacteriochlorophyllide and other MDR family members (E-value 4.91e-06) (Interval 1611-2183)	Pseudocercospora fuligena	Highly reducing polyketide synthase pks5	1561	0	88.83	KAF7188114.1
										Pseudocercospora musae	hypothetical protein	1547	0	88.39	KXT10980.1
										Pseudocercospora eumusae	hypothetical protein	1470	0	87.83	KXS98395.1
										Pseudocercospora fijiensis CIRAD86	uncharacterized protein	1412	0	78.42	XP_007931278.1
										Venturia inaequalis	hypothetical protein	657	0	42.27	RDI84031.1
										Venturia nashicola	hypothetical protein	656	0	41.68	TLD20006.1
										Venturia nashicola	hypothetical protein	654	0	41.68	TID14197.1
										Patellaria atrata CBS 101060	hypothetical protein	592	0	39.77	KAF2837925.1
										Aspergillus fumigatiaffinis	hypothetical protein	580	0	38.85	KAF4424526.1
										Aspergillus fumigatiaffinis	hypothetical protein	579	0	38.96	KAF4243123.1
Short-chain dehydrogenase	XP_007931282.1	JAASFE010006224.1	306800-307780	+	no accession	N/A	N/A	Retinol dehydrogenase, light dependent protochlorophyllide (E-value 3.02e-56) (Interval 76-852); short chain dehydrogenase (E-value 2.99e-39) (Interval 49-804); light-dependent protochlorophyllide reductase (E-value 4.78e-20) (Interval 67-903); short chain dehydrogenase (E-value 5.32e-20) (Interval 79-726); NAD(P)-dependent dehydrogenase (E-value 1.44e-19) (Interval 67-789); dihydroanticapsin 7-d…	retinol dehydrogenase, light dependent protochlorophyllide (E-value 3.02e-56) (Interval 76-852)	Pseudocercospora fuligena	short-chain dehydrogenase/reductase	587	0	90.18	KAF7188130.1
										Pseudocercospora eumusae	hypothetical protein	553	0	85.93	KXS98362.1
										Pseudocercospora fijiensis CIRAD86	uncharacterized protein	507	7e-179	79.03	XP_007931282.1
										Pseudocercospora musae	hypothetical protein	555	6e-177	85.32	KXT10983.1
										Elsinoe fawcettii	short chain dehydrogenase-like protein 43	323	2e-106	54.49	KAF4556342.1
										Sphaceloma murrayae	hypothetical protein	312	7e-102	52.48	PNS21349.1
										Elsinoe australis	hypothetical protein	308	3e-100	52.17	PSK54068.1
										Elsinoe ampelina	hypothetical protein	303	3e-98	51.08	KAF2219852.1
										Glonium stellatum	NAD(P)-binding protein	301	2e-97	51.68	OCL12084.1
										Botryosphaeria dothidea	short-chain dehydrogenase/reductase SDR	300	3e-97	51.83	KAF4311274.1
NRPS	XP_007931362.1	JAASFE010006224.1	308620-316752	+	no accession	N/A	N/A	Peptide synthase (E-value 0e+00) (Interval 139-5067); Adenylation domain of siderophore-synthesizing non-ribosomal peptide synthetases (E-value 5.75e-175) (Interval 208-1866); non-ribosomal peptide synthetase component F (E-value 4.57e-116) (Interval 3004-4989); amino acid adenylation domain (E-value 1.28e-109) (Interval 3781-5013); Terminal Condensation-like domains of nonribosomal peptide synth…	Adenylation domain of siderophore-synthesizing nonribosomal peptide synthetases (E-value 5.75e-175) (Interval 208-1866); Adenylation domain of nonribosomal peptide synthetases (E-value 4.36e-137) (Interval 3739-5097); LCL-type Condensation domain of non-ribosomal peptide synthetases (E-value 4.03e-118) (Interval 2296-3600); Terminal Condensation-like domains of nonribosomal peptide synthetases (E…	Pseudocercospora musae	hypothetical protein	4682	0	84.14	KXT10983.1
										Pseudocercospora eumusae	hypothetical protein	4502	0	85.16	KXS98356.1
										Pseudocercospora fijiensis CIRAD86	uncharacterized protein	3831	0	70.68	XP_007931362.1
										Rosellinia necatrix	putative enniatin synthase	1735	0	42.94	GAP84691.1
										Monosporascus sp. MG133	hypothetical protein	1722	0	42.6	RYP40686.1
										Aureobasidium pullulans	aureobasidin A1 biosynthesis complex	1704	0	39.21	ACJ04424.1
										Xylaria sp. BCC 1067	bassianolide synthetase	1691	0	42.39	ABR28366.2
										Trichoderma virens Gv29-8	non-ribosomal peptide synthetase	1664	0	41.58	XP_013954125.1
										Myriangium duriaei CBS 260.36	acetyl-CoA synthetase-like protein	1661	0	38.93	KAF2155478.1
										Trichoderma gamsii	hypothetical protein	1649	0	40.91	PNP42599.1
Oxidoreductase/Ketopantoate reductase	XP_007931361.1	JAASFE010006224.1	316863-317963	-	no accession	N/A	N/A	Ketopantoate reductase (E-value 3.21e-43) (Interval 22-1095); 2-dehydropantoate 2-reductase (E-value 2.40e-38) (Interval 7-1020); 2-dehydropantoate 2-reductase (E-value 1.36e-36) (Interval 13-1095); ketopantoate reductase PanE/ApbA C terminal (E-value 1.64e-26) (Interval 22-405)	no conserved domains	Pseudocercospora musae	hypothetical protein	592	0	81.15	KXT10978.1
										Pseudocercospora eumusae	hypothetical protein	587	0	80.49	KXS98367.1
										Pseudocercospora fijiensis CIRAD86	uncharacterized protein	401	1e-136	60.49	XP_007931361.1
										Hyaloscypha bicolor E	2-dehydropantoate 2-reductase	194	1e-54	35.65	XP_024744056.1
										Delphinella strobiligena	putative 2-dehydropantoate 2-reductase	195	2e-54	35.06	KAF1344645.1
										Neohortaea acidophila	ketopantoate reductase PanE/ApBA C terminal-domain-containing protein	192	6e-53	34.85	XP_033588731.1
										Eremomyces bilateralis	2-dehydropantoate 2-reductase	189	1e-52	34.32	XP_033531500.1
										Aureobasidium subglaciale EXF-2481	hypothetical protein	187	2e-51	34.75	XP_013345260.1
										Sclerotinia sclerotiorum 1980 UF-70	hypothetical protein	184	4e-51	35.65	XP_001592059.1
										Botrytis aclada	hypothetical protein	184	4e-51	34.16	KAF7949185.1
Cytochrome P450	XP_007931281.1	JAASFE010006224.1	318431-320235	+	no accession	N/A	N/A	Cytochrome P450 (E-value 1.04e-16) (Interval 1156-1476); Cytochrome P450 (E-value 8.55e-13) (Interval 1102-1473); epsilon-ring hydroxylase (E-value 1.92e-09) (Interval 1123-1464); cytochrome P450 (E-value 1.94e-10) (Interval 435-1721); Cytochrome P450 (E-value 7.25e-06) (Interval 1515-1697); cytochrome P450 (E-value 5.51e-03) (Interval 1536-1715)	no conserved domains	Pseudocercospora fuligena	Cytochrome P450 monooxygenase	334	0	93.53	KAF7188117.1
										Pseudocercospora eumusae	hypothetical protein	327	0	85.16	KXS98338.1
										Pseudocercospora musae	hypothetical protein	320	0	86.71	KXT10984.1
										Pseudocercospora fijiensis CIRAD86	uncharacterized protein	297	0	81.5	XP_007931281.1
										Pseudocercospora musae	hypothetical protein	167	4e-132	46.43	KXT13349.1
										Pseudocercospora fuligena	Cytochrome P450 monooxygenase	166	2e-129	45.93	KAF7197798.1
										Pseudocercospora eumusae	hypothetical protein	171	2e-128	48.26	KXT05712.1
										Hortaea thailandica	hypothetical protein	139	3e-110	42.38	TKA29548.1
										Pseudocercospora fijiensis CIRAD86	uncharacterized protein	147	1e-105	44.91	XP_007927482.1
										Peltaster fructicola	hypothetical protein	131	2e-105	40.8	QIX01788.1
