# Supplementary material for: A polyketide synthase gene cluster required for pathogenicity of Pseudocercospora fijiensis on banana
Source: PLoS One. 2021 Oct 27;16(10):e0258981. doi: 10.1371/journal.pone.0258981 (PMC8550591; doi:10.1371/journal.pone.0258981)
Supplement: S4 Table — For each species, the table indicates NRPS domains predicted by the program PKS/NRPS Analysis Web-site [43], the location of those domains within the predicted protein sequence, the residues within the adenylation domain(s), and the substrate prediction based on the residues within the adenylation domain. A = adenylation domain, PP = thiolation, phosphopantetheine acyl carrier protein domain, C = condensation domain, M = methylation domain,? = unknown domain. (XLSX) [file pone.0258981.s005.xlsx]

## Sheet: Sheet1
S4 Table. Prediction of NRPS domains from Pseudocercospora species. For each species, the table indicates NRPS domains predicted by the program PKS/NRPS Analysis Web-site (Bachmann and Ravel 2009), the location of those domains within the predicted protein sequence, the residues within the adenylation domain(s), and the substrate prediction based on the residues within the adenylation domain. A =…
Species	Predicted Domains	Residues in binding pocket		Substrate prediction
		A-domain 1	A-domain 2	A-domain 1	A-domain 2
P. fijiensis	A (51-569); PP (656-721); C (744-1181); A (1196-1720); M (1667-2096); PP (2163-2231)	G A F F L G X X	D A W M N A V V	Unknown - novel A-domain signature	Unknown - novel A-domain signature
P. musae	? (1-779); A (615-1132); PP (1219-1275); C (1326-1767); A (1782-2306); M (2253-2682); PP (2753-2817)	G A F F L G X X	D A W M N A V V	Unknown - novel A-domain signature	Unknown - novel A-domain signature
P. eumusae	A (259-776); PP (863-928); C (970-1411); A (1425-1949); M (1896-2325); PP (2396-2460)	G A F F L G X X	D A W M N A V V	Unknown - novel A-domain signature	Unknown - novel A-domain signature
P. fuligena	A (46-563)	G A F F L G X X	-	Unknown - novel A-domain signature	N/A
P. cruenta	A (46-563); PP (650-715); C (757-1198); A (1213-1737); M (1683-2113); PP (2184-2248)	G A F F L G X X	D A W M N A V V	Unknown - novel A-domain signature	Unknown - novel A-domain signature
