# Supplementary material for: A polyketide synthase gene cluster required for pathogenicity of Pseudocercospora fijiensis on banana
Source: PLoS One. 2021 Oct 27;16(10):e0258981. doi: 10.1371/journal.pone.0258981 (PMC8550591; doi:10.1371/journal.pone.0258981)
Supplement: S5 Table — For genome sequences corresponding to putative intergenic regions between previously predicted genes, conserved domain database searches were performed using the blastx algorithm, to identify any additional genes. For each sequence analyzed, the table indicates the species, the genome assembly scaffold, the total length of the scaffold, the position of the putative intergenic region within the scaffold, and conserved domains identified using the conserved domain database, via either the database CDD v3.18 or NCBI_curated. (XLSX) [file pone.0258981.s006.xlsx]

## Sheet: Sheet1
S5 Table. Identification of conserved domain sequences located in regions between previously identified genes. For genome sequences corresponding to putative intergenic regions between previously predicted genes, conserved domain database searches were performed using the blastx algorithm, to identify any additional genes. For each sequence analyzed, the table indicates the species, the genome as…
				Conserved domains identified via Conserved Domain Database
Species	Scaffold	Length of scaffold	Position of putative intergenic region	CDD v3.18	NCBI_curated
P. fijiensis	scaffold_10	4009308	166285-174641	None	None
P. fijiensis	scaffold_10	4009308	187265-199355	Reverse transcriptases from retrotransposons and retroviruses (E-value 1.13e-46) (Interval 5659-6189) (specific hit); Ty3/Gypsy family of Rnase HI in long-term repeat retroelements (E-value 7.26e-22) (Interval 6553-6846) (non-specific hit); Rnase H-like domain found in reverse transcriptase (E-value 1.05e-13) (Interval 6553-6780) (non-specific hit); Reverse transcriptase (E-value 1.08e-11) (Inter…	Reverse transcriptases from retrotransposons and retroviruses (E-value 1.13e-46) (Interval 5659-6189) (specific hit); Ty3/Gypsy family of Rnase HI in long-term repeat retroelements (E-value 7.26e-22) (Interval 6553-6846) (non-specific hit); Adenylation domain of NRPS (E-value 3.98e-09) (Interval 11794-11910) (non-specific hit); CHROMO (CHRomatin Organization Modifier) domains and chromo shadow do…
P. fuligena	JABCIY010000214.1	171767	94541-101398	Reverse transcriptase from retrotransposons and retroviruses (E-value 2.46e-19) (Interval 2495-2971) (non-specific hit) (476); Reverse transcriptase (E-value 4.12e-04) (non-specific hit)	Reverse transcriptase from retrotransposons and retroviruses (E-value 2.46e-19) (Interval 2495-2971) (non-specific hit)
P. fuligena	JABCIY010000214.1	171767	116810-129714	Ty1/Copia family of Rnase HI in long-term repeat retroelements (E-value 3.00e-14) (Interval 5452-5910) (specific hit); Reverse transcriptase (E-value 3.58e-04) (Interval 4813-5190) (non-specific hit)	Ty1/Copia family of Rnase HI in long-term repeat retroelements (E-value 3.00e-14) (Interval 5452-5910) (specific hit)
P. cruenta	JAASFE010006224.1	606488	292229-306800	Reverse transcriptase from retrotransposons and retroviruses (E-value 2.38e-26) (Interval 5740-6237) (specific hit); Rnase H-like domain found in reverse transcriptase (E-value 7.99e-15)(Interval 6448-6726) (specific hit); Ty3/Gypsy family of Rnase HI in long-term repeat retroelements (E-value 5.18e-13) (Interval 6523-6891) (non-specific hit); Reverse transcriptase (E-value 7.24e-05) (Interval 57…	Reverse transcriptases from retrotransposons and retroviruses (E-value 2.38e-26) (Interval 5740-6237) (specific hit); Ty3/Gypsy family of Rnase HI in long-term repeat retroelements (E-value 5.18e-13) (Interval 6523-6891) (non-specific hit); polyketide synthase (E-value 8.97e-46) (Interval 37-495) (specific hit)
P. musae	LFZO01000228.1	52827	21559-22494	none	none
P. musae	LFZO01000228.1	52827	51275-52827 (end of scaffold)	Ty1/Copia family of Rnase HI in long-term repeat retroelements (E-value 4.81e-04) (Interval 1410-1550) (non-specific hit)	Ty1/Copia family of Rnase HI in long-term repeat retroelements (E-value 4.81e-04) (Interval 1410-1550) (non-specific hit)
P. musae	LFZO01000353.1	39567	35464-36737	none	none
P. musae	LFZO01000353.1	39567	38483-39567 (end of scaffold)	none	none
P. eumusae	LFZN01000115.1	213521	142816-144977	none	none
P. eumusae	LFZN01000115.1	213521	173983-175014	none	none
