# Supplementary material for: A polyketide synthase gene cluster required for pathogenicity of Pseudocercospora fijiensis on banana
Source: PLoS One. 2021 Oct 27;16(10):e0258981. doi: 10.1371/journal.pone.0258981 (PMC8550591; doi:10.1371/journal.pone.0258981)
Supplement: S6 Table — The table indicates each species used for tblastn analysis, as well as the NCBI accession of each genome assembly. (XLSX) [file pone.0258981.s007.xlsx]

## Sheet: S5 Table
S6 Table. Mycosphaerellales genome sequences used to identify homologs of P. fijiensis PKS10-2. The table indicates each species used for tblastn analysis, as well as the NCBI accession of each genome sequence.
Species	Accession
Cercospora berteroae	GCA_002933655.1
Cercospora beticola	GCF_002742065.1
Cercospora brassicicola	GCA_013365245.1
Cercospora citrullina	GCA_013365195.1
Cercospora cf. flagellaris	GCA_005356885.1
Cercospora kikuchii	GCA_009193115.1
Cercospora nicotianae	GCA_002994015.1
Cercospora sesami	GCA_013365235.1
Cercospora cf. sigesbeckiae	GCA_005356805.1
Cercospora sojina	GCA_004299825.1
Cercospora zeina	GCA_002844615.1
Friedmanniomyces endolithicus	GCA_005059855.1
Friedmanniomyces simplex	GCA_005059865.1
Hortaea thailandica	GCA_005059885.1
Hortaea werneckii	GCA_003704645.1
Microcyclosporella mali	GCA_002785985.1
Mycosphaerella sp. PB-2012b	GCA_002116345.1
Mycosphaerelloides madeirae	GCA_002785995.1
Pallidocercospora crystallina	GCA_003666085.1
Passalora sequoiae	GCA_013248845.1
Pseudocercospora cruenta	GCA_013365205.1
Pseudocercospora fuligena	GCA_014298035.1
Pseudocercospora macadamiae	GCA_012978405.1
Ramichloridium luteum	GCA_002368545.1
Ramularia coccinea	GCA_013461505.1
Ramularia endophylla	GCA_002116395.1
Teratosphaeria destructans	GCA_010367425.1
Teratosphaeria gauchensis	GCA_007113925.1
Teratosphaeria pseudoeucalypti	GCA_013403795.1
Teratosphaeria zuluensis	GCA_007113905.1
Zymoseptoria pseudotritici	GCA_000223685.2
Zasmidium angulare	GCA_002786045.1
Zasmidium citrigriseum	GCA_002786025.1
